# Supplementary material for: Mid-gestation serum lipidomic profile associations with spontaneous preterm birth are influenced by body mass index
Source: PLoS One. 2020 Nov 17;15(11):e0239115. doi: 10.1371/journal.pone.0239115 (PMC7671555; doi:10.1371/journal.pone.0239115)
Supplement: S1 Table — (XLSX) [file pone.0239115.s002.xlsx]

## Sheet: Sheet1
S1 Table. Concentration of surrogates in surrogate spike solution
Full name	Abbreviation	Surrogate Spike Conc (nM)
Bile Acids Surrogates
Cholic acid-d4	CA-d6	997.829
Chenodeoxycholic acid-d4	CDCA-d4	986.889
Deoxycholic acid-d4	DCA-d4	983.359
Glycocholic acid-d4	GCA-d4	979.453
Glychochenodeoxycholic acid-d4	GCDCA-d4	994.158
Lithocholic acid-d4	LCA-d4	995.807
Taurochenodeoxycholic acid-d4	TCDCA-d4	984.635
Oxylipins, Endocannabinoids, PUFAs and NSADs
Oxylipins
d11 14,15-Dihydroxyeicosatrienoic acid	14,15-DiHETrE-d11	1287
d4 6-keto-prostaglandinF1 alpha	d*4 6-keto PGF1a	1202
d4 Thromboxane B2	d4-TXB2	1202
d4 Prostaglandin D2	d4-PGD2	1262
d4 Leukotriene B4	d4-LTB4	1322
d8 12-Hydroxyeicosatetraenoic acid	12-HETE-d8	1218
d4 9-Hydroxyoctadecadienoic acid	9-HODE-d4	1248
d8 5-Hydroxytetraenoic acid	5-HETE-d8	1263
d6 20Hydroxytetraenoic acid	20-HETE-d6	1225
d8 Arachidonic acid	d8-AA	1280
d17-10-Nitrooleate	-	1277
10,11-dihydroxyheptadecanoid acid	10,11-DHHep	1252
d3 Leukotriene E4	LTE4-d3	926.3
d4 Prostaglandin F2 alpha	d4-PGF2a	1255
d4 12(13)-Epoxyoctadecenoic acid	12(13)-EpOME-d4	1248
Lipoxin A4-d5	-	1259
Endocannabinoids and PUFA
d8-Arachidonoyl Glycine	d8-NA-Gly	1120
d5-2-Arachidonoyl Glycerol	d5-2-AG	1126
d4-Prostaglandin F2 alpha Ethanolamide	d4-PGF2a EA	896.4
d4-Palmitoyl Ethanolamide	d4-PEA	1127
d8-Arachidonoyl Ethanolamide	d8-AEA	1114
NSAIDs
Acetaminophen-d4	-	4950
Aspirin-d4	-	4996
Diclofenac-d4	-	4931
Ibuprofen-d3	-	4816
Naproxen-d3	-	4802
Ceramides and Sphingosines
17:1 Sphingosine-1P	-	1002
17:1 Sphingosine	-	997.7
C17 Ceramide	-	1000
