# Supplementary material for: Mid-gestation serum lipidomic profile associations with spontaneous preterm birth are influenced by body mass index
Source: PLoS One. 2020 Nov 17;15(11):e0239115. doi: 10.1371/journal.pone.0239115 (PMC7671555; doi:10.1371/journal.pone.0239115)
Supplement: S2 Table — (XLSX) [file pone.0239115.s003.xlsx]

## Sheet: Final table fin
S2 Table. Targeted data quantification table with the least square means (standard error range) of full-term birth (FTB) and preterm birth (PTB) groups, stratified by the weight category, together with the t-test p-value. Values in the table are rounded to 3 significant figures. Least square means and p-values were generated by BMI, age and race adjustment. Values for monoaryl glycerol isoforms (…
Common Abbreviaton	Parent Lipid	Class	InChIKey	PubChem CID	HMDB ID	Quantitative or Qualitative	Lease square mean nM (Standard Error)						P value
							Underweight		Normal weight		Obese
							FTB	PTB	FTB	PTB	FTB	PTB	Underweight	Normal weight	Obese
Oxylipins
9,10-DiHO	C18:1n9	Diol	VACHUYIREGFMSP-SJORKVTESA-N	441460	---	Quantitative	10.4 (9.09-11.8)	9.73 (8.54-11.1)	9.68 (8.53-11)	9.57 (8.47-10.8)	9.13 (8.06-10.3)	9.95 (8.78-11.3)	0.741	0.95	0.642
9(10)-EpO	C18:1n9	Epox	IMYZYCNQZDBZBQ-UHFFFAOYSA-N	15868	HMDB0061650	Quantitative	23.9 (20.9-27.4)	18.1 (15.8-20.7)	19.2 (16.5-22.3)	20 (17.3-23.2)	17.8 (15.8-20)	23.5 (20.9-26.4)	0.163	0.838	0.115
10-Nitrooleate	C18:1n9	Nitrolipid	WRADPCFZZWXOTI-UHFFFAOYSA-N	53394576	---	Quantitative	3.82 (3.37-4.34)	2.65 (2.33-3)	2.52 (2.28-2.79)	2.57 (2.33-2.84)	3.08 (2.73-3.48)	2.72 (2.41-3.08)	0.0539	0.896	0.483
9-Nitrooleate	C18:1n9	Nitrolipid	CQOAKBVRRVHWKV-UHFFFAOYSA-M	53412232	---	Quantitative	2.11 (1.74-2.57)	1.49 (1.22-1.81)	1.36 (1.2-1.55)	1.69 (1.48-1.91)	1.66 (1.45-1.9)	2.05 (1.79-2.34)	0.225	0.254	0.291
9,12,13-TriHOME	C18:2n6	Triol	MDIUMSLCYIJBQC-MVFSOIOZSA-N	9858729	HMDB04708	Quantitative	4.35 (3.61-5.25)	4.08 (3.38-4.91)	4.92 (4.09-5.93)	3.66 (3.06-4.39)	3.28 (2.84-3.78)	5.63 (4.88-6.5)	0.805	0.265	0.0147
12,13-DiHOME	C18:2n6	Diol	CQSLTKIXAJTQGA-FLIBITNWSA-N	10236635	HMDB04705	Quantitative	4.6 (3.86-5.49)	7.56 (6.34-9.02)	6.63 (5.43-8.08)	5.61 (4.63-6.81)	5.03 (4.18-6.05)	4.73 (3.93-5.69)	0.0604	0.553	0.813
9,10-DiHOME	C18:2n6	Diol	XEBKSQSGNGRGDW-YFHOEESVSA-N	9966640	HMDB04704	Quantitative	5.36 (4.63-6.2)	7.09 (6.13-8.2)	6.05 (5.05-7.25)	7.74 (6.5-9.22)	4.65 (4.01-5.38)	5.25 (4.53-6.09)	0.194	0.344	0.576
12(13)-EpOME	C18:2n6	Epox	CCPPLLJZDQAOHD-FLIBITNWSA-N	5356421	HMDB04702	Quantitative	5.18 (4.2-6.39)	8.71 (7.06-10.7)	8.73 (7.36-10.4)	6.48 (5.49-7.66)	5.92 (4.75-7.39)	5.24 (4.21-6.54)	0.0968	0.222	0.7
9(10)-EpOME	C18:2n6	Epox	FBUKMFOXMZRGRB-YFHOEESVSA-N	6246154	HMDB04701	Quantitative	3.56 (3.13-4.04)	4.86 (4.27-5.52)	5.64 (4.93-6.45)	4.72 (4.15-5.38)	3.7 (3.17-4.3)	4.66 (4-5.43)	0.0938	0.35	0.306
13-HODE	C18:2n6	R-OH	HNICUWMFWZBIFP-IRQZEAMPSA-N	6443013	HMDB04667	Quantitative	146 (112-189)	159 (123-206)	166 (132-209)	215 (172-268)	183 (141-237)	649 (500-841)	0.814	0.437	0.0024
9-HODE	C18:2n6	R-OH	NPDSHTNEKLQQIJ-SIGMCMEVSA-N	5282945	HMDB10223	Quantitative	105 (81.2-137)	91.6 (70.6-119)	107 (82.9-138)	139 (109-178)	109 (83.7-142)	403 (310-525)	0.713	0.466	0.002
12(13)Ep-9-KODE	C18:2n6	Epox,R=O	RCMABBHQYMBYKV-BUHFOSPRSA-N	5283007	HMDB13623	Quantitative	3.5 (2.93-4.17)	2.22 (1.86-2.65)	2.48 (1.92-3.21)	2.18 (1.7-2.8)	1.94 (1.56-2.42)	2.58 (2.07-3.21)	0.0848	0.724	0.373
9-KODE	C18:2n6	R=O	LUZSWWYKKLTDHU-ZJHFMPGASA-N	9839084	HMDB04669	Quantitative	18.3 (15.6-21.5)	19.1 (16.2-22.4)	23.1 (19.9-26.8)	20.7 (17.9-23.9)	16.3 (13.7-19.5)	36.5 (30.5-43.6)	0.864	0.6	0.0044
13-KODE	C18:2n6	R=O	JHXAZBBVQSRKJR-BSZOFBHHSA-N	6446027	HMDB04668	Quantitative	23.8 (19.2-29.5)	19 (15.3-23.5)	32.2 (24.9-41.7)	28.3 (22-36.3)	21.7 (17.2-27.4)	73 (57.8-92.2)	0.466	0.719	0.0013
10-Nitrolinoleate	C18:2n6	Nitrolipid	LELVHAQTWXTCLY-XYWKCAQWSA-N	5282259	HMDB0005049	Quantitative	ND	ND	ND	ND	ND	ND	ND	ND	ND
15,16-DiHODE	C18:3n3	Diol	LKLLJYJTYPVCID-OHPMOLHNSA-N	16061068	HMDB10208	Quantitative	10.1 (8.85-11.5)	13.5 (11.8-15.4)	11.4 (9.16-14.3)	13.7 (11.1-17)	11.8 (9.61-14.5)	8.77 (7.14-10.8)	0.145	0.564	0.315
12,13-DiHODE	C18:3n3	Diol	RGRKFKRAFZJQMS-OOHFSOINSA-N	16061067	HMDB10201	Quantitative	ND	ND	ND	ND	ND	ND	ND	ND	ND
9,10-DiHODE	C18:3n3	Diol	QRHSEDZBZMZPOA-ZJSQCTGTSA-N	16061066	HMDB10221	Quantitative	0.392 (0.328-0.469)	0.573 (0.479-0.685)	0.438 (0.333-0.578)	0.595 (0.455-0.777)	0.313 (0.24-0.408)	0.4 (0.306-0.521)	0.155	0.442	0.534
15(16)-EpODE	C18:3n3	Epox	HKSDVVJONLXYKL-OHPMOLHNSA-N	16061062	HMDB10206	Quantitative	1.33 (0.864-2.05)	4.14 (2.69-6.37)	2.86 (1.9-4.28)	3.58 (2.42-5.3)	2.17 (1.38-3.41)	2.59 (1.65-4.07)	0.0718	0.698	0.792
9(10)-EpODE	C18:3n3	Epox	JTEGNNHWOIJBJZ-ZJSQCTGTSA-N	16061060	HMDB10220	Quantitative	1.8 (1.53-2.1)	1.4 (1.2-1.64)	2.09 (1.74-2.51)	1.86 (1.56-2.22)	1.32 (1.04-1.67)	2.97 (2.33-3.78)	0.281	0.651	0.0228
12(13)-EpODE	C18:3n3	Epox	BKKGUKSHPCTUGE-OOHFSOINSA-N	16061061	HMDB10200	Quantitative	0.436 (0.333-0.57)	0.529 (0.404-0.693)	0.516 (0.388-0.688)	0.43 (0.325-0.568)	0.634 (0.46-0.875)	0.443 (0.321-0.61)	0.613	0.649	0.435
9-HOTE	C18:3n3	R-OH	YUPHIKSLGBATJK-OBKPXJAFSA-N	53480359	HMDB10224	Quantitative	2.87 (2.15-3.84)	3.13 (2.34-4.18)	2.94 (2.19-3.94)	4.14 (3.12-5.5)	2.86 (2.22-3.69)	9.37 (7.28-12.1)	0.836	0.419	0.0033
13-HOTE	C18:3n3	R-OH	KLLGGGQNRTVBSU-JDTPQGGVSA-N	10469728	HMDB10203	Quantitative	6.11 (4.79-7.8)	7.16 (5.61-9.15)	6.93 (5.52-8.7)	8.98 (7.21-11.2)	7.93 (6.57-9.58)	16.6 (13.7-20)	0.648	0.428	0.0123
PGE1	C20:3n6	PG	GMVPRGQOIOIIMI-DWKJAMRDSA-N	5280723	HMDB01442	Quantitative	ND	ND	ND	ND	ND	ND	ND	ND	ND
Lipoxin B4	C20:4n6	Triol	UXVRTOKOJOMENI-WLPVFMORSA-N	5280915	HMDB05082	Quantitative	ND	ND	ND	ND	ND	ND	ND	ND	ND
Lipoxin A4	C20:4n6	Triol	IXAQOQZEOGMIQS-SSQFXEBMSA-N	5280914	HMDB04385	Quantitative	9.61 (6.62-13.9)	5.96 (4.11-8.65)	8.02 (5.96-10.8)	13.1 (9.84-17.5)	13.3 (9.87-17.9)	48.5 (36.1-65.3)	0.382	0.254	0.0042
9-HpODE	C18:2n6		JGUNZIWGNMQSBM-SIGMCMEVSA-N	5282856	---	Qualitative	0.811 (0.707-0.931)	0.633 (0.552-0.727)	0.879 (0.778-0.994)	0.809 (0.718-0.911)	0.731 (0.644-0.829)	1.35 (1.19-1.54)	0.222	0.636	0.0024
13-HpODE	C18:2n6		JDSRHVWSAMTSSN-BSZOFBHHSA-N	6437847	---	Qualitative	0.325 (0.246-0.428)	0.262 (0.198-0.345)	0.547 (0.407-0.736)	0.426 (0.32-0.568)	0.275 (0.215-0.351)	0.778 (0.609-0.993)	0.592	0.549	0.0051
12-HpETE	C20:4n6		ZIOZYRSDNLNNNJ-VXBMJZGYSA-N	5283175	---	Qualitative	0.378 (0.294-0.484)	0.314 (0.244-0.403)	0.724 (0.542-0.969)	0.551 (0.416-0.731)	0.381 (0.294-0.494)	1.2 (0.927-1.56)	0.611	0.506	0.0037
15-HpETE	C20:4n6		BFWYTORDSFIVKP-USWFWKISSA-N	6437084	---	Qualitative	0.354 (0.274-0.458)	0.309 (0.239-0.399)	0.537 (0.409-0.704)	0.458 (0.352-0.596)	0.354 (0.27-0.464)	1.27 (0.971-1.67)	0.714	0.679	0.0021
20-HETE	C20:4n6	R-OH	NNDIXBJHNLFJJP-DTLRTWKJSA-N	5283157	HMDB05998	Quantitative	ND	ND	ND	ND	ND	ND	ND	ND	ND
15-HETE	C20:4n6	R-OH	JSFATNQSLKRBCI-VAEKSGALSA-N	5280724	HMDB03876	Quantitative	45.5 (34.6-59.8)	38.6 (29.3-50.7)	32.1 (25.1-41.1)	52.5 (41.4-66.7)	64.2 (51.3-80.2)	160 (128-200)	0.68	0.17	0.0067
12-HETE	C20:4n6	R-OH	ZNHVWPKMFKADKW-FYMOKONMSA-N	5312983	HMDB06111	Quantitative	416 (346-500)	623 (518-748)	390 (315-483)	462 (375-568)	801 (704-912)	1050 (922-1200)	0.13	0.582	0.165
11-HETE	C20:4n6	R-OH	GCZRCCHPLVMMJE-RSPKXIRXSA-N	5312981	HMDB04682	Quantitative	19.7 (14.5-26.8)	16.7 (12.3-22.7)	15.1 (11.6-19.6)	23.9 (18.6-30.8)	27.8 (21.4-36.1)	80.8 (62.3-105)	0.714	0.223	0.0068
9-HETE	C20:4n6	R-OH	KATOYYZUTNAWSA-DLJQHUEDSA-N	5312978	HMDB10222	Quantitative	6.1 (3.86-9.64)	4.06 (2.57-6.42)	6.46 (4.68-8.92)	10.4 (7.61-14.2)	8.8 (6.09-12.7)	55.2 (38.2-79.7)	0.542	0.307	0.0019
8-HETE	C20:4n6	R-OH	NLUNAYAEIJYXRB-VYOQERLCSA-N	5283154	HMDB04679	Quantitative	16.7 (12.5-22.2)	14.4 (10.8-19.1)	12.7 (9.96-16.2)	20.6 (16.3-26.1)	22.2 (17.7-28)	62.7 (49.7-78.9)	0.722	0.172	0.0033
5-HETE	C20:4n6	R-OH	KGIJOOYOSFUGPC-JGKLHWIESA-N	5280733	HMDB11134	Quantitative	359 (254-507)	238 (168-336)	334 (235-475)	585 (416-823)	535 (376-763)	2140 (1500-3060)	0.415	0.272	0.012
15-KETE	C20:4n6	R=O	YGJTUEISKATQSM-USWFWKISSA-N	5280701	HMDB10210	Quantitative	5.8 (4.42-7.6)	4.42 (3.37-5.79)	5.53 (4.24-7.21)	7.64 (5.9-9.88)	6.8 (5.28-8.76)	21 (16.3-27.1)	0.492	0.398	0.0035
5-KETE	C20:4n6	R=O	MEASLHGILYBXFO-XTDASVJISA-N	5283159	HMDB10217	Quantitative	19.3 (13-28.7)	9.96 (6.69-14.8)	14.3 (10.4-19.7)	23 (16.8-31.3)	19.8 (13.8-28.4)	110 (76.7-158)	0.26	0.307	0.0029
LTB4	C20:4n6	Diol	KFGOFTHODYBSGM-ZUNNJUQCSA-N	5280888	HMDB02886	Quantitative	0.284 (0.209-0.386)	0.234 (0.172-0.318)	0.189 (0.145-0.246)	0.216 (0.167-0.28)	0.319 (0.261-0.39)	0.449 (0.368-0.549)	0.662	0.717	0.253
5,15-DiHETE	C20:4n6	Diol	UXGXCGPWGSUMNI-BVHTXILBSA-N	5283158	HMDB10216	Quantitative	5.42 (3.84-7.64)	4.35 (3.08-6.13)	3.63 (2.69-4.9)	6.59 (4.93-8.81)	7.15 (5.33-9.6)	25.9 (19.3-34.8)	0.66	0.173	0.0041
8,15-DiHETE	C20:4n6	Diol	NNPWRKSGORGTIM-RCDCWWQHSA-N	53480358	HMDB10219	Quantitative	4.24 (2.97-6.06)	4.97 (3.48-7.09)	4.47 (3.26-6.14)	5.74 (4.22-7.8)	5.77 (4.29-7.76)	18.2 (13.6-24.5)	0.757	0.583	0.0097
6-trans-LTB4	C20:4n6	Diol	VNYSSYRCGWBHLG-UKNWISKWSA-N	5283128	HMDB05087	Quantitative	0.931 (0.604-1.43)	1.26 (0.816-1.94)	0.728 (0.524-1.01)	1.69 (1.23-2.33)	1.76 (1.29-2.4)	6.82 (5-9.31)	0.627	0.0815	0.0042
14,15-DiHETrE	C20:4n6	Diol	SYAWGTIVOGUZMM-ILYOTBPNSA-N	5283147	HMDB02265	Quantitative	0.799 (0.737-0.868)	0.751 (0.692-0.815)	0.719 (0.674-0.767)	0.824 (0.774-0.877)	0.774 (0.718-0.835)	1.03 (0.96-1.12)	0.598	0.142	0.0103
11,12-DiHETrE	C20:4n6	Diol	LRPPQRCHCPFBPE-KROJNAHFSA-N	5283146	HMDB02314	Quantitative	0.815 (0.768-0.865)	0.704 (0.663-0.747)	0.846 (0.795-0.901)	0.78 (0.735-0.829)	0.771 (0.709-0.838)	1.02 (0.938-1.11)	0.0891	0.367	0.0301
8,9-DiHETrE	C20:4n6	Diol	DCJBINATHQHPKO-TYAUOURKSA-N	5283144	HMDB02311	Quantitative	3.24 (2.95-3.56)	2.67 (2.43-2.93)	3.6 (3.23-4.01)	2.92 (2.63-3.24)	2.83 (2.52-3.17)	3.72 (3.32-4.18)	0.164	0.186	0.113
5,6-DiHETrE	C20:4n6	Diol	GFNYAPAJUNPMGH-QNEBEIHSSA-N	5283142	HMDB02343	Quantitative	11.5 (10.6-12.5)	10.5 (9.7-11.5)	12.2 (11.3-13.2)	11.9 (11-12.8)	11.7 (10.9-12.5)	15.7 (14.7-16.8)	0.474	0.816	0.004
14(15)-EpETrE	C20:4n6	Epox	WLMZMBKVRPUYIG-LTCHCNGXSA-N	11954058	HMDB04693	Quantitative	0.295 (0.233-0.373)	0.197 (0.156-0.25)	0.322 (0.28-0.37)	0.346 (0.302-0.395)	0.418 (0.354-0.494)	0.523 (0.443-0.618)	0.245	0.716	0.367
11(12)-EpETrE	C20:4n6	Epox	DXOYQVHGIODESM-IQCOFVSKSA-N	53480479	HMDB10409	Quantitative	0.201 (0.157-0.259)	0.19 (0.148-0.244)	0.199 (0.168-0.236)	0.249 (0.211-0.293)	0.295 (0.259-0.336)	0.486 (0.427-0.554)	0.875	0.356	0.011
8(9)-EpETrE	C20:4n6	Epox	DBWQSCSXHFNTMO-TYAUOURKSA-N	5283203	HMDB02232	Quantitative	ND	ND	ND	ND	ND	ND	ND	ND	ND
TXB2	C20:4n6	TX	XNRNNGPBEPRNAR-JQBLCGNGSA-N	5283137	HMDB03252	Quantitative	90.1 (83.3-97.5)	111 (103-121)	92.3 (87.1-97.9)	85.4 (80.7-90.3)	100 (92.2-109)	92.1 (84.6-100)	0.0649	0.353	0.482
6-keto-PGF1a	C20:4n6	PG	KFGOFTHODYBSGM-ZUNNJUQCSA-N	5280888	HMDB02886	Quantitative	ND	ND	ND	ND	ND	ND	ND	ND	ND
PGF2a	C20:4n6	PG	PXGPLTODNUVGFL-UAAPODJFSA-N	5283078	HMDB01139	Quantitative	1.79 (1.4-2.29)	1.27 (0.99-1.62)	1.42 (1.15-1.76)	1.24 (1.01-1.52)	1.81 (1.48-2.21)	2.2 (1.79-2.69)	0.326	0.645	0.513
F2-IsoPs	C20:4n6	PG	---	---	---	Quantitative	5.82 (5.07-6.67)	4.96 (4.33-5.7)	4.66 (4.08-5.34)	6.38 (5.59-7.27)	6.19 (5.43-7.05)	11.7 (10.3-13.4)	0.432	0.114	0.0015
PGE2	C20:4n6	PG	XEYBRNLFEZDVAW-ARSRFYASSA-N	5280360	HMDB01220	Quantitative	ND	ND	ND	ND	ND	ND	ND	ND	ND
15-keto-PGE2	C20:4n6	PG	YRTJDWROBKPZNV-KMXMBPPJSA-N	5280719	HMDB03175	Quantitative	0.539 (0.387-0.751)	0.64 (0.459-0.891)	0.802 (0.618-1.04)	0.942 (0.732-1.21)	0.767 (0.576-1.02)	2.62 (1.97-3.49)	0.718	0.667	0.0048
PGD2	C20:4n6	PG	BHMBVRSPMRCCGG-OUTUXVNYSA-N	448457	HMDB01403	Quantitative	ND	ND	ND	ND	ND	ND	ND	ND	ND
15-deoxy PGJ2	C20:4n6	PG	VHRUMKCAEVRUBK-GODQJPCRSA-N	5311211	HMDB05079	Quantitative	0.238 (0.205-0.276)	0.263 (0.227-0.305)	0.187 (0.161-0.217)	0.243 (0.21-0.281)	0.342 (0.302-0.388)	0.441 (0.389-0.5)	0.634	0.228	0.162
RvE1	C20:5n3	Triol	AOPOCGPBAIARAV-WEKRNNBPSA-N	25063347	HMDB10410	Quantitative	ND	ND	ND	ND	ND	ND	ND	ND	ND
17,18-DiHETE	C20:5n3	Diol	XYDVGNAQQFWZEF-JPURVOHMSA-N	16061120	HMDB10211	Quantitative	4.05 (3.08-5.34)	2.35 (1.78-3.1)	2.76 (2.45-3.11)	3.19 (2.84-3.58)	2.6 (2.2-3.09)	2.09 (1.76-2.48)	0.172	0.399	0.388
14,15-DiHETE	C20:5n3	Diol	BLWCDFIELVFRJY-QXBXTPPVSA-N	16061119	HMDB10204	Quantitative	ND	ND	ND	ND	ND	ND	ND	ND	ND
RvE2 (screen)	C20:5n3	Diol	KPRHYAOSTOHNQA-NNQKPOSRSA-N	16061125	---	Quantitative	ND	ND	ND	ND	ND	ND	ND	ND	ND
17(18)-EpETE	C20:5n3	Epox	GPQVVJQEBXAKBJ-JPURVOHMSA-N	16061089	HMDB10212	Quantitative	ND	ND	ND	ND	ND	ND	ND	ND	ND
14(15)-EpETE	C20:5n3	Epox	RGZIXZYRGZWDMI-QXBXTPPVSA-N	16061088	HMDB10205	Quantitative	ND	ND	ND	ND	ND	ND	ND	ND	ND
11(12)-EpETE	C20:5n3	Epox	QHOKDYBJJBDJGY-BVILWSOJSA-N	16061087	---	Quantitative	ND	ND	ND	ND	ND	ND	ND	ND	ND
15-HEPE	C20:5n3	R-OH	UDXLGBLAJBYLSZ-XBCQTNLFSA-N	53480357	HMDB10209	Quantitative	2.3 (1.72-3.07)	1.34 (1-1.78)	1.42 (1.09-1.85)	1.56 (1.21-2.01)	2.22 (1.68-2.94)	6.15 (4.65-8.15)	0.202	0.815	0.0149
12-HEPE	C20:5n3	R-OH	MCRJLMXYVFDXLS-QGQBRVLBSA-N	10041593	HMDB10202	Quantitative	11.1 (8.93-13.9)	12 (9.58-14.9)	7.58 (5.91-9.72)	11 (8.66-14)	15.8 (13.2-18.9)	18.9 (15.8-22.6)	0.827	0.299	0.48
9-HEPE	C20:5n3	R-OH	OXOPDAZWPWFJEW-FPRWAWDYSA-N	5283187	HMDB60053	Quantitative	1.82 (1.32-2.49)	0.941 (0.686-1.29)	1.09 (0.812-1.47)	1.28 (0.96-1.71)	1.58 (1.18-2.12)	5.23 (3.91-6.99)	0.16	0.711	0.0067
5-HEPE	C20:5n3	R-OH	FTAGQROYQYQRHF-FCWZHQICSA-N	6439678	HMDB05081	Quantitative	26.5 (17.3-40.6)	12.6 (8.18-19.3)	17.7 (12-25.9)	14.9 (10.3-21.7)	22.8 (16.4-31.7)	79.1 (56.9-110)	0.236	0.758	0.0118
LTB5	C20:5n3	Diol	BISQPGCQOHLHQK-HDNPQISLSA-N	5283125	HMDB05073	Quantitative	ND	ND	ND	ND	ND	ND	ND	ND	ND
PGE3	C20:5n3	PG	CBOMORHDRONZRN-QLOYDKTKSA-N	5280937	HMDB02664	Quantitative	ND	ND	ND	ND	ND	ND	ND	ND	ND
PGF3a	C20:5n3	PG	SAKGBZWJAIABSY-SAMSIYEGSA-N	5280940	HMDB0002122	Quantitative	ND	ND	ND	ND	ND	ND	ND	ND	ND
RvD1	C22:6n3	Triol	OIWTWACQMDFHJG-NJIQAZPPSA-N	16061135	HMDB03733	Quantitative	ND	ND	ND	ND	ND	ND	ND	ND	ND
RvD2	C22:6n3	Triol	IKFAUGXNBOBQDM-XFMPMKITSA-N	11383310	---	Quantitative	ND	ND	ND	ND	ND	ND	ND	ND	ND
Protectin DX	C22:6n3	Diol	CRDZYJSQHCXHEG-XLBFCUQGSA-N	11667655	---	Quantitative	ND	ND	ND	ND	ND	ND	ND	ND	ND
Maresin 1	C22:6n3	Diol	HLHYXXBCQOUTGK-LUSCUACYSA-N	102518309	---	Quantitative	ND	ND	ND	ND	ND	ND	ND	ND	ND
19,20-DiHDoPE	C22:6n3	Diol	FFXKPSNQCPNORO-MBYQGORISA-N	16061148	HMDB10214	Quantitative	3.05 (2.7-3.45)	2.22 (1.96-2.51)	2.28 (2.05-2.55)	2.04 (1.83-2.26)	1.72 (1.53-1.94)	1.8 (1.6-2.03)	0.0774	0.461	0.793
19(20)-EpDoPE	C22:6n3	Epox	OSXOPUBJJDUAOJ-MBYQGORISA-N	11631565	HMDB13620	Quantitative	ND	ND	ND	ND	ND	ND	ND	ND	ND
16(17)-EpDoPE	C22:6n3	Epox	BCTXZWCPBLWCRV-ZYADFMMDSA-N	14392758	HMDB13621	Quantitative	ND	ND	ND	ND	ND	ND	ND	ND	ND
17-HDoHE	C22:6n3	R-OH	SWTYBBUBEPPYCX-VIIQGJSXSA-N	6439179	HMDB10213	Quantitative	54.7 (39.9-75)	38.8 (28.3-53.3)	35.3 (26.7-46.7)	58.2 (44.3-76.3)	47.6 (35.2-64.5)	200 (147-270)	0.459	0.219	0.003
14-HDoHE	C22:6n3	R-OH	ZNEBXONKCYFJAF-BGKMTWLOSA-N	11566378	HMDB60044	Quantitative	77.9 (62.2-97.4)	95.3 (76.2-119)	65.8 (52.7-82.1)	92 (74.3-114)	120 (99.2-145)	173 (143-209)	0.536	0.294	0.201
4-HDoHE	C22:6n3	R-OH	IFRKCNPQVIJFAQ-JGDWKEERSA-N	53394255	HMDB60049	Quantitative	436 (325-585)	343 (255-459)	363 (273-484)	391 (296-515)	494 (379-645)	1060 (810-1380)	0.565	0.86	0.0612
PUFAs
AA	---	HUFA	YZXBAPSDXZZRGB-DOFZRALJSA-N	444899	HMDB01043	Qualitative	0.833 (0.776-0.895)	0.877 (0.817-0.942)	0.823 (0.77-0.881)	0.797 (0.746-0.85)	0.915 (0.852-0.984)	1.18 (1.1-1.27)	0.616	0.734	0.0211
ALA	---	PUFA	DTOSIQBPPRVQHS-PDBXOOCHSA-N	5280934	HMDB01388	Qualitative	0.669 (0.595-0.753)	0.94 (0.836-1.06)	0.781 (0.691-0.882)	0.711 (0.632-0.801)	0.833 (0.76-0.913)	1.1 (1.01-1.21)	0.0548	0.596	0.0377
DHA	---	HUFA	MBMBGCFOFBJSGT-KUBAVDMBSA-N	445580	HMDB02183	Qualitative	0.997 (0.895-1.11)	0.846 (0.76-0.942)	0.814 (0.742-0.893)	0.736 (0.673-0.806)	0.825 (0.756-0.899)	1.09 (1-1.19)	0.289	0.446	0.0347
EPA	---	HUFA	JAZBEHYOTPTENJ-JLNKQSITSA-N	446284	HMDB01999	Qualitative	0.961 (0.782-1.18)	0.614 (0.499-0.754)	0.662 (0.55-0.796)	0.485 (0.405-0.58)	0.656 (0.574-0.749)	0.84 (0.735-0.961)	0.133	0.237	0.198
LA	---	PUFA	OYHQOLUKZRVURQ-HZJYTTRNSA-N	5280450	HMDB00673	Qualitative	0.838 (0.791-0.887)	0.938 (0.886-0.993)	0.864 (0.808-0.924)	0.827 (0.775-0.883)	0.896 (0.846-0.95)	1.11 (1.05-1.18)	0.182	0.652	0.0187
Endocannabinoids
PEA	C16:0	Acylethanolamides	HXYVTAGFYLMHSO-UHFFFAOYSA-N	4671	HMDB02100	Quantitative	ND	ND	ND	ND	ND	ND	ND	ND	ND
SEA	C18:0	Acylethanolamides	OTGQIQQTPXJQRG-UHFFFAOYSA-N	27902	HMDB13078	Quantitative	ND	ND	ND	ND	ND	ND	ND	ND	ND
OEA	C18:1n9	Acylethanolamides	BOWVQLFMWHZBEF-KTKRTIGZSA-N	5283454	HMDB02088	Quantitative	3.66 (3.2-4.18)	4.29 (3.75-4.9)	3.81 (3.37-4.31)	3.34 (2.96-3.76)	4.22 (3.81-4.68)	7.87 (7.11-8.72)	0.417	0.456	0.0001
LEA	C18:2n6	Acylethanolamides	KQXDGUVSAAQARU-HZJYTTRNSA-N	5283446	HMDB12252	Quantitative	2.05 (1.79-2.34)	2.92 (2.55-3.34)	2.78 (2.49-3.1)	2.88 (2.6-3.2)	3.43 (3.12-3.78)	5.75 (5.22-6.32)	0.0737	0.816	0.0006
aLEA	C18:3n3	Acylethanolamides	HBJXRRXWHSHZPU-PDBXOOCHSA-N	5283449	HMDB13624	Quantitative	0.041 (0.0324-0.052)	0.0485 (0.0383-0.0615)	0.0462 (0.0362-0.059)	0.0412 (0.0325-0.0522)	0.0567 (0.0489-0.0657)	0.111 (0.0954-0.128)	0.628	0.739	0.0031
DGLA EA	C20:3n6	Acylethanolamides	ULQWKETUACYZLI-QNEBEIHSSA-N	5282272	HMDB13625	Quantitative	0.128 (0.109-0.152)	0.134 (0.113-0.158)	0.147 (0.125-0.172)	0.171 (0.147-0.2)	0.201 (0.175-0.231)	0.258 (0.224-0.297)	0.86	0.487	0.232
AEA	C20:4n6	Acylethanolamides	LGEQQWMQCRIYKG-DOFZRALJSA-N	5281969	HMDB04080	Quantitative	0.504 (0.45-0.565)	0.488 (0.436-0.547)	0.459 (0.414-0.509)	0.537 (0.485-0.593)	0.618 (0.56-0.681)	0.735 (0.666-0.81)	0.846	0.285	0.218
DEA	C22:4n6	Acylethanolamides	FMVHVRYFQIXOAF-DOFZRALJSA-N	5282273	HMDB13626	Quantitative	0.369 (0.323-0.423)	0.618 (0.54-0.707)	0.529 (0.467-0.6)	0.462 (0.409-0.522)	0.509 (0.448-0.577)	0.697 (0.614-0.791)	0.0113	0.445	0.0998
PGE2 EA	C20:4n6	Acylethanolamides	GKKWUSPPIQURFM-IGDGGSTLSA-N	5283119	---	Quantitative	ND	ND	ND	ND	ND	ND	ND	ND	ND
15-HETE EA	C20:4n6	Acylethanolamides	XZQKRCUYLKDPEK-BPVVGZHASA-N	91886095	---	Quantitative	ND	ND	ND	ND	ND	ND	ND	ND	ND
11(12)-EpETre EA	C20:4n6	Acylethanolamides	TYRRSRADDAROSO-KROJNAHFSA-N	16061183	HMDB13652	Quantitative	ND	ND	ND	ND	ND	ND	ND	ND	ND
DHEA	C22:6n3	Acylethanolamides	CXWASNUDKUTFPQ-KUBAVDMBSA-N	53245830	HMDB13627	Quantitative	0.384 (0.331-0.445)	0.341 (0.294-0.396)	0.329 (0.298-0.363)	0.3 (0.273-0.33)	0.292 (0.259-0.329)	0.405 (0.36-0.457)	0.581	0.511	0.0621
PGF2a EA	PGF2a	Acylethanolamides	XCVCLIRZZCGEMU-FPLRWIMGSA-N	53481911	HMDB13628	Quantitative	ND	ND	ND	ND	ND	ND	ND	ND	ND
PGD2 EA	PGD2	Acylethanolamides	KEYDJKSQFDUAGF-YIRKRNQHSA-N	5283120	HMDB13629	Quantitative	ND	ND	ND	ND	ND	ND	ND	ND	ND
20-HETE EA	20-HETE	Acylethanolamides	QRMZDMUHHZLRMH-DTLRTWKJSA-N	35027640	HMDB13630	Quantitative	ND	ND	ND	ND	ND	ND	ND	ND	ND
1-OG	C18:1n9	monoacylglycerols	RZRNAYUHWVFMIP-QJRAZLAKSA-N	12178130	HMDB11567	Quantitative	993 (824-1200)	1590 (1320-1910)	1390 (1170-1640)	886 (753-1040)	1110 (928-1340)	1500 (1250-1800)	0.0914	0.0716	0.258
2-OG	C18:1n9	monoacylglycerols	UPWGQKDVAURUGE-KTKRTIGZSA-N	5319879	HMDB11537	Quantitative
1-LG	C18:2n6	monoacylglycerols	WECGLUPZRHILCT-GSNKCQISSA-N	6436630	HMDB11568	Quantitative	276 (216-353)	636 (498-812)	536 (439-655)	306 (252-371)	377 (315-451)	411 (343-492)	0.025	0.0567	0.738
2-LG	C18:2n6	monoacylglycerols	IEPGNWMPIFDNSD-HZJYTTRNSA-N	5365676	HMDB11538	Quantitative
1-AG	C20:4n6	monoacylglycerols	DCPCOKIYJYGMDN-HUDVFFLJSA-N	16019980	HMDB11578	Quantitative	59.6 (51.4-69.3)	97.6 (84-113)	82.7 (70-97.6)	73.5 (62.6-86.4)	92.2 (82-104)	114 (101-128)	0.0299	0.623	0.217
2-AG	C20:4n6	monoacylglycerols	RCRCTBLIHCHWDZ-DOFZRALJSA-N	5282280	HMDB04666	Quantitative
NO-Gly	C18:1n9	N-acetylglycines	HPFXACZRFJDURI-KTKRTIGZSA-N	6436908	HMDB13631	Quantitative	ND	ND	ND	ND	ND	ND	ND	ND	ND
NA-Gly	20:4n6	N-acetylglycines	YLEARPUNMCCKMP-DOFZRALJSA-N	5283389	HMDB05096	Quantitative	ND	ND	ND	ND	ND	ND	ND	ND	ND
PGF2a 1G	C20:4n6	monoacylglycerols	NWKPOVHSHWJQNI-OMVDPNNKSA-N	24778485	---	Quantitative	ND	ND	ND	ND	ND	ND	ND	ND	ND
PGE2 1G	C20:4n6	monoacylglycerols	RJXVYMMSQBYEHN-SDTVLRMPSA-N	52193688	HMDB13043	Quantitative	ND	ND	ND	ND	ND	ND	ND	ND	ND
EPEA	C20:5n3	Acylethanolamides	OVKKNJPJQKTXIT-JLNKQSITSA-N	5283450	HMDB13649	Qualitative	ND	ND	ND	ND	ND	ND	ND	ND	ND
POEA	C16:1n7	Acylethanolamides	WFRLANWAASSSFV-FPLPWBNLSA-N	9835868	HMDB13648	Qualitative	ND	ND	ND	ND	ND	ND	ND	ND	ND
Bile Acids
TDHCA	---	Bile acids	UBDJSBRKNHQFPD-PYGYYAGESA-N	121933	---	Quantitative	ND	ND	ND	ND	ND	ND	ND	ND	ND
T-ω-MCA	---	Bile acids	XSOLDPYUICCHJX-SYCKBGHMSA-N	118703092	---	Quantitative	ND	ND	ND	ND	ND	ND	ND	ND	ND
T-α-MCA	---	Bile acids	XSOLDPYUICCHJX-QQXJNSDFSA-N	101657566	---	Quantitative	ND	ND	ND	ND	ND	ND	ND	ND	ND
T-β-MCA	---	Bile acids	XSOLDPYUICCHJX-UZUDEGBHSA-N	21124703	HMDB00932	Quantitative	ND	ND	ND	ND	ND	ND	ND	ND	ND
TUDCA	---	Bile acids	BHTRKEVKTKCXOH-LBSADWJPSA-N	9848818	HMDB00874	Quantitative	7.15 (4.92-10.4)	6.29 (4.33-9.14)	7.16 (5.51-9.29)	4.18 (3.25-5.38)	5.56 (4.11-7.52)	3.64 (2.69-4.92)	0.809	0.149	0.327
TCA	---	Bile acids	WBWWGRHZICKQGZ-HZAMXZRMSA-N	6675	HMDB00036	Quantitative	114 (83.4-155)	80.6 (59.2-110)	138 (112-171)	111 (90.3-137)	91.4 (69.1-121)	61.6 (46.6-81.5)	0.437	0.47	0.326
ω-MCA	---	Bile acids	DKPMWHFRUGMUKF-NTPBNISXSA-N	5283851	---	Quantitative	ND	ND	ND	ND	ND	ND	ND	ND	ND
GUDCA	---	Bile acids	GHCZAUBVMUEKKP-XROMFQGDSA-N	12310288	HMDB00708	Quantitative	42.5 (32.2-56)	52.6 (39.9-69.3)	46.5 (38.1-56.7)	37.3 (30.8-45.3)	42.5 (32.5-55.5)	32.2 (24.6-42)	0.595	0.433	0.468
α-MCA	---	Bile acids	DKPMWHFRUGMUKF-JDDNAIEOSA-N	53477700	HMDB00506	Quantitative	ND	ND	ND	ND	ND	ND	ND	ND	ND
GHDCA	---	Bile acids	SPOIYSFQOFYOFZ-BRDORRHWSA-N	114611	---	Quantitative	1.73 (1.32-2.26)	1.11 (0.845-1.44)	2.26 (1.65-3.1)	1.09 (0.807-1.49)	2.06 (1.48-2.86)	1.54 (1.11-2.14)	0.247	0.108	0.547
GCA	---	Bile acids	RFDAIACWWDREDC-FRVQLJSFSA-N	10140	HMDB00138	Quantitative	243 (185-319)	174 (132-228)	294 (239-363)	270 (221-331)	252 (198-321)	175 (138-223)	0.391	0.773	0.296
β-MCA	---	Bile acids	DKPMWHFRUGMUKF-CRKPLTDNSA-N	5283853	---	Quantitative	ND	ND	ND	ND	ND	ND	ND	ND	ND
TCDCA	---	Bile acids	BHTRKEVKTKCXOH-BJLOMENOSA-N	387316	HMDB00951	Quantitative	196 (148-258)	184 (139-242)	246 (197-307)	209 (168-259)	190 (152-238)	108 (86.6-136)	0.873	0.603	0.0869
TDCA	---	Bile acids	AWDRATDZQPNJFN-VAYUFCLWSA-N	2733768	HMDB00896	Quantitative	88.1 (63.8-122)	63.4 (45.9-87.6)	92.2 (73-116)	124 (98.8-155)	63.9 (47.7-85.6)	52.7 (39.3-70.5)	0.477	0.381	0.642
CA	---	Bile acids	BHQCQFFYRZLCQQ-OELDTZBJSA-N	221493	HMDB00619	Quantitative	37.1 (31.6-43.7)	26.8 (22.8-31.5)	44.5 (36.2-54.7)	48.6 (39.8-59.3)	34.6 (26.4-45.4)	42.8 (32.6-56.2)	0.165	0.762	0.596
UDCA	---	Bile acids	RUDATBOHQWOJDD-UZVSRGJWSA-N	31401	HMDB00946	Quantitative	16.4 (12.9-20.9)	8.81 (6.9-11.2)	12.5 (10.4-15)	8.46 (7.07-10.1)	11.6 (8.84-15.1)	18.6 (14.3-24.4)	0.0795	0.151	0.232
HDCA	---	Bile acids	DGABKXLVXPYZII-SIBKNCMHSA-N	5283820	HMDB00733	Quantitative	0.343 (0.235-0.499)	0.174 (0.119-0.253)	0.308 (0.216-0.438)	0.385 (0.273-0.541)	0.34 (0.214-0.541)	0.132 (0.0831-0.21)	0.22	0.659	0.174
GCDCA	---	Bile acids	GHCZAUBVMUEKKP-GYPHWSFCSA-N	12544	HMDB00637	Quantitative	727 (572-925)	620 (488-789)	694 (554-870)	919 (738-1140)	801 (642-999)	489 (392-610)	0.642	0.389	0.125
GDCA	---	Bile acids	WVULKSPCQVQLCU-BUXLTGKBSA-N	3035026	HMDB00631	Quantitative	302 (225-405)	183 (136-245)	252 (199-319)	454 (362-571)	276 (205-373)	233 (173-314)	0.237	0.0891	0.701
TLCA	---	Bile acids	QBYUNVOYXHFVKC-GBURMNQMSA-N	439763	HMDB00722	Quantitative	13 (9.84-17.2)	11.5 (8.7-15.2)	13.5 (10.8-16.9)	16.9 (13.6-21.1)	13.7 (10-18.6)	6.65 (4.88-9.06)	0.756	0.485	0.11
CDCA	---	Bile acids	RUDATBOHQWOJDD-BSWAIDMHSA-N	10133	HMDB00518	Quantitative	47.5 (39.1-57.9)	28.6 (23.5-34.8)	50.3 (40.3-62.7)	33.2 (26.8-41.1)	51 (38-68.4)	70.6 (52.6-94.7)	0.0773	0.196	0.457
DCA	---	Bile acids	KXGVEGMKQFWNSR-LLQZFEROSA-N	222528	HMDB00626	Quantitative	146 (112-192)	75.2 (57.4-98.5)	133 (111-158)	145 (122-172)	156 (111-219)	180 (128-253)	0.0238	0.723	0.77
GLCA	---	Bile acids	XBSQTYHEGZTYJE-OETIFKLTSA-N	115245	HMDB00698	Quantitative	18 (13.9-23.3)	14.6 (11.3-18.8)	8.45 (5.51-13)	21.4 (14.1-32.3)	24.5 (17.7-33.8)	8.24 (5.97-11.4)	0.562	0.138	0.023
LCA	---	Bile acids	SMEROWZSTRWXGI-HVATVPOCSA-N	9903	HMDB00761	Quantitative	ND	ND	ND	ND	ND	ND	ND	ND	ND
GDHCA	---	Bile acids	ZDPYMJNWJWJTAF-HHELISEZSA-N	13955640	---	Qualitative	ND	ND	ND	ND	ND	ND	ND	ND	ND
THCA	---	Bile acids	XSOLDPYUICCHJX-QZEPYOAJSA-N	11954195	---	Qualitative	0.506 (0.346-0.74)	0.613 (0.419-0.897)	0.825 (0.655-1.04)	0.646 (0.516-0.808)	0.389 (0.301-0.503)	0.219 (0.17-0.283)	0.722	0.46	0.122
THDCA	---	Bile acids	HMXPOCDLAFAFNT-BHYUGXBJSA-N	119046	---	Qualitative	0.59 (0.449-0.776)	0.902 (0.686-1.19)	0.761 (0.652-0.889)	0.622 (0.535-0.723)	0.638 (0.52-0.783)	0.569 (0.464-0.699)	0.291	0.36	0.697
DHCA	---	Bile acids	OHXPGWPVLFPUSM-KLRNGDHRSA-N	6674	---	Qualitative	ND	ND	ND	ND	ND	ND	ND	ND	ND
GHCA	---	Bile acids	ZQYUKJFJPJDMMR-ZDWCHQGWSA-N	71361462	---	Qualitative	ND	ND	ND	ND	ND	ND	ND	ND	ND
MCA	---	Bile acids	FYDBJLGZNQLQEL-WPGVDEQYSA-N	5283821	HMDB00811	Qualitative	ND	ND	ND	ND	ND	ND	ND	ND	ND
HCA	---	Bile acids	DKPMWHFRUGMUKF-KWXDGCAGSA-N	92805	HMDB00760	Qualitative	ND	ND	ND	ND	ND	ND	ND	ND	ND
THCSA	---	Bile acids	CNWPIIOQKZNXBB-VCVMUKOKSA-N	122312	---	Qualitative	0.643 (0.56-0.737)	0.826 (0.72-0.948)	0.595 (0.53-0.667)	0.975 (0.872-1.09)	0.852 (0.723-1)	1.08 (0.915-1.27)	0.206	0.0041	0.318
DHCSA	---	Bile acids	VSWJQUMFNWOZBT-TTZQJLNSSA-N	5284229	---	Qualitative	ND	ND	ND	ND	ND	ND	ND	ND	ND
Ceramides and Sphingoid Bases
18:1 Sphingosine	---	Sphingoid base	WWUZIQQURGPMPG-CCEZHUSRSA-N	5353955	HMDB00252	Quantitative	103 (90.2-117)	177 (155-201)	133 (108-163)	145 (119-177)	124 (105-146)	242 (205-286)	0.0055	0.767	0.0098
Sphingosine 1 P	---	Sphingoid base	DUYSYHSSBDVJSM-CCEZHUSRSA-N	5353956	HMDB00277	Quantitative	ND	ND	ND	ND	ND	ND	ND	ND	ND
C18:0-S1P	---	Sphingoid base	YHEDRJPUIRMZMP-ZWKOTPCHSA-N	644260	HMDB01383	Quantitative	ND	ND	ND	ND	ND	ND	ND	ND	ND
Ceramide (d18:1/14:0)	---	Ceramide	ZKRPGPZHULJLKJ-JHRQRACZSA-N	5282310	HMDB11773	Quantitative	178 (160-197)	194 (175-216)	176 (159-195)	226 (205-250)	204 (186-224)	162 (148-178)	0.554	0.099	0.105
Ceramide (d18:1/16:0)	---	Ceramide	YDNKGFDKKRUKPY-TURZORIXSA-N	5283564	HMDB04949	Quantitative	1260 (1180-1340)	1340 (1250-1430)	1220 (1140-1310)	1380 (1300-1480)	1400 (1330-1480)	1320 (1260-1390)	0.517	0.199	0.425
Ceramide (d18:1/9Z-18:1)	---	Ceramide	OBFSLMQLPNKVRW-RHPAUOISSA-N	5283565	HMDB04948	Quantitative	ND	ND	ND	ND	ND	ND	ND	ND	ND
Ceramide (d18:1/18:0)	---	Ceramide	VODZWWMEJITOND-NXCSZAMKSA-N	5283563	HMDB04950	Quantitative	124 (113-136)	121 (110-132)	137 (123-154)	165 (148-184)	189 (173-205)	229 (210-249)	0.828	0.255	0.115
Ceramide (d18:1/20:0)	---	Ceramide	XWBWIAOWSABHFI-NUKVNZTCSA-N	5283566	HMDB04951	Quantitative	77.8 (71-85.2)	90.1 (82.2-98.8)	84.6 (74.1-96.6)	91.6 (80.5-104)	107 (99.6-115)	121 (112-130)	0.276	0.677	0.268
Ceramide (d18:1/24:0)	---	Ceramide	ZJVVOYPTFQEGPH-AUTSUKAISA-N	5283571	HMDB04956	Quantitative	ND	ND	ND	ND	ND	ND	ND	ND	ND
Cer(d18:0/18:0)	---	Ceramide / N-acylsphingosine	KZTJQXAANJHSCE-OIDHKYIRSA-N	5283573	HMDB11761	Quantitative	17.1 (15.3-19.3)	21.2 (18.9-23.8)	21.4 (17.8-25.7)	28 (23.4-33.5)	41 (36.8-45.7)	53.9 (48.4-60.1)	0.218	0.31	0.0826
Cer(d18:0/24:0)	---	Ceramide / N-acylsphingosine	BPLYVSYSBPLDOA-WVILEFPPSA-N	5283577	HMDB11768	Quantitative	612 (495-756)	1040 (838-1280)	838 (594-1180)	1160 (832-1620)	1250 (1020-1540)	2030 (1650-2490)	0.0956	0.51	0.106
