# Supplementary material for: Mid-gestation serum lipidomic profile associations with spontaneous preterm birth are influenced by body mass index
Source: PLoS One. 2020 Nov 17;15(11):e0239115. doi: 10.1371/journal.pone.0239115 (PMC7671555; doi:10.1371/journal.pone.0239115)
Supplement: S3 Table — (XLSX) [file pone.0239115.s004.xlsx]

## Sheet: Supplemental table (Fin)
S3 Table. Untargeted data quantification table. This table provides information regarding cluster members as well as their correlation with the cluster. Additionally, the least square means (standard error range) of the full-term birth (FTB) and preterm birth (PTB) groups, stratified by the weight category, together with the t-test p-values are provided for the cluster components and for individu…
Metabolite number	Identification level	Platform	Metabolite	Cluster	RSquare with Own Cluster	RSquare with Next Closest	1-RSquare Ratio	Cluster mean (Standard Error)						Cluster P value			Metabolite mean (Standard Error)						Metabolite p-value
								Underweight		Normal weight		Obese					Underweight		Normal weight		Obese
								FTB	PTB	FTB	PTB	FTB	PTB	Underweight	Normal weight	Obese	FTB	PTB	FTB	PTB	FTB	PTB	Underweight	Normal weight	Obese
1	MSI 1	Complex lipids	SM (d34:1)	1	0.813	0.696	0.617	111000 (104000-118000)	147000 (137000-158000)	117000 (109000-126000)	110000 (102000-120000)	139000 (130000-147000)	134000 (126000-142000)	0.0128	0.566	0.69	395000 (382000-408000)	441000 (425000-458000)	407000 (395000-418000)	395000 (382000-408000)	426000 (414000-438000)	417000 (405000-430000)	0.0516	0.48	0.637
2	MSI 1	Complex lipids	SM (d34:2)		0.77	0.671	0.699	111000 (104000-118000)	147000 (137000-158000)	117000 (109000-126000)	110000 (102000-120000)	139000 (130000-147000)	134000 (126000-142000)	0.0128	0.566	0.69	82100 (77300-87100)	96600 (90200-103000)	89500 (85100-94200)	88000 (83200-93200)	109000 (104000-114000)	108000 (103000-114000)	0.106	0.817	0.967
3	MSI 1	Complex lipids	CE (18:2)		0.736	0.681	0.826	111000 (104000-118000)	147000 (137000-158000)	117000 (109000-126000)	110000 (102000-120000)	139000 (130000-147000)	134000 (126000-142000)	0.0128	0.566	0.69	2120000 (1960000-2290000)	3000000 (2740000-3280000)	2400000 (2210000-2600000)	2240000 (2040000-2460000)	2520000 (2350000-2700000)	2430000 (2270000-2610000)	0.0127	0.573	0.748
4	MSI 1	Complex lipids	SM (34:0)		0.738	0.603	0.659	111000 (104000-118000)	147000 (137000-158000)	117000 (109000-126000)	110000 (102000-120000)	139000 (130000-147000)	134000 (126000-142000)	0.0128	0.566	0.69	126000 (116000-137000)	169000 (154000-186000)	122000 (112000-133000)	113000 (102000-125000)	152000 (141000-164000)	143000 (133000-155000)	0.0357	0.561	0.603
5	MSI 1	Complex lipids	SM (d18:1/16:1)		0.866	0.65	0.382	111000 (104000-118000)	147000 (137000-158000)	117000 (109000-126000)	110000 (102000-120000)	139000 (130000-147000)	134000 (126000-142000)	0.0128	0.566	0.69	226000 (212000-241000)	284000 (264000-305000)	246000 (229000-264000)	243000 (224000-263000)	312000 (294000-330000)	308000 (291000-326000)	0.0346	0.899	0.879
6	MSI 1	Complex lipids	SM (d40:2) B		0.854	0.728	0.537	111000 (104000-118000)	147000 (137000-158000)	117000 (109000-126000)	110000 (102000-120000)	139000 (130000-147000)	134000 (126000-142000)	0.0128	0.566	0.69	258000 (240000-278000)	333000 (306000-362000)	272000 (251000-294000)	260000 (238000-284000)	326000 (303000-350000)	280000 (261000-301000)	0.0462	0.701	0.167
7	MSI 1	Complex lipids	SM 34:1; SM(d16:0/18:1)		0.83	0.691	0.549	111000 (104000-118000)	147000 (137000-158000)	117000 (109000-126000)	110000 (102000-120000)	139000 (130000-147000)	134000 (126000-142000)	0.0128	0.566	0.69	4670000 (4440000-4910000)	5730000 (5410000-6070000)	4820000 (4550000-5100000)	4690000 (4400000-4990000)	5110000 (4880000-5340000)	5110000 (4890000-5350000)	0.0193	0.736	0.977
8	MSI 1	Complex lipids	SM 36:1; SM(d16:0/20:1)		0.779	0.673	0.675	111000 (104000-118000)	147000 (137000-158000)	117000 (109000-126000)	110000 (102000-120000)	139000 (130000-147000)	134000 (126000-142000)	0.0128	0.566	0.69	367000 (332000-406000)	499000 (445000-561000)	388000 (354000-425000)	349000 (315000-387000)	505000 (465000-549000)	503000 (463000-547000)	0.0724	0.432	0.974
9	MSI 1	Complex lipids	SM 38:2; SM(d16:0/22:2)		0.839	0.737	0.611	111000 (104000-118000)	147000 (137000-158000)	117000 (109000-126000)	110000 (102000-120000)	139000 (130000-147000)	134000 (126000-142000)	0.0128	0.566	0.69	193000 (179000-208000)	240000 (220000-262000)	198000 (186000-212000)	190000 (176000-205000)	237000 (223000-251000)	223000 (210000-237000)	0.0855	0.651	0.503
10	MSI 1	Complex lipids	SM 40:1; SM(d16:1/24:0)		0.83	0.724	0.615	111000 (104000-118000)	147000 (137000-158000)	117000 (109000-126000)	110000 (102000-120000)	139000 (130000-147000)	134000 (126000-142000)	0.0128	0.566	0.69	429000 (398000-464000)	607000 (556000-664000)	472000 (431000-516000)	421000 (381000-465000)	547000 (505000-593000)	497000 (459000-538000)	0.0113	0.378	0.416
11	MSI 3	Complex lipids	w/o MS2:PC 40:9; PC(22:4/18:5)		0.428	0.358	0.892	111000 (104000-118000)	147000 (137000-158000)	117000 (109000-126000)	110000 (102000-120000)	139000 (130000-147000)	134000 (126000-142000)	0.0128	0.566	0.69	6270 (5720-6870)	9180 (8250-10200)	7160 (6310-8130)	5450 (4730-6280)	7180 (6620-7800)	7470 (6880-8110)	0.0185	0.144	0.75
12	MSI 3	Complex lipids	w/o MS2:Plasmenyl-PC 32:1; PC(P-14:0/18:1)		0.447	0.442	0.992	111000 (104000-118000)	147000 (137000-158000)	117000 (109000-126000)	110000 (102000-120000)	139000 (130000-147000)	134000 (126000-142000)	0.0128	0.566	0.69	16900 (15800-18200)	19900 (18300-21600)	16600 (15300-17900)	16200 (14800-17700)	19500 (18600-20500)	19600 (18700-20600)	0.185	0.828	0.95
13	MSI 3	Complex lipids	w/o MS2:SM 36:4; SM(d16:1/20:3)		0.884	0.743	0.449	111000 (104000-118000)	147000 (137000-158000)	117000 (109000-126000)	110000 (102000-120000)	139000 (130000-147000)	134000 (126000-142000)	0.0128	0.566	0.69	398000 (379000-418000)	515000 (486000-546000)	420000 (395000-448000)	409000 (381000-438000)	460000 (437000-484000)	456000 (433000-481000)	0.0043	0.753	0.922
14	MSI 3	Complex lipids	w/o MS2:SM 36:5; SM(d16:1/20:4)		0.837	0.641	0.453	111000 (104000-118000)	147000 (137000-158000)	117000 (109000-126000)	110000 (102000-120000)	139000 (130000-147000)	134000 (126000-142000)	0.0128	0.566	0.69	18600 (17200-20100)	23600 (21500-25800)	20600 (18900-22500)	19900 (18100-21900)	26700 (24800-28700)	27200 (25300-29300)	0.0749	0.766	0.849
15	MSI 3	Complex lipids	w/o MS2:SM 38:4; SM(d16:1/22:3)		0.789	0.641	0.589	111000 (104000-118000)	147000 (137000-158000)	117000 (109000-126000)	110000 (102000-120000)	139000 (130000-147000)	134000 (126000-142000)	0.0128	0.566	0.69	51200 (46400-56600)	76700 (68300-86000)	55800 (50400-61700)	50300 (45000-56300)	73300 (67600-79500)	75400 (69600-81800)	0.0212	0.479	0.812
16	MSI 3	Complex lipids	w/o MS2:SM 39:2; SM(d19:0/20:2)		0.423	0.382	0.934	111000 (104000-118000)	147000 (137000-158000)	117000 (109000-126000)	110000 (102000-120000)	139000 (130000-147000)	134000 (126000-142000)	0.0128	0.566	0.69	16900 (15300-18600)	25500 (22900-28500)	18500 (16200-21100)	18300 (15700-21200)	20600 (18100-23300)	20900 (18400-23700)	0.0142	0.958	0.933
17	MSI 3	Complex lipids	w/o MS2:SM 42:5; SM(d16:1/26:4)		0.865	0.692	0.44	111000 (104000-118000)	147000 (137000-158000)	117000 (109000-126000)	110000 (102000-120000)	139000 (130000-147000)	134000 (126000-142000)	0.0128	0.566	0.69	40800 (37100-44900)	57500 (51500-64200)	42000 (37800-46600)	40600 (36100-45600)	53600 (48900-58700)	46300 (42200-50700)	0.0389	0.822	0.283
18	MSI 3	Complex lipids	w/o MS2:TG 49:8; TG(12:1/16:3/21:4)		0.443	0.374	0.89	111000 (104000-118000)	147000 (137000-158000)	117000 (109000-126000)	110000 (102000-120000)	139000 (130000-147000)	134000 (126000-142000)	0.0128	0.566	0.69	3440 (3100-3820)	4720 (4190-5330)	3070 (2630-3590)	2980 (2510-3540)	4300 (3830-4820)	3660 (3260-4110)	0.0751	0.889	0.351
19	MSI 3	Biogenic amines	w/o MS2:Piperine	2	0.142	0.112	0.966	14400 (11700-17700)	11000 (8580-14200)	17400 (14600-20700)	15300 (12900-18100)	13000 (10800-15600)	20000 (15600-25700)	0.445	0.606	0.184	12000 (10000-14500)	18900 (15100-23600)	18300 (15700-21400)	16500 (14200-19200)	21200 (18900-23700)	13900 (12000-16200)	0.151	0.644	0.0373
20	MSI 1	Complex lipids	PC (28:0)		0.385	0.291	0.868	14400 (11700-17700)	11000 (8580-14200)	17400 (14600-20700)	15300 (12900-18100)	13000 (10800-15600)	20000 (15600-25700)	0.445	0.606	0.184	4300 (3430-5400)	3680 (2790-4870)	2740 (2120-3540)	3620 (2820-4630)	2710 (2030-3610)	4310 (2930-6340)	0.684	0.443	0.348
21	MSI 1	Complex lipids	TG (14:0/14:0/14:0)		0.691	0.437	0.548	14400 (11700-17700)	11000 (8580-14200)	17400 (14600-20700)	15300 (12900-18100)	13000 (10800-15600)	20000 (15600-25700)	0.445	0.606	0.184	3580 (2840-4520)	2090 (1570-2780)	3990 (3340-4770)	4030 (3390-4780)	2940 (2360-3660)	4770 (3540-6410)	0.173	0.972	0.207
22	MSI 1	Complex lipids	TG (14:0/14:0/14:0) 2		0.746	0.5	0.509	14400 (11700-17700)	11000 (8580-14200)	17400 (14600-20700)	15300 (12900-18100)	13000 (10800-15600)	20000 (15600-25700)	0.445	0.606	0.184	6280 (4710-8360)	3230 (2270-4600)	7890 (6040-10300)	7800 (6030-10100)	5550 (4180-7380)	10200 (6930-14900)	0.174	0.977	0.223
23	MSI 1	Complex lipids	TG (44:1)		0.879	0.655	0.35	14400 (11700-17700)	11000 (8580-14200)	17400 (14600-20700)	15300 (12900-18100)	13000 (10800-15600)	20000 (15600-25700)	0.445	0.606	0.184	6340 (4830-8330)	3950 (2830-5520)	8030 (6180-10400)	6290 (4880-8110)	6890 (5620-8450)	8260 (6280-10900)	0.304	0.509	0.604
24	MSI 1	Complex lipids	TG (46:1)		0.93	0.85	0.466	14400 (11700-17700)	11000 (8580-14200)	17400 (14600-20700)	15300 (12900-18100)	13000 (10800-15600)	20000 (15600-25700)	0.445	0.606	0.184	29400 (22900-37800)	19400 (14300-26400)	33000 (26700-40800)	30900 (25200-38000)	24400 (19300-30800)	46000 (33600-63100)	0.326	0.83	0.124
25	MSI 1	Complex lipids	TG (46:1) 2		0.93	0.881	0.589	14400 (11700-17700)	11000 (8580-14200)	17400 (14600-20700)	15300 (12900-18100)	13000 (10800-15600)	20000 (15600-25700)	0.445	0.606	0.184	96700 (72400-129000)	64000 (44900-91300)	114000 (88600-147000)	103000 (80300-131000)	84200 (64300-110000)	166000 (115000-239000)	0.397	0.766	0.154
26	MSI 1	Complex lipids	TG (46:2)		0.703	0.527	0.627	14400 (11700-17700)	11000 (8580-14200)	17400 (14600-20700)	15300 (12900-18100)	13000 (10800-15600)	20000 (15600-25700)	0.445	0.606	0.184	10500 (8480-12900)	6620 (5120-8560)	12200 (9930-14900)	10800 (8830-13100)	7620 (5930-9800)	12100 (8650-17000)	0.199	0.665	0.287
27	MSI 1	Complex lipids	TG (46:2) 2		0.966	0.765	0.146	14400 (11700-17700)	11000 (8580-14200)	17400 (14600-20700)	15300 (12900-18100)	13000 (10800-15600)	20000 (15600-25700)	0.445	0.606	0.184	42300 (32900-54300)	28900 (21200-39300)	54200 (43800-67100)	41700 (33900-51300)	34800 (27900-43200)	60500 (45100-81200)	0.368	0.384	0.148
28	MSI 1	Complex lipids	TG (46:3)		0.827	0.59	0.422	14400 (11700-17700)	11000 (8580-14200)	17400 (14600-20700)	15300 (12900-18100)	13000 (10800-15600)	20000 (15600-25700)	0.445	0.606	0.184	4420 (3650-5360)	3880 (3060-4910)	5730 (4950-6640)	4840 (4190-5580)	4720 (4100-5430)	5710 (4720-6910)	0.683	0.415	0.434
29	MSI 1	Complex lipids	TG (46:3) 2		0.899	0.677	0.312	14400 (11700-17700)	11000 (8580-14200)	17400 (14600-20700)	15300 (12900-18100)	13000 (10800-15600)	20000 (15600-25700)	0.445	0.606	0.184	8640 (6900-10800)	8260 (6270-10900)	11200 (9200-13600)	9230 (7630-11200)	7680 (6270-9400)	12900 (9820-16900)	0.904	0.485	0.145
30	MSI 1	Complex lipids	TG (48:3)		0.862	0.74	0.532	14400 (11700-17700)	11000 (8580-14200)	17400 (14600-20700)	15300 (12900-18100)	13000 (10800-15600)	20000 (15600-25700)	0.445	0.606	0.184	25600 (21100-31000)	29100 (23000-36800)	36100 (31100-41900)	27400 (23700-31600)	24600 (20700-29100)	39800 (31700-50100)	0.688	0.19	0.109
31	MSI 1	Complex lipids	TG (48:3) 2		0.858	0.745	0.559	14400 (11700-17700)	11000 (8580-14200)	17400 (14600-20700)	15300 (12900-18100)	13000 (10800-15600)	20000 (15600-25700)	0.445	0.606	0.184	68700 (56400-83600)	75400 (59200-95900)	96100 (82400-112000)	71800 (61800-83300)	66200 (55400-78900)	106000 (83900-135000)	0.777	0.183	0.127
32	MSI 3	Complex lipids	w/o MS2:TG 44:0; TG(12:0/12:0/20:0)		0.927	0.722	0.261	14400 (11700-17700)	11000 (8580-14200)	17400 (14600-20700)	15300 (12900-18100)	13000 (10800-15600)	20000 (15600-25700)	0.445	0.606	0.184	26300 (18900-36600)	13000 (8690-19500)	32200 (23700-43700)	26000 (19300-35000)	18700 (13900-25300)	39600 (26400-59500)	0.209	0.622	0.157
33	MSI 3	Biogenic amines	w/o MS2:MLS001049068-01!2-amino-3-(1H-indol-3-yl)-N-phenylpropanamide	3	0.324	0.288	0.95	51200 (47200-55600)	43600 (39400-48200)	44400 (41700-47200)	48700 (45800-51700)	52500 (45000-61200)	47000 (38300-57800)	0.247	0.295	0.676	3730 (3170-4400)	2180 (1780-2660)	3020 (2600-3500)	2980 (2580-3450)	3100 (2400-4000)	4910 (3480-6930)	0.0567	0.956	0.299
34	MSI 3	Biogenic amines	w/o MS2:Ser-Ala		0.764	0.511	0.482	51200 (47200-55600)	43600 (39400-48200)	44400 (41700-47200)	48700 (45800-51700)	52500 (45000-61200)	47000 (38300-57800)	0.247	0.295	0.676	27800 (25700-30000)	24000 (21900-26400)	23800 (22300-25400)	26100 (24600-27800)	25600 (22600-28900)	24700 (20900-29100)	0.269	0.303	0.866
35	MSI 1	Biogenic amines	Aspartic acid		0.448	0.316	0.806	51200 (47200-55600)	43600 (39400-48200)	44400 (41700-47200)	48700 (45800-51700)	52500 (45000-61200)	47000 (38300-57800)	0.247	0.295	0.676	4230 (3810-4710)	4650 (4080-5290)	3650 (3170-4220)	4820 (4190-5530)	5780 (4620-7240)	4510 (3330-6100)	0.597	0.177	0.521
36	MSI 1	Biogenic amines	Histidine		0.395	0.234	0.791	51200 (47200-55600)	43600 (39400-48200)	44400 (41700-47200)	48700 (45800-51700)	52500 (45000-61200)	47000 (38300-57800)	0.247	0.295	0.676	66700 (58800-75800)	52400 (44900-61300)	49700 (43500-56700)	58300 (51300-66400)	68300 (60500-77200)	59300 (50300-69800)	0.262	0.393	0.498
37	MSI 1	Biogenic amines	L-Citrulline		0.753	0.508	0.502	51200 (47200-55600)	43600 (39400-48200)	44400 (41700-47200)	48700 (45800-51700)	52500 (45000-61200)	47000 (38300-57800)	0.247	0.295	0.676	127000 (116000-138000)	110000 (98700-122000)	106000 (99200-114000)	118000 (110000-126000)	116000 (101000-132000)	113000 (94300-135000)	0.313	0.276	0.917
38	MSI 1	Biogenic amines	L-Glutamic acid		0.738	0.54	0.569	51200 (47200-55600)	43600 (39400-48200)	44400 (41700-47200)	48700 (45800-51700)	52500 (45000-61200)	47000 (38300-57800)	0.247	0.295	0.676	265000 (235000-299000)	228000 (196000-264000)	233000 (210000-259000)	292000 (264000-322000)	349000 (286000-425000)	295000 (226000-385000)	0.457	0.131	0.626
39	MSI 1	Biogenic amines	L-Histidine		0.82	0.589	0.439	51200 (47200-55600)	43600 (39400-48200)	44400 (41700-47200)	48700 (45800-51700)	52500 (45000-61200)	47000 (38300-57800)	0.247	0.295	0.676	291000 (273000-310000)	268000 (248000-289000)	254000 (240000-268000)	276000 (262000-291000)	319000 (282000-361000)	241000 (204000-284000)	0.425	0.28	0.193
40	MSI 1	Biogenic amines	Serine		0.833	0.649	0.476	51200 (47200-55600)	43600 (39400-48200)	44400 (41700-47200)	48700 (45800-51700)	52500 (45000-61200)	47000 (38300-57800)	0.247	0.295	0.676	66300 (62300-70700)	62000 (57400-67000)	59600 (56600-62800)	66700 (63400-70100)	77300 (67600-88300)	66600 (55700-79700)	0.523	0.137	0.516
41	MSI 3	Complex lipids	w/o MS2:""""1H-Cyclopenta[b]quinolin-9-amine, 2,3,5,6,7,8-hexahydro-, monohydrochloride- [CAS]""""		0.354	0.24	0.85	51200 (47200-55600)	43600 (39400-48200)	44400 (41700-47200)	48700 (45800-51700)	52500 (45000-61200)	47000 (38300-57800)	0.247	0.295	0.676	103000 (93400-113000)	64900 (57700-73000)	95800 (87500-105000)	91600 (83900-100000)	92300 (80100-106000)	90600 (74800-110000)	0.0077	0.727	0.938
42	MSI 3	Complex lipids	w/o MS2:""""NEPSILON,NEPSILON,NEPSILON-TRIMETHYLLYSINE""""		0.607	0.506	0.794	51200 (47200-55600)	43600 (39400-48200)	44400 (41700-47200)	48700 (45800-51700)	52500 (45000-61200)	47000 (38300-57800)	0.247	0.295	0.676	111000 (97000-127000)	84900 (72100-100000)	88500 (80300-97700)	91500 (83200-101000)	98600 (81800-119000)	71300 (55500-91600)	0.238	0.813	0.315
43	MSI 3	Biogenic amines	w/o MS2:1-Aminocyclopropane-1-carboxylic acid		0.797	0.616	0.53	51200 (47200-55600)	43600 (39400-48200)	44400 (41700-47200)	48700 (45800-51700)	52500 (45000-61200)	47000 (38300-57800)	0.247	0.295	0.676	27900 (25900-29900)	26200 (24000-28700)	26400 (24900-28000)	25700 (24200-27200)	27900 (23500-33200)	23900 (18900-30100)	0.622	0.742	0.597
44	MSI 3	Biogenic amines	w/o MS2:D-ORNITHINE		0.56	0.447	0.796	51200 (47200-55600)	43600 (39400-48200)	44400 (41700-47200)	48700 (45800-51700)	52500 (45000-61200)	47000 (38300-57800)	0.247	0.295	0.676	176000 (157000-197000)	156000 (135000-179000)	140000 (126000-155000)	155000 (141000-171000)	157000 (133000-187000)	171000 (136000-215000)	0.528	0.46	0.783
45	MSI 3	Biogenic amines	w/o MS2:Glutamic acid		0.524	0.351	0.733	51200 (47200-55600)	43600 (39400-48200)	44400 (41700-47200)	48700 (45800-51700)	52500 (45000-61200)	47000 (38300-57800)	0.247	0.295	0.676	2520 (2040-3100)	2100 (1630-2710)	2030 (1730-2380)	2760 (2370-3220)	3150 (2590-3820)	2600 (2010-3380)	0.603	0.174	0.569
46	MSI 3	Biogenic amines	w/o MS2:L-Threonine		0.366	0.285	0.886	51200 (47200-55600)	43600 (39400-48200)	44400 (41700-47200)	48700 (45800-51700)	52500 (45000-61200)	47000 (38300-57800)	0.247	0.295	0.676	196000 (181000-213000)	188000 (171000-208000)	186000 (174000-200000)	182000 (171000-195000)	164000 (114000-235000)	151000 (92700-247000)	0.764	0.832	0.899
47	MSI 3	Biogenic amines	w/o MS2:Methionine		0.739	0.668	0.786	51200 (47200-55600)	43600 (39400-48200)	44400 (41700-47200)	48700 (45800-51700)	52500 (45000-61200)	47000 (38300-57800)	0.247	0.295	0.676	84100 (76300-92600)	83500 (74100-94000)	88600 (81800-95800)	87100 (80600-94000)	98400 (82400-117000)	67500 (53200-85700)	0.965	0.879	0.222
48	MSI 1	Complex lipids	PC 38:6; PC(16:0/22:6)	4	0.812	0.572	0.44	45900 (41700-50400)	54300 (48700-60500)	48600 (44600-53100)	38100 (35000-41500)	43100 (39800-46700)	39900 (36600-43600)	0.286	0.0532	0.521	14600 (12800-16600)	17100 (14700-19800)	14300 (13200-15500)	11500 (10600-12500)	13300 (12000-14700)	11900 (10700-13300)	0.465	0.0645	0.47
49	MSI 1	Complex lipids	PE (40:6)		0.922	0.699	0.258	45900 (41700-50400)	54300 (48700-60500)	48600 (44600-53100)	38100 (35000-41500)	43100 (39800-46700)	39900 (36600-43600)	0.286	0.0532	0.521	9050 (8180-10000)	10800 (9590-12100)	9430 (8670-10300)	7690 (7090-8340)	8540 (7850-9300)	7930 (7210-8710)	0.299	0.091	0.557
50	MSI 1	Complex lipids	Plasmenyl-PE 40:6; PE(P-18:0/22:6)		0.631	0.598	0.917	45900 (41700-50400)	54300 (48700-60500)	48600 (44600-53100)	38100 (35000-41500)	43100 (39800-46700)	39900 (36600-43600)	0.286	0.0532	0.521	12200 (11000-13600)	12000 (10600-13500)	12700 (11500-14100)	9880 (8980-10900)	10500 (9560-11500)	7940 (7150-8810)	0.891	0.0752	0.056
51	MSI 3	Complex lipids	w/o MS2:PC 39:6; PC(17:1/22:5)		0.702	0.643	0.832	45900 (41700-50400)	54300 (48700-60500)	48600 (44600-53100)	38100 (35000-41500)	43100 (39800-46700)	39900 (36600-43600)	0.286	0.0532	0.521	8550 (6750-10800)	13400 (10200-17600)	9230 (7820-10900)	12100 (10300-14200)	10600 (8970-12400)	8110 (6760-9720)	0.257	0.254	0.288
52	MSI 3	Complex lipids	w/o MS2:PC 40:6; PC(16:2/24:4)		0.398	0.276	0.832	45900 (41700-50400)	54300 (48700-60500)	48600 (44600-53100)	38100 (35000-41500)	43100 (39800-46700)	39900 (36600-43600)	0.286	0.0532	0.521	3410 (2830-4110)	3070 (2480-3820)	3370 (3000-3800)	3100 (2770-3480)	3050 (2510-3710)	2230 (1800-2770)	0.737	0.617	0.295
53	MSI 1	Complex lipids	CE (22:6)		0.583	0.376	0.669	45900 (41700-50400)	54300 (48700-60500)	48600 (44600-53100)	38100 (35000-41500)	43100 (39800-46700)	39900 (36600-43600)	0.286	0.0532	0.521	25400 (22800-28400)	32900 (29000-37300)	25600 (22900-28700)	21900 (19700-24500)	25800 (22800-29100)	19900 (17400-22700)	0.163	0.334	0.16
54	MSI 1	Complex lipids	CE (22:6) 2		0.916	0.677	0.259	45900 (41700-50400)	54300 (48700-60500)	48600 (44600-53100)	38100 (35000-41500)	43100 (39800-46700)	39900 (36600-43600)	0.286	0.0532	0.521	41500 (35200-48900)	56000 (46400-67700)	44300 (39100-50100)	31000 (27500-35000)	38900 (34300-44000)	31900 (27800-36700)	0.271	0.0474	0.298
55	MSI 1	Complex lipids	PC (37:6)		0.727	0.646	0.77	45900 (41700-50400)	54300 (48700-60500)	48600 (44600-53100)	38100 (35000-41500)	43100 (39800-46700)	39900 (36600-43600)	0.286	0.0532	0.521	15700 (14000-17600)	16800 (14700-19200)	17000 (15300-18900)	11900 (10700-13200)	13700 (12500-15000)	10900 (9830-12100)	0.735	0.0225	0.109
56	MSI 1	Complex lipids	PC (38:6) A		0.923	0.792	0.37	45900 (41700-50400)	54300 (48700-60500)	48600 (44600-53100)	38100 (35000-41500)	43100 (39800-46700)	39900 (36600-43600)	0.286	0.0532	0.521	6940000 (6510000-7400000)	8540000 (7940000-9190000)	7370000 (6930000-7850000)	6240000 (5870000-6620000)	6900000 (6520000-7300000)	6560000 (6160000-6990000)	0.0565	0.0619	0.556
57	MSI 1	Complex lipids	PC (40:6) B 2		0.904	0.68	0.301	45900 (41700-50400)	54300 (48700-60500)	48600 (44600-53100)	38100 (35000-41500)	43100 (39800-46700)	39900 (36600-43600)	0.286	0.0532	0.521	734000 (646000-835000)	1050000 (909000-1220000)	860000 (767000-964000)	594000 (531000-663000)	748000 (675000-829000)	752000 (671000-843000)	0.0971	0.0268	0.973
58	MSI 1	Complex lipids	FA (22:6)- (docosahexaenoic acid)		0.552	0.486	0.873	45900 (41700-50400)	54300 (48700-60500)	48600 (44600-53100)	38100 (35000-41500)	43100 (39800-46700)	39900 (36600-43600)	0.286	0.0532	0.521	87600 (75500-102000)	86900 (73200-103000)	84400 (74700-95300)	71100 (63200-79900)	75800 (68300-84200)	111000 (98500-124000)	0.972	0.319	0.022
59	MSI 3	Complex lipids	w/o MS2:PC 42:9; PC(24:4/18:5); 2		0.897	0.69	0.331	45900 (41700-50400)	54300 (48700-60500)	48600 (44600-53100)	38100 (35000-41500)	43100 (39800-46700)	39900 (36600-43600)	0.286	0.0532	0.521	81100 (71300-92200)	123000 (106000-142000)	96100 (85600-108000)	67300 (60100-75300)	85700 (77500-94700)	86100 (77000-96200)	0.0594	0.0352	0.977
60	MSI 3	Complex lipids	w/o MS2:SM 44:9; SM(d18:2/26:7)		0.446	0.33	0.826	45900 (41700-50400)	54300 (48700-60500)	48600 (44600-53100)	38100 (35000-41500)	43100 (39800-46700)	39900 (36600-43600)	0.286	0.0532	0.521	5410 (5100-5740)	6790 (6340-7260)	6000 (5610-6420)	5860 (5490-6250)	5820 (5530-6120)	6540 (6190-6920)	0.0262	0.799	0.129
61	MSI 1	Complex lipids	PC (38:6)		0.953	0.729	0.173	45900 (41700-50400)	54300 (48700-60500)	48600 (44600-53100)	38100 (35000-41500)	43100 (39800-46700)	39900 (36600-43600)	0.286	0.0532	0.521	157000 (139000-176000)	201000 (176000-231000)	172000 (155000-190000)	133000 (121000-146000)	155000 (141000-170000)	139000 (125000-154000)	0.207	0.0756	0.436
62	MSI 1	Complex lipids	PC (40:6) B		0.852	0.607	0.376	45900 (41700-50400)	54300 (48700-60500)	48600 (44600-53100)	38100 (35000-41500)	43100 (39800-46700)	39900 (36600-43600)	0.286	0.0532	0.521	58100 (53200-63400)	64300 (58000-71200)	63400 (58300-68900)	48400 (44700-52500)	54400 (51200-57800)	55100 (51500-58900)	0.488	0.0284	0.886
63	MSI 3	Biogenic amines	w/o MS2:MLS000028709-01!Meclizine hydrochloride	5	0.522	0.3	0.683	9370 (8780-9990)	8430 (7900-8990)	7750 (7150-8400)	7470 (6910-8070)	8930 (8290-9620)	8290 (7630-9000)	0.256	0.746	0.504	10300 (9690-10900)	9480 (8940-10000)	9770 (9150-10400)	9320 (8740-9940)	10700 (9990-11500)	10400 (9620-11200)	0.34	0.611	0.774
64	MSI 3	Biogenic amines	w/o MS2:MLS000859948-01!NAN-190 hydrobromide		0.629	0.404	0.623	9370 (8780-9990)	8430 (7900-8990)	7750 (7150-8400)	7470 (6910-8070)	8930 (8290-9620)	8290 (7630-9000)	0.256	0.746	0.504	4150 (3730-4620)	3560 (3190-3960)	3070 (2520-3750)	2610 (2150-3160)	4210 (3630-4890)	3330 (2820-3930)	0.323	0.557	0.299
65	MSI 3	Biogenic amines	w/o MS2:MLS001140256-01!		0.736	0.429	0.463	9370 (8780-9990)	8430 (7900-8990)	7750 (7150-8400)	7470 (6910-8070)	8930 (8290-9620)	8290 (7630-9000)	0.256	0.746	0.504	5910 (5550-6290)	5660 (5310-6020)	5290 (4940-5660)	4900 (4590-5240)	5890 (5540-6260)	5670 (5300-6070)	0.627	0.432	0.682
66	MSI 3	Biogenic amines	w/o MS2:NCGC00160206-01!PEUARENARINE		0.35	0.166	0.779	9370 (8780-9990)	8430 (7900-8990)	7750 (7150-8400)	7470 (6910-8070)	8930 (8290-9620)	8290 (7630-9000)	0.256	0.746	0.504	3400 (2900-3990)	2380 (2030-2800)	1720 (1410-2090)	2570 (2120-3110)	2370 (2050-2740)	3350 (2850-3930)	0.126	0.156	0.124
67	MSI 3	Biogenic amines	w/o MS2:Nobiletin		0.631	0.498	0.736	9370 (8780-9990)	8430 (7900-8990)	7750 (7150-8400)	7470 (6910-8070)	8930 (8290-9620)	8290 (7630-9000)	0.256	0.746	0.504	4060 (3750-4390)	4110 (3800-4450)	3950 (3620-4320)	3430 (3150-3740)	4290 (3740-4920)	3070 (2640-3580)	0.904	0.261	0.113
68	MSI 3	Biogenic amines	w/o MS2:Phe-Gln-Lys		0.814	0.68	0.58	9370 (8780-9990)	8430 (7900-8990)	7750 (7150-8400)	7470 (6910-8070)	8930 (8290-9620)	8290 (7630-9000)	0.256	0.746	0.504	26000 (24200-27900)	24800 (23100-26600)	22700 (21000-24500)	21400 (19900-23100)	25400 (22900-28200)	23400 (20800-26300)	0.63	0.594	0.592
69	MSI 3	Biogenic amines	w/o MS2:Pro-Asp-Arg		0.714	0.623	0.757	9370 (8780-9990)	8430 (7900-8990)	7750 (7150-8400)	7470 (6910-8070)	8930 (8290-9620)	8290 (7630-9000)	0.256	0.746	0.504	210000 (200000-220000)	202000 (193000-212000)	193000 (183000-204000)	190000 (181000-201000)	202000 (193000-212000)	194000 (184000-205000)	0.582	0.839	0.559
70	MSI 3	Biogenic amines	w/o MS2:PyroGlu-His-Pro(Amide)		0.613	0.501	0.775	9370 (8780-9990)	8430 (7900-8990)	7750 (7150-8400)	7470 (6910-8070)	8930 (8290-9620)	8290 (7630-9000)	0.256	0.746	0.504	3650 (3420-3890)	3050 (2860-3250)	2940 (2660-3250)	2700 (2460-2980)	3410 (3050-3810)	2550 (2260-2890)	0.0596	0.547	0.0911
71	MSI 3	Biogenic amines	w/o MS2:PyroGlu-Phe-Lys		0.827	0.446	0.313	9370 (8780-9990)	8430 (7900-8990)	7750 (7150-8400)	7470 (6910-8070)	8930 (8290-9620)	8290 (7630-9000)	0.256	0.746	0.504	14400 (13400-15400)	13500 (12600-14500)	12400 (11500-13300)	11700 (10900-12500)	13800 (12900-14700)	13900 (12900-14900)	0.541	0.587	0.923
72	MSI 3	Biogenic amines	w/o MS2:Ranitidine-S-oxide		0.842	0.437	0.28	9370 (8780-9990)	8430 (7900-8990)	7750 (7150-8400)	7470 (6910-8070)	8930 (8290-9620)	8290 (7630-9000)	0.256	0.746	0.504	5240 (4890-5610)	4670 (4360-5000)	4540 (4210-4880)	4000 (3720-4290)	4950 (4620-5300)	4710 (4360-5090)	0.25	0.228	0.635
73	MSI 1	Complex lipids	TG (52:5)	6	0.898	0.786	0.477	55600 (48700-63500)	89700 (78600-102000)	79800 (69100-92100)	51600 (44000-60600)	61500 (55700-67900)	79600 (72100-87900)	0.0182	0.0445	0.0863	81900 (71300-93900)	122000 (106000-140000)	115000 (102000-129000)	77500 (68200-88100)	95000 (86300-105000)	128000 (116000-141000)	0.0534	0.0244	0.0437
74	MSI 1	Complex lipids	TG (52:5) 2		0.896	0.775	0.463	55600 (48700-63500)	89700 (78600-102000)	79800 (69100-92100)	51600 (44000-60600)	61500 (55700-67900)	79600 (72100-87900)	0.0182	0.0445	0.0863	230000 (194000-272000)	357000 (301000-423000)	319000 (278000-367000)	197000 (168000-230000)	258000 (229000-291000)	368000 (327000-415000)	0.0807	0.0223	0.0526
75	MSI 1	Complex lipids	TG (52:6)		0.853	0.684	0.465	55600 (48700-63500)	89700 (78600-102000)	79800 (69100-92100)	51600 (44000-60600)	61500 (55700-67900)	79600 (72100-87900)	0.0182	0.0445	0.0863	7830 (6680-9190)	12000 (10200-14100)	11500 (10200-13100)	7190 (6230-8290)	8340 (7440-9350)	12100 (10800-13600)	0.0739	0.016	0.0331
76	MSI 1	Complex lipids	TG (53:5)		0.787	0.74	0.818	55600 (48700-63500)	89700 (78600-102000)	79800 (69100-92100)	51600 (44000-60600)	61500 (55700-67900)	79600 (72100-87900)	0.0182	0.0445	0.0863	5810 (5240-6440)	7500 (6770-8320)	8160 (7360-9040)	5610 (5000-6300)	6390 (5870-6950)	8050 (7400-8760)	0.0947	0.0183	0.0708
77	MSI 1	Complex lipids	TG (54:4)		0.754	0.617	0.642	55600 (48700-63500)	89700 (78600-102000)	79800 (69100-92100)	51600 (44000-60600)	61500 (55700-67900)	79600 (72100-87900)	0.0182	0.0445	0.0863	224000 (209000-240000)	290000 (271000-311000)	264000 (244000-287000)	217000 (198000-238000)	242000 (229000-256000)	261000 (247000-276000)	0.0154	0.0993	0.376
78	MSI 1	Complex lipids	TG (54:5) 3		0.805	0.599	0.487	55600 (48700-63500)	89700 (78600-102000)	79800 (69100-92100)	51600 (44000-60600)	61500 (55700-67900)	79600 (72100-87900)	0.0182	0.0445	0.0863	167000 (152000-183000)	254000 (231000-280000)	234000 (207000-264000)	173000 (151000-198000)	183000 (169000-198000)	230000 (213000-249000)	0.0043	0.0915	0.0562
79	MSI 1	Complex lipids	TG (54:5) 2		0.804	0.63	0.531	55600 (48700-63500)	89700 (78600-102000)	79800 (69100-92100)	51600 (44000-60600)	61500 (55700-67900)	79600 (72100-87900)	0.0182	0.0445	0.0863	1250000 (1100000-1430000)	2210000 (1940000-2520000)	1940000 (1670000-2260000)	1190000 (1000000-1410000)	1480000 (1290000-1710000)	1900000 (1650000-2180000)	0.0053	0.0321	0.241
80	MSI 1	Complex lipids	TG (54:6) 3		0.6	0.344	0.61	55600 (48700-63500)	89700 (78600-102000)	79800 (69100-92100)	51600 (44000-60600)	61500 (55700-67900)	79600 (72100-87900)	0.0182	0.0445	0.0863	41200 (32700-51900)	104000 (82800-132000)	67000 (47300-95000)	43900 (29700-64900)	45900 (36300-58000)	69300 (54800-87500)	0.0092	0.402	0.24
81	MSI 1	Complex lipids	TG (54:6) 2		0.935	0.598	0.161	55600 (48700-63500)	89700 (78600-102000)	79800 (69100-92100)	51600 (44000-60600)	61500 (55700-67900)	79600 (72100-87900)	0.0182	0.0445	0.0863	195000 (158000-240000)	361000 (293000-445000)	302000 (242000-377000)	157000 (122000-201000)	192000 (165000-223000)	270000 (232000-314000)	0.0486	0.0503	0.135
82	MSI 1	Complex lipids	TG 54:7; TG(18:2/18:2/18:3)		0.847	0.453	0.28	55600 (48700-63500)	89700 (78600-102000)	79800 (69100-92100)	51600 (44000-60600)	61500 (55700-67900)	79600 (72100-87900)	0.0182	0.0445	0.0863	27400 (21600-34700)	59200 (46700-75200)	43300 (32500-57800)	22100 (16000-30600)	29400 (25200-34400)	40900 (35000-47800)	0.0326	0.116	0.157
83	MSI 1	Complex lipids	TG 56:8; TG(18:2/18:2/20:4)		0.561	0.418	0.754	55600 (48700-63500)	89700 (78600-102000)	79800 (69100-92100)	51600 (44000-60600)	61500 (55700-67900)	79600 (72100-87900)	0.0182	0.0445	0.0863	25800 (22900-29000)	39800 (35400-44700)	36700 (32200-41900)	23800 (20500-27600)	33200 (30300-36400)	34200 (31200-37500)	0.0154	0.0302	0.816
84	MSI 3	Complex lipids	w/o MS2:DG 36:5; DG(14:1/22:4)		0.769	0.591	0.565	55600 (48700-63500)	89700 (78600-102000)	79800 (69100-92100)	51600 (44000-60600)	61500 (55700-67900)	79600 (72100-87900)	0.0182	0.0445	0.0863	3860 (3470-4300)	4800 (4310-5340)	4980 (4580-5420)	3580 (3260-3930)	3960 (3690-4250)	4700 (4380-5040)	0.173	0.0111	0.107
85	MSI 1	Complex lipids	PE (38:2)	7	0.833	0.578	0.397	43700 (40500-47200)	61000 (55900-66600)	47400 (42900-52400)	47300 (42300-52900)	48400 (45200-51900)	49200 (45900-52700)	0.0129	0.988	0.877	14600 (13900-15300)	17200 (16200-18200)	15500 (14700-16300)	14700 (13900-15500)	15300 (14600-16100)	16100 (15300-16900)	0.0525	0.471	0.485
86	MSI 3	Complex lipids	w/o MS2:PE 36:2; PE(14:1/22:1)		0.839	0.639	0.446	43700 (40500-47200)	61000 (55900-66600)	47400 (42900-52400)	47300 (42300-52900)	48400 (45200-51900)	49200 (45900-52700)	0.0129	0.988	0.877	28000 (26500-29500)	33800 (31700-35900)	29500 (27600-31500)	28900 (26800-31100)	30200 (28600-31900)	31900 (30200-33600)	0.0427	0.823	0.506
87	MSI 3	Complex lipids	w/o MS2:PE 36:4; PE(10:0/26:4)		0.638	0.525	0.763	43700 (40500-47200)	61000 (55900-66600)	47400 (42900-52400)	47300 (42300-52900)	48400 (45200-51900)	49200 (45900-52700)	0.0129	0.988	0.877	3180 (2600-3880)	6480 (5140-8160)	4080 (3390-4910)	4160 (3390-5120)	4430 (3790-5190)	3750 (3200-4390)	0.0392	0.94	0.47
88	MSI 1	Complex lipids	PC (33:2) 2		0.829	0.609	0.438	43700 (40500-47200)	61000 (55900-66600)	47400 (42900-52400)	47300 (42300-52900)	48400 (45200-51900)	49200 (45900-52700)	0.0129	0.988	0.877	126000 (114000-139000)	171000 (152000-192000)	142000 (125000-160000)	138000 (120000-158000)	135000 (122000-149000)	142000 (129000-158000)	0.0707	0.876	0.719
89	MSI 1	Complex lipids	PC (34:3) Oxidized		0.386	0.348	0.943	43700 (40500-47200)	61000 (55900-66600)	47400 (42900-52400)	47300 (42300-52900)	48400 (45200-51900)	49200 (45900-52700)	0.0129	0.988	0.877	133000 (114000-156000)	238000 (198000-286000)	119000 (105000-136000)	152000 (132000-176000)	161000 (143000-182000)	158000 (140000-179000)	0.0356	0.199	0.91
90	MSI 1	Complex lipids	PC (36:2) 2		0.906	0.611	0.242	43700 (40500-47200)	61000 (55900-66600)	47400 (42900-52400)	47300 (42300-52900)	48400 (45200-51900)	49200 (45900-52700)	0.0129	0.988	0.877	5540000 (5110000-6010000)	7300000 (6650000-8020000)	6120000 (5660000-6620000)	5810000 (5320000-6340000)	6040000 (5680000-6420000)	6580000 (6190000-7000000)	0.0478	0.636	0.344
91	MSI 1	Complex lipids	PC (37:2) 2		0.308	0.234	0.903	43700 (40500-47200)	61000 (55900-66600)	47400 (42900-52400)	47300 (42300-52900)	48400 (45200-51900)	49200 (45900-52700)	0.0129	0.988	0.877	8750 (8020-9540)	11800 (10700-13000)	8730 (7900-9640)	9960 (8910-11100)	9880 (9080-10700)	9720 (8940-10600)	0.046	0.361	0.895
92	MSI 1	Complex lipids	PC (37:3)		0.212	0.177	0.958	43700 (40500-47200)	61000 (55900-66600)	47400 (42900-52400)	47300 (42300-52900)	48400 (45200-51900)	49200 (45900-52700)	0.0129	0.988	0.877	24100 (20600-28200)	36000 (30000-43100)	19000 (14500-24900)	19900 (14700-27000)	23600 (19200-29100)	23500 (19100-28900)	0.131	0.9	0.982
93	MSI 1	Complex lipids	PC 35:2; PC(19:0/16:2)		0.804	0.541	0.426	43700 (40500-47200)	61000 (55900-66600)	47400 (42900-52400)	47300 (42300-52900)	48400 (45200-51900)	49200 (45900-52700)	0.0129	0.988	0.877	183000 (166000-201000)	250000 (224000-280000)	195000 (175000-217000)	164000 (146000-186000)	192000 (176000-209000)	200000 (184000-217000)	0.0561	0.286	0.737
94	MSI 3	Complex lipids	w/o MS2:PC 37:2; PC(11:0/26:2)		0.742	0.665	0.769	43700 (40500-47200)	61000 (55900-66600)	47400 (42900-52400)	47300 (42300-52900)	48400 (45200-51900)	49200 (45900-52700)	0.0129	0.988	0.877	17700 (16400-19200)	23300 (21300-25400)	19000 (17400-20700)	17800 (16200-19700)	16500 (15500-17500)	17500 (16500-18600)	0.0402	0.631	0.495
95	MSI 3	Complex lipids	w/o MS2:PC 38:7; PC(20:2/18:5); 2		0.791	0.736	0.79	43700 (40500-47200)	61000 (55900-66600)	47400 (42900-52400)	47300 (42300-52900)	48400 (45200-51900)	49200 (45900-52700)	0.0129	0.988	0.877	21900 (17700-27100)	39100 (30600-50000)	27000 (21900-33200)	26100 (20700-32900)	23600 (20600-27000)	26300 (23000-30100)	0.108	0.912	0.577
96	MSI 3	Complex lipids	w/o MS2:PC 44:11; PC(22:5/22:6)		0.616	0.479	0.737	43700 (40500-47200)	61000 (55900-66600)	47400 (42900-52400)	47300 (42300-52900)	48400 (45200-51900)	49200 (45900-52700)	0.0129	0.988	0.877	13700 (12400-15200)	17000 (15100-19100)	14800 (13400-16200)	13400 (12100-14900)	14100 (13200-15000)	14500 (13500-15400)	0.214	0.477	0.78
97	MSI 3	Complex lipids	w/o MS2:PE 38:5; PE(14:1/24:4)		0.283	0.186	0.88	43700 (40500-47200)	61000 (55900-66600)	47400 (42900-52400)	47300 (42300-52900)	48400 (45200-51900)	49200 (45900-52700)	0.0129	0.988	0.877	13200 (11500-15200)	20400 (17300-23900)	13800 (11200-17100)	15400 (12100-19500)	16500 (13800-19800)	13600 (11400-16300)	0.0691	0.721	0.466
98	MSI 3	Complex lipids	w/o MS2:PE 39:6; PE(17:1/22:5)		0.58	0.48	0.806	43700 (40500-47200)	61000 (55900-66600)	47400 (42900-52400)	47300 (42300-52900)	48400 (45200-51900)	49200 (45900-52700)	0.0129	0.988	0.877	9090 (7910-10400)	12900 (11000-15100)	9980 (8340-12000)	9370 (7660-11500)	8890 (7830-10100)	8870 (7810-10100)	0.139	0.805	0.989
99	MSI 3	Complex lipids	w/o MS2:PE 41:5; PE(15:1/26:4)		0.342	0.29	0.927	43700 (40500-47200)	61000 (55900-66600)	47400 (42900-52400)	47300 (42300-52900)	48400 (45200-51900)	49200 (45900-52700)	0.0129	0.988	0.877	499000 (442000-562000)	730000 (636000-839000)	643000 (603000-685000)	644000 (600000-692000)	634000 (603000-668000)	703000 (668000-740000)	0.0633	0.979	0.176
100	MSI 3	Complex lipids	w/o MS2:Plasmenyl-PC 34:4; PC(P-14:0/20:4)		0.405	0.325	0.881	43700 (40500-47200)	61000 (55900-66600)	47400 (42900-52400)	47300 (42300-52900)	48400 (45200-51900)	49200 (45900-52700)	0.0129	0.988	0.877	8260 (7590-8980)	11300 (10300-12500)	10200 (9460-11100)	10300 (9420-11200)	11000 (10300-11700)	10500 (9880-11200)	0.0309	0.967	0.627
101	MSI 1	Complex lipids	PC (33:2)		0.615	0.498	0.767	43700 (40500-47200)	61000 (55900-66600)	47400 (42900-52400)	47300 (42300-52900)	48400 (45200-51900)	49200 (45900-52700)	0.0129	0.988	0.877	7500 (6890-8170)	8870 (8030-9790)	8660 (7870-9530)	8940 (8030-9950)	8050 (7400-8750)	8270 (7610-9000)	0.243	0.82	0.822
102	MSI 1	Complex lipids	PC (34:2)		0.861	0.657	0.404	43700 (40500-47200)	61000 (55900-66600)	47400 (42900-52400)	47300 (42300-52900)	48400 (45200-51900)	49200 (45900-52700)	0.0129	0.988	0.877	548000 (519000-580000)	659000 (618000-703000)	570000 (534000-608000)	570000 (530000-613000)	599000 (569000-631000)	639000 (606000-673000)	0.0568	0.998	0.403
103	MSI 1	Complex lipids	PC (36:2)		0.882	0.638	0.325	43700 (40500-47200)	61000 (55900-66600)	47400 (42900-52400)	47300 (42300-52900)	48400 (45200-51900)	49200 (45900-52700)	0.0129	0.988	0.877	297000 (280000-316000)	361000 (337000-387000)	327000 (308000-347000)	308000 (289000-330000)	321000 (304000-339000)	344000 (326000-363000)	0.0565	0.499	0.391
104	MSI 1	Complex lipids	FA (14:0)- (myristic acid)	8	0.576	0.461	0.788	40800 (36200-46000)	58300 (50700-67000)	45800 (40900-51300)	50200 (45000-56000)	57300 (52000-63100)	83100 (75400-91500)	0.083	0.564	0.0127	83600 (75700-92300)	103000 (91800-115000)	98700 (90300-108000)	102000 (93600-111000)	94900 (86300-104000)	136000 (123000-149000)	0.209	0.793	0.0142
105	MSI 1	Complex lipids	FA (14:1)- (physeteric acid)		0.588	0.193	0.511	40800 (36200-46000)	58300 (50700-67000)	45800 (40900-51300)	50200 (45000-56000)	57300 (52000-63100)	83100 (75400-91500)	0.083	0.564	0.0127	2360 (1830-3050)	3490 (2600-4680)	2880 (2400-3460)	4310 (3610-5140)	4810 (4010-5770)	5750 (4790-6890)	0.356	0.124	0.507
106	MSI 1	Complex lipids	FA (16:1)- (palmitoleic acid)		0.821	0.422	0.31	40800 (36200-46000)	58300 (50700-67000)	45800 (40900-51300)	50200 (45000-56000)	57300 (52000-63100)	83100 (75400-91500)	0.083	0.564	0.0127	102000 (89300-117000)	141000 (120000-165000)	110000 (94800-128000)	115000 (99700-133000)	145000 (127000-164000)	222000 (196000-253000)	0.165	0.827	0.0267
107	MSI 1	Complex lipids	FA (20:1)- (eicosenoic acid)		0.867	0.329	0.198	40800 (36200-46000)	58300 (50700-67000)	45800 (40900-51300)	50200 (45000-56000)	57300 (52000-63100)	83100 (75400-91500)	0.083	0.564	0.0127	25600 (22100-29700)	37600 (31700-44600)	24900 (22100-28200)	26900 (23900-30200)	31600 (28300-35200)	46600 (41800-51900)	0.123	0.664	0.0198
108	MSI 1	Complex lipids	FA 17:1		0.87	0.409	0.22	40800 (36200-46000)	58300 (50700-67000)	45800 (40900-51300)	50200 (45000-56000)	57300 (52000-63100)	83100 (75400-91500)	0.083	0.564	0.0127	13000 (11700-14400)	15800 (14000-17800)	13900 (12600-15300)	14800 (13500-16300)	17400 (15900-19000)	23700 (21600-25900)	0.251	0.648	0.0236
109	MSI 1	Complex lipids	FA 18:1		0.878	0.381	0.197	40800 (36200-46000)	58300 (50700-67000)	45800 (40900-51300)	50200 (45000-56000)	57300 (52000-63100)	83100 (75400-91500)	0.083	0.564	0.0127	1340000 (1160000-1560000)	2110000 (1770000-2500000)	1330000 (1140000-1550000)	1580000 (1360000-1830000)	1950000 (1740000-2170000)	2810000 (2520000-3140000)	0.0756	0.43	0.0282
110	MSI 1	Complex lipids	FA 18:2		0.781	0.329	0.327	40800 (36200-46000)	58300 (50700-67000)	45800 (40900-51300)	50200 (45000-56000)	57300 (52000-63100)	83100 (75400-91500)	0.083	0.564	0.0127	1140000 (1000000-1290000)	1830000 (1580000-2110000)	1380000 (1240000-1550000)	1400000 (1260000-1560000)	1530000 (1380000-1680000)	2280000 (2070000-2510000)	0.0308	0.947	0.0072
111	MSI 1	Complex lipids	FA 18:3		0.654	0.261	0.467	40800 (36200-46000)	58300 (50700-67000)	45800 (40900-51300)	50200 (45000-56000)	57300 (52000-63100)	83100 (75400-91500)	0.083	0.564	0.0127	45200 (37800-53900)	80300 (65400-98600)	58800 (51600-67000)	56000 (49400-63600)	63400 (56300-71500)	92400 (82000-104000)	0.0587	0.797	0.0374
112	MSI 1	Complex lipids	FA 19:1		0.657	0.218	0.439	40800 (36200-46000)	58300 (50700-67000)	45800 (40900-51300)	50200 (45000-56000)	57300 (52000-63100)	83100 (75400-91500)	0.083	0.564	0.0127	3050 (2310-4030)	5550 (4030-7650)	3790 (3120-4600)	4000 (3320-4830)	6000 (5280-6810)	7610 (6710-8640)	0.199	0.838	0.204
113	MSI 1	Complex lipids	FA 20:2		0.735	0.272	0.364	40800 (36200-46000)	58300 (50700-67000)	45800 (40900-51300)	50200 (45000-56000)	57300 (52000-63100)	83100 (75400-91500)	0.083	0.564	0.0127	21400 (18700-24600)	27200 (23200-31800)	21800 (19500-24300)	22800 (20500-25300)	23600 (21200-26200)	38000 (34200-42200)	0.299	0.761	0.0042
114	MSI 1	Complex lipids	FA 20:3		0.45	0.371	0.874	40800 (36200-46000)	58300 (50700-67000)	45800 (40900-51300)	50200 (45000-56000)	57300 (52000-63100)	83100 (75400-91500)	0.083	0.564	0.0127	54800 (49000-61100)	62700 (55200-71200)	61800 (56200-67900)	70400 (64200-77200)	71700 (65900-78000)	112000 (103000-122000)	0.459	0.332	0.001
115	MSI 1	Complex lipids	FA 22:4		0.835	0.32	0.243	40800 (36200-46000)	58300 (50700-67000)	45800 (40900-51300)	50200 (45000-56000)	57300 (52000-63100)	83100 (75400-91500)	0.083	0.564	0.0127	12900 (11500-14400)	17500 (15400-19800)	14200 (12600-15900)	16000 (14300-17900)	18000 (16100-20200)	29400 (26300-33000)	0.102	0.461	0.0055
116	MSI 3	Biogenic amines	w/o MS2:O-Phosphocholine_1	9	0.777	0.641	0.621	40200 (36300-44600)	56800 (50100-64400)	44500 (40600-48900)	53000 (48000-58600)	53300 (48700-58400)	40400 (36900-44300)	0.053	0.196	0.0467	5500 (5000-6040)	7610 (6780-8550)	6500 (5980-7070)	6580 (6010-7200)	6580 (6020-7190)	5400 (4940-5900)	0.0477	0.922	0.138
117	MSI 3	Complex lipids	w/o MS2:LysoPE 18:1		0.596	0.468	0.758	40200 (36300-44600)	56800 (50100-64400)	44500 (40600-48900)	53000 (48000-58600)	53300 (48700-58400)	40400 (36900-44300)	0.053	0.196	0.0467	3380 (2990-3830)	5290 (4550-6150)	4060 (3590-4590)	3890 (3410-4440)	3700 (3300-4140)	2860 (2550-3200)	0.0374	0.803	0.136
118	MSI 1	Complex lipids	LPC (15:0)		0.743	0.643	0.719	40200 (36300-44600)	56800 (50100-64400)	44500 (40600-48900)	53000 (48000-58600)	53300 (48700-58400)	40400 (36900-44300)	0.053	0.196	0.0467	5910 (4640-7530)	14400 (10700-19400)	10300 (8800-12100)	10500 (8840-12400)	11600 (9670-14000)	4970 (4130-5970)	0.0359	0.945	0.0036
119	MSI 1	Complex lipids	LPC (16:0)		0.927	0.519	0.152	40200 (36300-44600)	56800 (50100-64400)	44500 (40600-48900)	53000 (48000-58600)	53300 (48700-58400)	40400 (36900-44300)	0.053	0.196	0.0467	4130000 (3570000-4790000)	6730000 (5620000-8070000)	5230000 (4580000-5980000)	5960000 (5160000-6870000)	6410000 (5680000-7230000)	4550000 (4040000-5140000)	0.0563	0.498	0.0628
120	MSI 1	Complex lipids	LPC (20:3) 2		0.763	0.744	0.928	40200 (36300-44600)	56800 (50100-64400)	44500 (40600-48900)	53000 (48000-58600)	53300 (48700-58400)	40400 (36900-44300)	0.053	0.196	0.0467	16400 (14000-19000)	30500 (25300-36700)	21000 (18300-24200)	26500 (22800-30900)	26800 (23100-31100)	16100 (13900-18700)	0.021	0.259	0.0251
121	MSI 1	Complex lipids	LysoPC 16:0 4		0.944	0.556	0.125	40200 (36300-44600)	56800 (50100-64400)	44500 (40600-48900)	53000 (48000-58600)	53300 (48700-58400)	40400 (36900-44300)	0.053	0.196	0.0467	210000 (184000-240000)	360000 (306000-424000)	253000 (224000-287000)	297000 (260000-340000)	318000 (285000-355000)	220000 (198000-246000)	0.0218	0.37	0.0293
122	MSI 3	Complex lipids	w/o MS2:LysoPE 16:0		0.637	0.288	0.51	40200 (36300-44600)	56800 (50100-64400)	44500 (40600-48900)	53000 (48000-58600)	53300 (48700-58400)	40400 (36900-44300)	0.053	0.196	0.0467	11900 (10700-13200)	15400 (13600-17600)	11400 (10000-12900)	15800 (13800-18100)	15000 (13800-16400)	13800 (12700-15000)	0.142	0.0782	0.501
123	MSI 1	Complex lipids	LysoPC 16:0		0.631	0.421	0.637	40200 (36300-44600)	56800 (50100-64400)	44500 (40600-48900)	53000 (48000-58600)	53300 (48700-58400)	40400 (36900-44300)	0.053	0.196	0.0467	15200 (13500-17100)	18800 (16200-21700)	15700 (14200-17400)	15800 (14200-17700)	18600 (16800-20600)	14100 (12700-15600)	0.291	0.959	0.0779
124	MSI 1	Complex lipids	LysoPC 16:0 2		0.947	0.534	0.114	40200 (36300-44600)	56800 (50100-64400)	44500 (40600-48900)	53000 (48000-58600)	53300 (48700-58400)	40400 (36900-44300)	0.053	0.196	0.0467	413000 (368000-463000)	598000 (520000-688000)	490000 (442000-544000)	564000 (504000-631000)	596000 (539000-658000)	455000 (412000-502000)	0.061	0.35	0.0733
125	MSI 1	Complex lipids	LysoPC 16:0 3		0.947	0.562	0.121	40200 (36300-44600)	56800 (50100-64400)	44500 (40600-48900)	53000 (48000-58600)	53300 (48700-58400)	40400 (36900-44300)	0.053	0.196	0.0467	31200 (27800-35100)	48200 (41700-55700)	38200 (34000-42900)	44400 (39200-50400)	46700 (42000-52000)	33500 (30100-37300)	0.0358	0.369	0.0434
126	MSI 1	Complex lipids	LysoPE 16:0		0.838	0.346	0.247	40200 (36300-44600)	56800 (50100-64400)	44500 (40600-48900)	53000 (48000-58600)	53300 (48700-58400)	40400 (36900-44300)	0.053	0.196	0.0467	11400 (9460-13800)	18200 (14500-22900)	13100 (11000-15500)	19400 (16200-23300)	18000 (15600-20900)	15200 (13200-17700)	0.144	0.113	0.443
127	MSI 1	Biogenic amines	1-Hexadecanoyl-sn-glycero-3-phosphocholine		0.62	0.368	0.601	40200 (36300-44600)	56800 (50100-64400)	44500 (40600-48900)	53000 (48000-58600)	53300 (48700-58400)	40400 (36900-44300)	0.053	0.196	0.0467	4720000 (4470000-4980000)	5280000 (4940000-5640000)	5060000 (4800000-5320000)	5530000 (5230000-5840000)	5100000 (4810000-5410000)	4580000 (4320000-4860000)	0.222	0.225	0.225
128	MSI 1	Biogenic amines	1-Hexadecanoyl-sn-glycero-3-phosphoethanolamine		0.668	0.349	0.511	40200 (36300-44600)	56800 (50100-64400)	44500 (40600-48900)	53000 (48000-58600)	53300 (48700-58400)	40400 (36900-44300)	0.053	0.196	0.0467	17100 (15400-18900)	21600 (19100-24600)	17300 (15200-19700)	23800 (20700-27400)	20200 (18300-22300)	21800 (19700-24100)	0.18	0.0934	0.615
129	MSI 3	Complex lipids	w/o MS2:""""NCGC00160304-01!4-(4-Methyl-pent-3-enyl)-cyclohex-4-ene-1,2-dicarboxylic acid""""		0.133	0.102	0.965	40200 (36300-44600)	56800 (50100-64400)	44500 (40600-48900)	53000 (48000-58600)	53300 (48700-58400)	40400 (36900-44300)	0.053	0.196	0.0467	8640 (6970-10700)	4860 (3740-6330)	4170 (3190-5460)	6880 (5160-9180)	6760 (5500-8300)	5520 (4490-6780)	0.118	0.2	0.508
130	MSI 3	Biogenic amines	w/o MS2:MLS002154033-01!Roxithromycin80214-83-1	10	0.466	0.373	0.852	44900 (42200-47800)	54700 (50900-58700)	44300 (41100-47600)	48700 (45300-52200)	48000 (45100-51000)	54800 (50500-59600)	0.062	0.369	0.216	3590 (3220-4020)	3940 (3470-4480)	3380 (2980-3830)	3620 (3210-4090)	3440 (2960-3990)	4330 (3540-5290)	0.616	0.7	0.371
131	MSI 1	Complex lipids	PE (36:1)		0.814	0.563	0.425	44900 (42200-47800)	54700 (50900-58700)	44300 (41100-47600)	48700 (45300-52200)	48000 (45100-51000)	54800 (50500-59600)	0.062	0.369	0.216	17300 (16600-18000)	18700 (17900-19500)	16400 (15600-17200)	17400 (16600-18200)	17800 (16900-18700)	17600 (16500-18900)	0.245	0.404	0.925
132	MSI 1	Complex lipids	PC (16:0/9:0(CHO))		0.121	0.1	0.977	44900 (42200-47800)	54700 (50900-58700)	44300 (41100-47600)	48700 (45300-52200)	48000 (45100-51000)	54800 (50500-59600)	0.062	0.369	0.216	5410 (4150-7050)	7110 (5240-9650)	4980 (4310-5750)	6220 (5410-7150)	5650 (4800-6660)	8030 (6450-10000)	0.532	0.283	0.217
133	MSI 1	Complex lipids	PC (33:0)		0.637	0.56	0.824	44900 (42200-47800)	54700 (50900-58700)	44300 (41100-47600)	48700 (45300-52200)	48000 (45100-51000)	54800 (50500-59600)	0.062	0.369	0.216	19500 (17500-21800)	21800 (19200-24700)	19200 (17200-21300)	21000 (19000-23300)	20500 (18700-22600)	22600 (19900-25700)	0.552	0.548	0.549
134	MSI 1	Complex lipids	PC (36:4) C		0.858	0.619	0.373	44900 (42200-47800)	54700 (50900-58700)	44300 (41100-47600)	48700 (45300-52200)	48000 (45100-51000)	54800 (50500-59600)	0.062	0.369	0.216	481000 (458000-504000)	587000 (555000-621000)	473000 (448000-500000)	509000 (482000-537000)	512000 (486000-539000)	528000 (492000-566000)	0.0183	0.36	0.732
135	MSI 1	Complex lipids	PC 32:0; PC(16:0/16:0)		0.897	0.555	0.231	44900 (42200-47800)	54700 (50900-58700)	44300 (41100-47600)	48700 (45300-52200)	48000 (45100-51000)	54800 (50500-59600)	0.062	0.369	0.216	369000 (341000-399000)	474000 (433000-519000)	373000 (339000-410000)	405000 (369000-444000)	416000 (383000-452000)	481000 (430000-537000)	0.0622	0.542	0.314
136	MSI 1	Complex lipids	PC 34:1; PC(16:0/18:1)		0.914	0.673	0.263	44900 (42200-47800)	54700 (50900-58700)	44300 (41100-47600)	48700 (45300-52200)	48000 (45100-51000)	54800 (50500-59600)	0.062	0.369	0.216	6160000 (5830000-6520000)	7510000 (7040000-8010000)	5880000 (5490000-6280000)	6340000 (5940000-6760000)	6520000 (6100000-6980000)	6680000 (6110000-7320000)	0.0402	0.436	0.834
137	MSI 3	Complex lipids	w/o MS2:BMP 41:7; BMP(19:1/22:6)		0.386	0.253	0.823	44900 (42200-47800)	54700 (50900-58700)	44300 (41100-47600)	48700 (45300-52200)	48000 (45100-51000)	54800 (50500-59600)	0.062	0.369	0.216	4450 (4070-4870)	5790 (5210-6420)	4730 (4150-5380)	4620 (4070-5240)	4870 (4590-5150)	5930 (5490-6410)	0.088	0.903	0.0549
138	MSI 3	Complex lipids	w/o MS2:PC 36:6; PC(14:0/22:6)		0.289	0.22	0.912	44900 (42200-47800)	54700 (50900-58700)	44300 (41100-47600)	48700 (45300-52200)	48000 (45100-51000)	54800 (50500-59600)	0.062	0.369	0.216	5130 (4480-5870)	7930 (6790-9270)	5230 (4720-5800)	6720 (6080-7420)	5750 (5200-6350)	7750 (6780-8850)	0.0591	0.0965	0.0901
139	MSI 3	Complex lipids	w/o MS2:PE 37:3; PE(15:0/22:3)		0.871	0.563	0.297	44900 (42200-47800)	54700 (50900-58700)	44300 (41100-47600)	48700 (45300-52200)	48000 (45100-51000)	54800 (50500-59600)	0.062	0.369	0.216	41400 (38800-44300)	52600 (48700-56800)	43100 (39500-47000)	45700 (42100-49700)	47000 (43700-50400)	53100 (48200-58400)	0.0389	0.629	0.319
140	MSI 1	Complex lipids	PC (32:0)		0.735	0.435	0.47	44900 (42200-47800)	54700 (50900-58700)	44300 (41100-47600)	48700 (45300-52200)	48000 (45100-51000)	54800 (50500-59600)	0.062	0.369	0.216	34100 (32400-35900)	37300 (35100-39500)	34300 (32400-36300)	37800 (35800-40000)	37500 (35700-39300)	42000 (39300-44800)	0.303	0.233	0.181
141	MSI 1	Complex lipids	PC (34:1)		0.883	0.66	0.345	44900 (42200-47800)	54700 (50900-58700)	44300 (41100-47600)	48700 (45300-52200)	48000 (45100-51000)	54800 (50500-59600)	0.062	0.369	0.216	291000 (276000-307000)	332000 (312000-353000)	282000 (267000-299000)	306000 (290000-324000)	307000 (289000-325000)	307000 (283000-333000)	0.138	0.314	0.993
142	MSI 3	Biogenic amines	w/o MS2:N-acetyltryptophan_Unknown	11	0.639	0.553	0.808	68100 (65200-71100)	63900 (60600-67300)	68300 (65800-70800)	70900 (68400-73500)	74400 (64500-85800)	60400 (49800-73200)	0.373	0.474	0.397	19200 (17300-21400)	20500 (18000-23400)	21500 (19900-23200)	21300 (19700-22900)	27800 (21100-36700)	17400 (12000-25300)	0.711	0.929	0.327
143	MSI 3	Biogenic amines	w/o MS2:trans-Cinnamic acid_Phenylalanine		0.821	0.74	0.686	68100 (65200-71100)	63900 (60600-67300)	68300 (65800-70800)	70900 (68400-73500)	74400 (64500-85800)	60400 (49800-73200)	0.373	0.474	0.397	1510000 (1480000-1540000)	1440000 (1410000-1480000)	1490000 (1460000-1530000)	1590000 (1550000-1620000)	1590000 (1410000-1800000)	1360000 (1160000-1600000)	0.178	0.0591	0.441
144	MSI 1	Biogenic amines	Isoleucine		0.587	0.423	0.716	68100 (65200-71100)	63900 (60600-67300)	68300 (65800-70800)	70900 (68400-73500)	74400 (64500-85800)	60400 (49800-73200)	0.373	0.474	0.397	438000 (410000-469000)	479000 (441000-520000)	479000 (460000-500000)	512000 (491000-533000)	512000 (455000-576000)	445000 (380000-521000)	0.434	0.283	0.49
145	MSI 1	Biogenic amines	L-beta-Homoproline		0.785	0.692	0.697	68100 (65200-71100)	63900 (60600-67300)	68300 (65800-70800)	70900 (68400-73500)	74400 (64500-85800)	60400 (49800-73200)	0.373	0.474	0.397	101000 (95200-106000)	86600 (80900-92700)	91300 (86800-96000)	94000 (89500-98700)	102000 (90000-115000)	84400 (71600-99600)	0.116	0.688	0.377
146	MSI 1	Biogenic amines	Lysine		0.88	0.672	0.368	68100 (65200-71100)	63900 (60600-67300)	68300 (65800-70800)	70900 (68400-73500)	74400 (64500-85800)	60400 (49800-73200)	0.373	0.474	0.397	694000 (656000-735000)	599000 (558000-643000)	632000 (600000-666000)	646000 (615000-680000)	714000 (601000-849000)	523000 (414000-660000)	0.132	0.766	0.298
147	MSI 1	Biogenic amines	Norleucine		0.812	0.452	0.343	68100 (65200-71100)	63900 (60600-67300)	68300 (65800-70800)	70900 (68400-73500)	74400 (64500-85800)	60400 (49800-73200)	0.373	0.474	0.397	311000 (285000-339000)	301000 (270000-335000)	333000 (310000-358000)	337000 (314000-362000)	353000 (298000-419000)	282000 (224000-355000)	0.819	0.914	0.447
148	MSI 1	Biogenic amines	Sarcosine		0.824	0.533	0.377	68100 (65200-71100)	63900 (60600-67300)	68300 (65800-70800)	70900 (68400-73500)	74400 (64500-85800)	60400 (49800-73200)	0.373	0.474	0.397	181000 (174000-189000)	165000 (157000-174000)	179000 (172000-186000)	181000 (175000-188000)	188000 (165000-215000)	161000 (134000-192000)	0.187	0.793	0.496
149	MSI 3	Biogenic amines	w/o MS2:4-Piperidinecarboxamide		0.873	0.627	0.339	68100 (65200-71100)	63900 (60600-67300)	68300 (65800-70800)	70900 (68400-73500)	74400 (64500-85800)	60400 (49800-73200)	0.373	0.474	0.397	5740 (5390-6110)	4970 (4600-5370)	5290 (4960-5650)	5580 (5240-5940)	6020 (4980-7260)	4460 (3460-5740)	0.18	0.575	0.358
150	MSI 3	Biogenic amines	w/o MS2:CHLOROGENIC ACID		0.828	0.552	0.383	68100 (65200-71100)	63900 (60600-67300)	68300 (65800-70800)	70900 (68400-73500)	74400 (64500-85800)	60400 (49800-73200)	0.373	0.474	0.397	5260 (4940-5610)	4590 (4250-4970)	5000 (4790-5220)	5390 (5170-5610)	5240 (4440-6190)	4520 (3610-5650)	0.205	0.222	0.603
151	MSI 3	Biogenic amines	w/o MS2:Columbamide B		0.495	0.29	0.711	68100 (65200-71100)	63900 (60600-67300)	68300 (65800-70800)	70900 (68400-73500)	74400 (64500-85800)	60400 (49800-73200)	0.373	0.474	0.397	2550 (2330-2800)	2230 (1990-2490)	2730 (2540-2930)	2710 (2530-2910)	2600 (2300-2930)	2360 (2000-2780)	0.373	0.947	0.644
152	MSI 3	Biogenic amines	w/o MS2:Indole-3-carboxylic_acid		0.604	0.308	0.572	68100 (65200-71100)	63900 (60600-67300)	68300 (65800-70800)	70900 (68400-73500)	74400 (64500-85800)	60400 (49800-73200)	0.373	0.474	0.397	15400 (14400-16500)	15200 (14000-16500)	16100 (15100-17200)	17400 (16400-18500)	17300 (15300-19500)	14400 (12300-16900)	0.924	0.4	0.38
153	MSI 3	Biogenic amines	w/o MS2:L-Phenylalanine		0.842	0.547	0.348	68100 (65200-71100)	63900 (60600-67300)	68300 (65800-70800)	70900 (68400-73500)	74400 (64500-85800)	60400 (49800-73200)	0.373	0.474	0.397	168000 (164000-171000)	162000 (158000-166000)	166000 (162000-170000)	177000 (173000-181000)	185000 (168000-203000)	162000 (143000-184000)	0.308	0.0654	0.428
154	MSI 3	Biogenic amines	w/o MS2:MLS002222329-01!26305-03-3	12	0.27	0.125	0.834	8140 (7650-8670)	7140 (6700-7600)	8070 (7680-8480)	6940 (6560-7330)	7570 (7010-8170)	7840 (7200-8530)	0.157	0.0424	0.76	5700 (5160-6300)	5610 (5080-6190)	5580 (4730-6590)	4630 (3850-5580)	5590 (4960-6310)	5310 (4650-6070)	0.91	0.437	0.777
155	MSI 3	Biogenic amines	w/o MS2:NADH		0.39	0.206	0.769	8140 (7650-8670)	7140 (6700-7600)	8070 (7680-8480)	6940 (6560-7330)	7570 (7010-8170)	7840 (7200-8530)	0.157	0.0424	0.76	9160 (8210-10200)	8920 (8000-9940)	9250 (8320-10300)	8180 (7270-9210)	8520 (7730-9410)	9960 (8930-11100)	0.866	0.423	0.297
156	MSI 3	Biogenic amines	w/o MS2:Okaramine R_120153		0.454	0.208	0.69	8140 (7650-8670)	7140 (6700-7600)	8070 (7680-8480)	6940 (6560-7330)	7570 (7010-8170)	7840 (7200-8530)	0.157	0.0424	0.76	10300 (9640-11000)	9550 (8930-10200)	10100 (9330-10900)	9350 (8580-10200)	8900 (7800-10100)	8070 (6980-9340)	0.434	0.5	0.625
157	MSI 3	Biogenic amines	w/o MS2:PtdIns-(3,5)-P2 (1,2-dioctanoyl)		0.304	0.16	0.828	8140 (7650-8670)	7140 (6700-7600)	8070 (7680-8480)	6940 (6560-7330)	7570 (7010-8170)	7840 (7200-8530)	0.157	0.0424	0.76	7220 (6430-8100)	6300 (5610-7070)	6250 (5620-6970)	6500 (5760-7330)	7270 (6410-8250)	6580 (5710-7570)	0.419	0.803	0.598
158	MSI 3	Biogenic amines	w/o MS2:Rutin		0.537	0.374	0.739	8140 (7650-8670)	7140 (6700-7600)	8070 (7680-8480)	6940 (6560-7330)	7570 (7010-8170)	7840 (7200-8530)	0.157	0.0424	0.76	6450 (6020-6930)	5500 (5120-5900)	6540 (6010-7120)	4930 (4480-5420)	5740 (5250-6270)	6150 (5570-6790)	0.124	0.0287	0.6
159	MSI 3	Biogenic amines	w/o MS2:Vincristine		0.925	0.569	0.175	8140 (7650-8670)	7140 (6700-7600)	8070 (7680-8480)	6940 (6560-7330)	7570 (7010-8170)	7840 (7200-8530)	0.157	0.0424	0.76	10400 (9690-11100)	9080 (8500-9700)	11000 (10400-11600)	8680 (8160-9230)	9720 (8960-10500)	10600 (9710-11600)	0.18	0.0069	0.467
160	MSI 3	Biogenic amines	w/o MS2:Xanthorhamnin		0.673	0.333	0.491	8140 (7650-8670)	7140 (6700-7600)	8070 (7680-8480)	6940 (6560-7330)	7570 (7010-8170)	7840 (7200-8530)	0.157	0.0424	0.76	8200 (7460-9030)	6840 (6220-7530)	8500 (7870-9190)	6020 (5520-6560)	7190 (6480-7990)	8080 (7190-9080)	0.198	0.00475	0.463
161	MSI 3	Biogenic amines	w/o MS2:zapotin		0.519	0.366	0.759	8140 (7650-8670)	7140 (6700-7600)	8070 (7680-8480)	6940 (6560-7330)	7570 (7010-8170)	7840 (7200-8530)	0.157	0.0424	0.76	9040 (8230-9920)	7780 (7090-8540)	8520 (7600-9560)	8060 (7090-9160)	9110 (8170-10200)	9690 (8590-10900)	0.275	0.732	0.707
162	MSI 3	Biogenic amines	w/o MS2:(2R,3R,4R,6aR,6bS,8aS,11R,12R,12aS,14bR)-2,3,12-trihydroxy-4,6a,6b,11,12,14b-hexamethyl-8a-[(2S,3R,4S,5S,6R)-3,4,5-trihydroxy-6-(hydroxymethyl)oxan-2-yl]oxycarbonyl-1,2,3,4a,5,6,7,8,9,10,11,12a,14,14a-tetradecahydropicene-4-carboxylic acid		0.853	0.437	0.261	8140 (7650-8670)	7140 (6700-7600)	8070 (7680-8480)	6940 (6560-7330)	7570 (7010-8170)	7840 (7200-8530)	0.157	0.0424	0.76	7990 (7500-8510)	6860 (6440-7300)	7880 (7340-8460)	6700 (6190-7260)	7600 (6950-8320)	7920 (7170-8750)	0.103	0.122	0.764
163	MSI 3	Biogenic amines	w/o MS2:(3??,5??,9??,14??,25S)-Spirostan-3-yl 6-deoxy-??-L-mannopyranosyl-(1->4)-[??-D-glucopyranosyl-(1->2)]-??-D-glucopyranoside		0.762	0.435	0.421	8140 (7650-8670)	7140 (6700-7600)	8070 (7680-8480)	6940 (6560-7330)	7570 (7010-8170)	7840 (7200-8530)	0.157	0.0424	0.76	9930 (9110-10800)	8450 (7760-9210)	10000 (9480-10600)	9090 (8540-9680)	8760 (7940-9660)	9960 (8930-11100)	0.203	0.232	0.387
164	MSI 3	Biogenic amines	w/o MS2:_130039		0.907	0.543	0.203	8140 (7650-8670)	7140 (6700-7600)	8070 (7680-8480)	6940 (6560-7330)	7570 (7010-8170)	7840 (7200-8530)	0.157	0.0424	0.76	12000 (11300-12800)	10100 (9490-10800)	12400 (11800-13000)	10400 (9800-11000)	11200 (10300-12100)	11900 (10900-13000)	0.0756	0.0262	0.61
165	MSI 3	Biogenic amines	w/o MS2:2-(3,4-dihydroxyphenyl)-3-[(2S,3R,4S,5S,6R)-4,5-dihydroxy-3-[(2R,3R,4R,5R,6S)-3,4,5-trihydroxy-6-methyloxan-2-yl]oxy-6-[[(2R,3R,4R,5R,6S)-3,4,5-trihydroxy-6-methyloxan-2-yl]oxymethyl]oxan-2-yl]oxy-5,7-dihydroxychromen-4-one		0.358	0.191	0.794	8140 (7650-8670)	7140 (6700-7600)	8070 (7680-8480)	6940 (6560-7330)	7570 (7010-8170)	7840 (7200-8530)	0.157	0.0424	0.76	4210 (3860-4600)	3320 (3040-3620)	4040 (3780-4310)	3810 (3540-4110)	3770 (3350-4240)	3470 (3040-3960)	0.0689	0.549	0.646
166	MSI 3	Biogenic amines	w/o MS2:3-[(3S,5S,8R,10S,13R,14S,17R)-3-[4,5-dihydroxy-6-(hydroxymethyl)-3-[3,4,5-trihydroxy-6-(hydroxymethyl)oxan-2-yl]oxyoxan-2-yl]oxy-14-hydroxy-10,13-dimethyl-1,2,3,4,5,6,7,8,9,11,12,15,16,17-tetradecahydrocyclopenta[a]phenanthren-17-yl]-2H-furan-5-one		0.893	0.498	0.212	8140 (7650-8670)	7140 (6700-7600)	8070 (7680-8480)	6940 (6560-7330)	7570 (7010-8170)	7840 (7200-8530)	0.157	0.0424	0.76	9920 (9320-10600)	8590 (8070-9150)	9880 (9400-10400)	8110 (7670-8570)	9090 (8400-9840)	9770 (8950-10700)	0.123	0.0107	0.545
167	MSI 3	Biogenic amines	w/o MS2:Cholic Acid, Methyl Ester		0.846	0.547	0.339	8140 (7650-8670)	7140 (6700-7600)	8070 (7680-8480)	6940 (6560-7330)	7570 (7010-8170)	7840 (7200-8530)	0.157	0.0424	0.76	7340 (6940-7770)	6680 (6310-7070)	7500 (7170-7840)	6380 (6070-6700)	7020 (6500-7570)	7220 (6640-7860)	0.257	0.0176	0.799
168	MSI 3	Biogenic amines	w/o MS2:MLS002153964-01!Famprofazone22881-35-2	13	0.707	0.593	0.719	15300 (14800-15800)	14900 (14300-15400)	13700 (12900-14600)	12500 (11600-13300)	11900 (11100-12800)	11400 (10600-12300)	0.609	0.298	0.693	17100 (15800-18500)	15100 (13800-16500)	14200 (12400-16200)	10000 (8680-11500)	10000 (8880-11300)	8510 (7530-9620)	0.339	0.0753	0.36
169	MSI 3	Biogenic amines	w/o MS2:MLS002154157-01!Mephenytoin50-12-4		0.22	0.122	0.889	15300 (14800-15800)	14900 (14300-15400)	13700 (12900-14600)	12500 (11600-13300)	11900 (11100-12800)	11400 (10600-12300)	0.609	0.298	0.693	22400 (21300-23400)	20400 (19300-21600)	20700 (19900-21600)	21000 (20100-22000)	18200 (16600-19900)	21700 (19800-23800)	0.253	0.828	0.198
170	MSI 3	Biogenic amines	w/o MS2:Val-Thr-Arg_w/o MS2:10'-Apozeaxanthinal		0.836	0.723	0.593	15300 (14800-15800)	14900 (14300-15400)	13700 (12900-14600)	12500 (11600-13300)	11900 (11100-12800)	11400 (10600-12300)	0.609	0.298	0.693	61800 (59000-64700)	56000 (53000-59000)	49900 (45200-55200)	39700 (35700-44300)	42500 (38800-46500)	37500 (34300-41100)	0.203	0.12	0.347
171	MSI 3	Complex lipids	w/o MS2:PC 27:2; PC(13:1/14:1)		0.497	0.305	0.724	15300 (14800-15800)	14900 (14300-15400)	13700 (12900-14600)	12500 (11600-13300)	11900 (11100-12800)	11400 (10600-12300)	0.609	0.298	0.693	8380 (7770-9030)	9140 (8370-9970)	6990 (6050-8070)	6930 (5940-8090)	6030 (5220-6980)	5550 (4800-6420)	0.487	0.969	0.695
172	MSI 3	Biogenic amines	Unknown_w/o MS2:Rimcazole		0.545	0.222	0.585	15300 (14800-15800)	14900 (14300-15400)	13700 (12900-14600)	12500 (11600-13300)	11900 (11100-12800)	11400 (10600-12300)	0.609	0.298	0.693	65500 (62500-68700)	64500 (61100-68100)	62700 (60200-65300)	62900 (60200-65700)	56700 (51900-62000)	53200 (48700-58200)	0.837	0.958	0.629
173	MSI 3	Biogenic amines	w/o MS2:(3S)-5-[(1S,8aR)-2,5,5,8a-tetramethyl-4-oxo-4a,6,7,8-tetrahydro-1H-naphthalen-1-yl]-3-methylpentanoic acid		0.551	0.388	0.733	15300 (14800-15800)	14900 (14300-15400)	13700 (12900-14600)	12500 (11600-13300)	11900 (11100-12800)	11400 (10600-12300)	0.609	0.298	0.693	11800 (11100-12600)	11000 (10200-11800)	10300 (9600-11100)	9350 (8660-10100)	9390 (8760-10100)	8990 (8390-9630)	0.459	0.338	0.669
174	MSI 3	Biogenic amines	w/o MS2:5-O-Methylgenistein		0.535	0.396	0.77	15300 (14800-15800)	14900 (14300-15400)	13700 (12900-14600)	12500 (11600-13300)	11900 (11100-12800)	11400 (10600-12300)	0.609	0.298	0.693	9920 (8750-11200)	8250 (7140-9540)	8980 (7470-10800)	5840 (4790-7110)	6160 (5120-7410)	6360 (5290-7660)	0.379	0.11	0.904
175	MSI 3	Biogenic amines	w/o MS2:Codeine		0.316	0.214	0.87	15300 (14800-15800)	14900 (14300-15400)	13700 (12900-14600)	12500 (11600-13300)	11900 (11100-12800)	11400 (10600-12300)	0.609	0.298	0.693	4320 (3740-4980)	5240 (4440-6180)	4650 (4080-5290)	7300 (6350-8380)	6890 (6040-7860)	6060 (5310-6910)	0.417	0.0216	0.504
176	MSI 3	Biogenic amines	w/o MS2:Gly-Pro-Arg_1		0.476	0.207	0.661	15300 (14800-15800)	14900 (14300-15400)	13700 (12900-14600)	12500 (11600-13300)	11900 (11100-12800)	11400 (10600-12300)	0.609	0.298	0.693	16600 (15400-18000)	19300 (17600-21100)	16200 (15000-17500)	13700 (12600-14900)	12100 (10400-14100)	11800 (10100-13700)	0.258	0.145	0.92
177	MSI 3	Biogenic amines	w/o MS2:His-Ala-Arg		0.717	0.553	0.634	15300 (14800-15800)	14900 (14300-15400)	13700 (12900-14600)	12500 (11600-13300)	11900 (11100-12800)	11400 (10600-12300)	0.609	0.298	0.693	6290 (5940-6650)	5600 (5250-5980)	5190 (4790-5630)	4510 (4130-4920)	4530 (4160-4940)	4540 (4160-4940)	0.223	0.224	0.996
178	MSI 1	Complex lipids	SM (d37:1)	14	0.335	0.187	0.818	27100 (25100-29300)	35400 (32400-38700)	30100 (28100-32200)	31500 (29500-33700)	35100 (33100-37400)	33000 (31000-35000)	0.0435	0.641	0.478	3430 (2790-4220)	3620 (2850-4610)	4210 (3840-4620)	4650 (4250-5090)	5130 (4380-6010)	3630 (3090-4250)	0.874	0.462	0.148
179	MSI 1	Complex lipids	SM (d38:1)		0.783	0.561	0.494	27100 (25100-29300)	35400 (32400-38700)	30100 (28100-32200)	31500 (29500-33700)	35100 (33100-37400)	33000 (31000-35000)	0.0435	0.641	0.478	63300 (60600-66100)	70100 (66600-73700)	64000 (61200-66800)	65100 (62300-67900)	70500 (67800-73300)	66800 (64200-69400)	0.162	0.786	0.348
180	MSI 1	Complex lipids	SM (d39:1)		0.806	0.606	0.493	27100 (25100-29300)	35400 (32400-38700)	30100 (28100-32200)	31500 (29500-33700)	35100 (33100-37400)	33000 (31000-35000)	0.0435	0.641	0.478	24700 (23100-26300)	28200 (26200-30400)	26100 (24400-27900)	27300 (25600-29100)	29900 (28300-31600)	25900 (24500-27400)	0.218	0.659	0.0816
181	MSI 3	Complex lipids	w/o MS2:SM 33:1; SM(d16:0/17:1)		0.678	0.454	0.59	27100 (25100-29300)	35400 (32400-38700)	30100 (28100-32200)	31500 (29500-33700)	35100 (33100-37400)	33000 (31000-35000)	0.0435	0.641	0.478	26900 (25300-28500)	32300 (30100-34600)	29200 (27600-31000)	30500 (28900-32300)	31000 (29200-33000)	32100 (30200-34100)	0.0707	0.595	0.714
182	MSI 1	Complex lipids	PC (35:2) 2		0.464	0.398	0.89	27100 (25100-29300)	35400 (32400-38700)	30100 (28100-32200)	31500 (29500-33700)	35100 (33100-37400)	33000 (31000-35000)	0.0435	0.641	0.478	80400 (65500-98700)	141000 (111000-179000)	90200 (76200-107000)	106000 (90300-125000)	103000 (89400-118000)	126000 (110000-145000)	0.106	0.498	0.321
183	MSI 1	Complex lipids	SM (33:1)		0.908	0.687	0.295	27100 (25100-29300)	35400 (32400-38700)	30100 (28100-32200)	31500 (29500-33700)	35100 (33100-37400)	33000 (31000-35000)	0.0435	0.641	0.478	71000 (66400-75900)	92300 (85400-99700)	77500 (72200-83100)	80900 (75500-86600)	91100 (85700-96800)	87600 (82400-93100)	0.0251	0.669	0.668
184	MSI 1	Complex lipids	SM (d18:1/21:0)		0.918	0.729	0.301	27100 (25100-29300)	35400 (32400-38700)	30100 (28100-32200)	31500 (29500-33700)	35100 (33100-37400)	33000 (31000-35000)	0.0435	0.641	0.478	60200 (56000-64600)	77600 (71500-84200)	66700 (61700-72200)	67200 (62200-72500)	77300 (72600-82400)	70100 (65800-74700)	0.039	0.955	0.302
185	MSI 1	Complex lipids	SM 38:1; SM(d16:1/22:0)		0.833	0.778	0.75	27100 (25100-29300)	35400 (32400-38700)	30100 (28100-32200)	31500 (29500-33700)	35100 (33100-37400)	33000 (31000-35000)	0.0435	0.641	0.478	209000 (195000-225000)	276000 (254000-299000)	221000 (205000-238000)	215000 (200000-232000)	253000 (237000-269000)	233000 (219000-248000)	0.0252	0.812	0.386
186	MSI 3	Complex lipids	w/o MS2:SM 35:2; SM(d16:0/19:2)		0.171	0.123	0.945	27100 (25100-29300)	35400 (32400-38700)	30100 (28100-32200)	31500 (29500-33700)	35100 (33100-37400)	33000 (31000-35000)	0.0435	0.641	0.478	3920 (3250-4730)	6720 (5410-8350)	4800 (4160-5540)	5120 (4460-5870)	6880 (5840-8110)	6070 (5150-7150)	0.0912	0.756	0.607
187	MSI 3	Complex lipids	w/o MS2:SM 35:4; SM(d16:1/19:3)		0.848	0.707	0.518	27100 (25100-29300)	35400 (32400-38700)	30100 (28100-32200)	31500 (29500-33700)	35100 (33100-37400)	33000 (31000-35000)	0.0435	0.641	0.478	5310 (4970-5670)	7140 (6620-7710)	5960 (5490-6470)	6030 (5570-6520)	6800 (6350-7280)	6840 (6390-7320)	0.0115	0.926	0.959
188	MSI 1	Complex lipids	TG (50:0)	15	0.809	0.672	0.583	16000 (13500-18900)	11800 (9600-14500)	15500 (13500-17900)	20600 (17700-24100)	15900 (13100-19200)	23800 (18500-30800)	0.277	0.173	0.22	86500 (70000-107000)	53000 (40800-68700)	66300 (53600-82000)	115000 (91600-144000)	87300 (68200-112000)	207000 (148000-288000)	0.174	0.0788	0.0513
189	MSI 1	Complex lipids	TG (52:0)		0.921	0.583	0.19	16000 (13500-18900)	11800 (9600-14500)	15500 (13500-17900)	20600 (17700-24100)	15900 (13100-19200)	23800 (18500-30800)	0.277	0.173	0.22	7880 (6520-9510)	5520 (4380-6960)	7360 (6120-8860)	9250 (7580-11300)	7080 (5680-8830)	13000 (9670-17500)	0.265	0.39	0.118
190	MSI 1	Complex lipids	TG (52:0) 2		0.956	0.593	0.109	16000 (13500-18900)	11800 (9600-14500)	15500 (13500-17900)	20600 (17700-24100)	15900 (13100-19200)	23800 (18500-30800)	0.277	0.173	0.22	39700 (32900-48000)	31000 (24600-39200)	43200 (36600-51100)	55200 (46200-66000)	43300 (34700-54100)	68400 (50800-92200)	0.438	0.307	0.237
191	MSI 1	Complex lipids	TG (54:1)		0.917	0.73	0.307	16000 (13500-18900)	11800 (9600-14500)	15500 (13500-17900)	20600 (17700-24100)	15900 (13100-19200)	23800 (18500-30800)	0.277	0.173	0.22	13300 (11400-15500)	12100 (10000-14700)	13900 (12000-16100)	19400 (16500-22700)	16400 (13800-19400)	21900 (17500-27500)	0.728	0.122	0.319
192	MSI 1	Complex lipids	TG (54:1) 2		0.897	0.7	0.342	16000 (13500-18900)	11800 (9600-14500)	15500 (13500-17900)	20600 (17700-24100)	15900 (13100-19200)	23800 (18500-30800)	0.277	0.173	0.22	76800 (64800-91100)	66200 (53700-81600)	76700 (64000-91900)	103000 (84700-125000)	88000 (71900-108000)	130000 (99400-171000)	0.601	0.262	0.263
193	MSI 1	Complex lipids	TG 54:0; TG(18:0/18:0/18:0)		0.935	0.627	0.175	16000 (13500-18900)	11800 (9600-14500)	15500 (13500-17900)	20600 (17700-24100)	15900 (13100-19200)	23800 (18500-30800)	0.277	0.173	0.22	23400 (19800-27700)	18100 (14700-22300)	24900 (20800-29800)	30000 (24700-36400)	21300 (17000-26700)	30000 (22200-40500)	0.372	0.471	0.38
194	MSI 3	Complex lipids	w/o MS2:TG 51:0; TG(12:0/17:0/22:0)		0.716	0.435	0.502	16000 (13500-18900)	11800 (9600-14500)	15500 (13500-17900)	20600 (17700-24100)	15900 (13100-19200)	23800 (18500-30800)	0.277	0.173	0.22	6140 (4800-7850)	3280 (2420-4430)	5010 (4150-6040)	8650 (7080-10600)	6050 (4700-7790)	8090 (5750-11400)	0.135	0.0493	0.505
195	MSI 3	Complex lipids	w/o MS2:TG 56:0; TG(12:0/22:0/22:0)		0.841	0.837	0.974	16000 (13500-18900)	11800 (9600-14500)	15500 (13500-17900)	20600 (17700-24100)	15900 (13100-19200)	23800 (18500-30800)	0.277	0.173	0.22	10700 (9260-12400)	8440 (7060-10100)	10300 (9200-11600)	12000 (10600-13600)	8630 (7290-10200)	10600 (8450-13300)	0.333	0.371	0.479
196	MSI 3	Complex lipids	w/o MS2:TG 57:0; TG(13:0/22:0/22:0)		0.918	0.534	0.177	16000 (13500-18900)	11800 (9600-14500)	15500 (13500-17900)	20600 (17700-24100)	15900 (13100-19200)	23800 (18500-30800)	0.277	0.173	0.22	11700 (9700-14000)	8160 (6510-10200)	10400 (8830-12300)	14500 (12200-17300)	11000 (8950-13500)	18500 (14000-24500)	0.252	0.16	0.152
197	MSI 3	Complex lipids	w/o MS2:TG 58:0; TG(14:0/22:0/22:0)		0.728	0.679	0.848	16000 (13500-18900)	11800 (9600-14500)	15500 (13500-17900)	20600 (17700-24100)	15900 (13100-19200)	23800 (18500-30800)	0.277	0.173	0.22	5640 (4580-6930)	3920 (3040-5060)	6470 (5850-7140)	6990 (6280-7780)	5340 (4610-6180)	6520 (5350-7950)	0.299	0.586	0.429
198	MSI 3	Complex lipids	w/o MS2:TG 59:0; TG(15:0/22:0/22:0)		0.892	0.566	0.25	16000 (13500-18900)	11800 (9600-14500)	15500 (13500-17900)	20600 (17700-24100)	15900 (13100-19200)	23800 (18500-30800)	0.277	0.173	0.22	6320 (5410-7380)	5160 (4270-6250)	6540 (5650-7580)	7830 (6690-9160)	6410 (5380-7650)	8670 (6840-11000)	0.439	0.394	0.323
199	MSI 3	Biogenic amines	w/o MS2:MLS001142441-01!(2S)-N-(4-ethoxyphenyl)-5-oxo-1-(3-oxo-1H-2-benzofuran-1-yl)pyrrolidine-2-carboxamide	16	0.744	0.389	0.418	6100 (5360-6950)	8040 (6920-9340)	7150 (6500-7870)	7980 (7170-8880)	7190 (6590-7860)	8690 (7720-9790)	0.206	0.427	0.221	17500 (14000-21800)	11200 (8700-14500)	15200 (12700-18300)	12300 (10000-15100)	14800 (12700-17300)	15900 (12900-19600)	0.23	0.421	0.793
200	MSI 3	Biogenic amines	w/o MS2:MLS001158060-01!		0.672	0.276	0.453	6100 (5360-6950)	8040 (6920-9340)	7150 (6500-7870)	7980 (7170-8880)	7190 (6590-7860)	8690 (7720-9790)	0.206	0.427	0.221	3470 (3010-4000)	2500 (2130-2950)	2970 (2560-3450)	2320 (1970-2750)	3110 (2690-3590)	2790 (2290-3380)	0.17	0.261	0.656
201	MSI 3	Biogenic amines	w/o MS2:Sphondin		0.811	0.343	0.288	6100 (5360-6950)	8040 (6920-9340)	7150 (6500-7870)	7980 (7170-8880)	7190 (6590-7860)	8690 (7720-9790)	0.206	0.427	0.221	9650 (7690-12100)	17600 (13600-22900)	13100 (10900-15800)	13500 (11000-16500)	13200 (11100-15700)	13700 (10900-17200)	0.116	0.916	0.905
202	MSI 1	Complex lipids	PC 36:5; PC(18:0/18:5)		0.528	0.294	0.669	6100 (5360-6950)	8040 (6920-9340)	7150 (6500-7870)	7980 (7170-8880)	7190 (6590-7860)	8690 (7720-9790)	0.206	0.427	0.221	817000 (801000-834000)	832000 (813000-851000)	811000 (797000-826000)	862000 (846000-879000)	811000 (795000-827000)	853000 (831000-875000)	0.584	0.0224	0.14
203	MSI 3	Complex lipids	w/o MS2:TG 48:14; TG(12:3/16:5/20:6)		0.262	0.155	0.873	6100 (5360-6950)	8040 (6920-9340)	7150 (6500-7870)	7980 (7170-8880)	7190 (6590-7860)	8690 (7720-9790)	0.206	0.427	0.221	23400 (22800-24000)	23000 (22300-23700)	23100 (22600-23600)	24100 (23500-24600)	23100 (22600-23500)	23800 (23200-24500)	0.682	0.174	0.327
204	MSI 1	Biogenic amines	Atraton		0.461	0.161	0.642	6100 (5360-6950)	8040 (6920-9340)	7150 (6500-7870)	7980 (7170-8880)	7190 (6590-7860)	8690 (7720-9790)	0.206	0.427	0.221	3750 (2290-6140)	9500 (5370-16800)	2530 (1630-3910)	6620 (4060-10800)	5070 (3100-8320)	4860 (2500-9440)	0.259	0.135	0.958
205	MSI 1	Biogenic amines	Trehalose		0.305	0.191	0.859	6100 (5360-6950)	8040 (6920-9340)	7150 (6500-7870)	7980 (7170-8880)	7190 (6590-7860)	8690 (7720-9790)	0.206	0.427	0.221	14400 (12100-17200)	12700 (10400-15600)	14400 (12100-17200)	9920 (8140-12100)	13100 (11200-15300)	16600 (13500-20500)	0.673	0.15	0.37
206	MSI 3	Biogenic amines	w/o MS2:1-Benzylpiperazine		0.415	0.286	0.818	6100 (5360-6950)	8040 (6920-9340)	7150 (6500-7870)	7980 (7170-8880)	7190 (6590-7860)	8690 (7720-9790)	0.206	0.427	0.221	5190 (4490-6000)	6870 (5810-8130)	6180 (5500-6960)	5820 (5100-6640)	5160 (4430-6030)	5710 (4640-7020)	0.249	0.719	0.705
207	MSI 3	Biogenic amines	w/o MS2:1-Hexadecanoyl-sn-glycero-3-phosphoethanolamine		0.351	0.272	0.891	6100 (5360-6950)	8040 (6920-9340)	7150 (6500-7870)	7980 (7170-8880)	7190 (6590-7860)	8690 (7720-9790)	0.206	0.427	0.221	4350 (3660-5190)	2630 (2150-3220)	3600 (3060-4220)	2900 (2420-3480)	4830 (4220-5520)	5450 (4550-6530)	0.0899	0.359	0.601
208	MSI 3	Biogenic amines	w/o MS2:2-Toluenesulfonamide		0.558	0.309	0.639	6100 (5360-6950)	8040 (6920-9340)	7150 (6500-7870)	7980 (7170-8880)	7190 (6590-7860)	8690 (7720-9790)	0.206	0.427	0.221	2990 (2560-3500)	2070 (1730-2480)	2530 (2140-3000)	2090 (1730-2530)	2520 (2130-2980)	2890 (2310-3620)	0.16	0.437	0.631
209	MSI 3	Biogenic amines	w/o MS2:4-Formyl-antipyrine		0.83	0.423	0.295	6100 (5360-6950)	8040 (6920-9340)	7150 (6500-7870)	7980 (7170-8880)	7190 (6590-7860)	8690 (7720-9790)	0.206	0.427	0.221	3070 (2040-4610)	6590 (4110-10500)	5710 (3970-8220)	8480 (5640-12700)	5020 (3480-7230)	9710 (5940-15900)	0.261	0.452	0.297
210	MSI 3	Biogenic amines	w/o MS2:CUDA		0.797	0.417	0.348	6100 (5360-6950)	8040 (6920-9340)	7150 (6500-7870)	7980 (7170-8880)	7190 (6590-7860)	8690 (7720-9790)	0.206	0.427	0.221	2020 (1280-3200)	2630 (1550-4460)	1900 (1270-2840)	3660 (2340-5720)	1990 (1330-2980)	3850 (2230-6630)	0.727	0.261	0.346
211	MSI 3	Biogenic amines	w/o MS2:Gln-Gly-Arg		0.628	0.255	0.5	6100 (5360-6950)	8040 (6920-9340)	7150 (6500-7870)	7980 (7170-8880)	7190 (6590-7860)	8690 (7720-9790)	0.206	0.427	0.221	1840 (1270-2660)	7080 (4620-10800)	3600 (2590-5000)	6160 (4260-8910)	3060 (2210-4230)	6630 (4290-10300)	0.035	0.263	0.173
212	MSI 3	Biogenic amines	w/o MS2:L-beta-Homoleucine		0.224	0.111	0.873	6100 (5360-6950)	8040 (6920-9340)	7150 (6500-7870)	7980 (7170-8880)	7190 (6590-7860)	8690 (7720-9790)	0.206	0.427	0.221	5010 (4150-6050)	2950 (2370-3660)	5020 (3850-6540)	4370 (3250-5880)	3980 (3230-4900)	3040 (2300-4010)	0.0974	0.716	0.449
213	MSI 3	Biogenic amines	w/o MS2:L-Hyoscyamine		0.646	0.232	0.461	6100 (5360-6950)	8040 (6920-9340)	7150 (6500-7870)	7980 (7170-8880)	7190 (6590-7860)	8690 (7720-9790)	0.206	0.427	0.221	1300 (878-1920)	3860 (2460-6060)	1970 (1430-2710)	2930 (2050-4190)	1710 (1240-2370)	2270 (1460-3520)	0.101	0.389	0.616
214	MSI 3	Biogenic amines	w/o MS2:Lys-His		0.633	0.288	0.515	6100 (5360-6950)	8040 (6920-9340)	7150 (6500-7870)	7980 (7170-8880)	7190 (6590-7860)	8690 (7720-9790)	0.206	0.427	0.221	1210 (728-2020)	5070 (2810-9150)	5320 (3800-7450)	5970 (4100-8700)	5230 (4010-6800)	6950 (4870-9910)	0.0992	0.811	0.53
215	MSI 3	Biogenic amines	w/o MS2:MLS002153425-01!Trifluperidol hydrochloride2062-77-3	17	0.848	0.158	0.181	6590 (5950-7300)	5040 (4550-5590)	4760 (4300-5260)	5770 (5230-6360)	5540 (4910-6260)	6620 (5860-7480)	0.0744	0.192	0.326	5660 (4810-6670)	4230 (3590-4980)	3550 (3050-4140)	4530 (3910-5260)	5040 (4200-6040)	6560 (5470-7870)	0.218	0.272	0.33
216	MSI 3	Biogenic amines	w/o MS2:MLS002207242-01!Propoxur114-26-1		0.529	0.339	0.713	6590 (5950-7300)	5040 (4550-5590)	4760 (4300-5260)	5770 (5230-6360)	5540 (4910-6260)	6620 (5860-7480)	0.0744	0.192	0.326	5540 (5010-6120)	4120 (3730-4560)	3400 (2800-4130)	4600 (3810-5550)	4500 (3920-5150)	6230 (5430-7140)	0.0467	0.282	0.114
217	MSI 1	Biogenic amines	Flecainide		0.753	0.139	0.287	6590 (5950-7300)	5040 (4550-5590)	4760 (4300-5260)	5770 (5230-6360)	5540 (4910-6260)	6620 (5860-7480)	0.0744	0.192	0.326	14700 (13400-16100)	12000 (11000-13200)	11800 (10700-13100)	12400 (11300-13700)	13500 (12100-15000)	15200 (13600-16900)	0.137	0.737	0.458
218	MSI 3	Complex lipids	w/o MS2:""""MLS001049139-01!5,7-dimethoxy-3-(4-methoxyphenyl)chromen-4-one""""		0.528	0.174	0.571	6590 (5950-7300)	5040 (4550-5590)	4760 (4300-5260)	5770 (5230-6360)	5540 (4910-6260)	6620 (5860-7480)	0.0744	0.192	0.326	2310 (2000-2680)	1800 (1550-2080)	1660 (1410-1950)	2280 (1950-2660)	1730 (1480-2030)	2530 (2160-2960)	0.228	0.174	0.116
219	MSI 3	Complex lipids	w/o MS2:""""NCGC00160201-01!6-[1-(6,6-Dimethyl-3-oxo-bicyclo[3.1.0]hex-2-ylidene)-ethylamino]-chromen-2-one""""		0.88	0.195	0.149	6590 (5950-7300)	5040 (4550-5590)	4760 (4300-5260)	5770 (5230-6360)	5540 (4910-6260)	6620 (5860-7480)	0.0744	0.192	0.326	21800 (19100-24900)	15700 (13800-18000)	13400 (11700-15300)	17100 (15100-19500)	18000 (15300-21200)	22900 (19500-27000)	0.0936	0.201	0.322
220	MSI 3	Biogenic amines	w/o MS2:[(1aS,1bS,2S,5aR,6S,6aS)-6-hydroxy-2-[(2S,3R,4S,5S,6R)-3,4,5-trihydroxy-6-(hydroxymethyl)oxan-2-yl]oxy-2,5a,6,6a-tetrahydro-1bH-oxireno[5,6]cyclopenta[1,3-c]pyran-1a-yl]methyl (E)-3-phenylprop-2-enoate		0.434	0.117	0.641	6590 (5950-7300)	5040 (4550-5590)	4760 (4300-5260)	5770 (5230-6360)	5540 (4910-6260)	6620 (5860-7480)	0.0744	0.192	0.326	3220 (2640-3930)	1980 (1620-2410)	2630 (2350-2940)	2910 (2610-3240)	2550 (2060-3160)	2640 (2140-3270)	0.0942	0.525	0.914
221	MSI 3	Biogenic amines	w/o MS2:2-Aminoanthracene		0.424	0.218	0.737	6590 (5950-7300)	5040 (4550-5590)	4760 (4300-5260)	5770 (5230-6360)	5540 (4910-6260)	6620 (5860-7480)	0.0744	0.192	0.326	3040 (2660-3470)	2120 (1860-2430)	2400 (2080-2770)	2900 (2520-3330)	2790 (2410-3230)	3360 (2900-3890)	0.0687	0.364	0.392
222	MSI 3	Biogenic amines	w/o MS2:AMOXAPINE		0.657	0.414	0.585	6590 (5950-7300)	5040 (4550-5590)	4760 (4300-5260)	5770 (5230-6360)	5540 (4910-6260)	6620 (5860-7480)	0.0744	0.192	0.326	17600 (16100-19100)	13300 (12200-14500)	12700 (11600-13800)	14900 (13700-16200)	14700 (12300-17500)	15600 (13100-18500)	0.0262	0.202	0.814
223	MSI 3	Biogenic amines	w/o MS2:Cys-Thr-Lys		0.78	0.254	0.295	6590 (5950-7300)	5040 (4550-5590)	4760 (4300-5260)	5770 (5230-6360)	5540 (4910-6260)	6620 (5860-7480)	0.0744	0.192	0.326	11800 (11000-12700)	9960 (9270-10700)	9290 (8620-10000)	10800 (10000-11600)	10200 (9110-11500)	11500 (10300-12900)	0.101	0.172	0.482
224	MSI 3	Biogenic amines	w/o MS2:GR 89696		0.827	0.151	0.204	6590 (5950-7300)	5040 (4550-5590)	4760 (4300-5260)	5770 (5230-6360)	5540 (4910-6260)	6620 (5860-7480)	0.0744	0.192	0.326	9900 (8870-11100)	7270 (6510-8130)	6860 (6190-7590)	8480 (7680-9360)	8440 (7200-9890)	9190 (7840-10800)	0.0582	0.153	0.716
225	MSI 3	Biogenic amines	w/o MS2:Met(O)-Gln-Arg		0.893	0.209	0.135	6590 (5950-7300)	5040 (4550-5590)	4760 (4300-5260)	5770 (5230-6360)	5540 (4910-6260)	6620 (5860-7480)	0.0744	0.192	0.326	8860 (8110-9680)	7760 (7100-8480)	6910 (6390-7480)	8240 (7630-8890)	8130 (7300-9050)	8830 (7930-9830)	0.301	0.128	0.601
226	MSI 3	Biogenic amines	w/o MS2:Met(O)-Ser-Arg		0.811	0.109	0.212	6590 (5950-7300)	5040 (4550-5590)	4760 (4300-5260)	5770 (5230-6360)	5540 (4910-6260)	6620 (5860-7480)	0.0744	0.192	0.326	4100 (3540-4760)	3410 (2940-3960)	2710 (2340-3130)	3240 (2810-3730)	3530 (2930-4260)	4260 (3530-5130)	0.388	0.393	0.501
227	MSI 3	Biogenic amines	w/o MS2:Met-Met-Arg		0.366	0.183	0.776	6590 (5950-7300)	5040 (4550-5590)	4760 (4300-5260)	5770 (5230-6360)	5540 (4910-6260)	6620 (5860-7480)	0.0744	0.192	0.326	2610 (2210-3080)	2150 (1830-2540)	2110 (1800-2480)	2510 (2150-2930)	1880 (1530-2320)	2380 (1930-2920)	0.419	0.449	0.449
228	MSI 3	Complex lipids	w/o MS2:PE 38:5; PE(20:0/18:5)	18	0.605	0.362	0.619	19200 (16700-22200)	36200 (30700-42700)	22600 (20800-24600)	25300 (23300-27400)	20800 (19100-22800)	24400 (22300-26600)	0.0124	0.354	0.236	4590 (3740-5630)	8680 (6850-11000)	5230 (4600-5940)	8270 (7310-9350)	4910 (4190-5760)	6790 (5790-7970)	0.0685	0.015	0.177
229	MSI 1	Complex lipids	PC (38:5) B 2		0.736	0.43	0.464	19200 (16700-22200)	36200 (30700-42700)	22600 (20800-24600)	25300 (23300-27400)	20800 (19100-22800)	24400 (22300-26600)	0.0124	0.354	0.236	504000 (419000-606000)	1070000 (864000-1320000)	546000 (464000-643000)	655000 (559000-766000)	533000 (470000-604000)	698000 (616000-791000)	0.0202	0.431	0.152
230	MSI 1	Complex lipids	PC (40:5) B 2		0.716	0.637	0.781	19200 (16700-22200)	36200 (30700-42700)	22600 (20800-24600)	25300 (23300-27400)	20800 (19100-22800)	24400 (22300-26600)	0.0124	0.354	0.236	73500 (59600-90700)	148000 (116000-188000)	108000 (93400-126000)	107000 (92400-123000)	96500 (85000-110000)	136000 (120000-154000)	0.0539	0.941	0.0767
231	MSI 3	Complex lipids	w/o MS2:22:5 Cholesteryl ester		0.74	0.618	0.681	19200 (16700-22200)	36200 (30700-42700)	22600 (20800-24600)	25300 (23300-27400)	20800 (19100-22800)	24400 (22300-26600)	0.0124	0.354	0.236	6450 (5550-7490)	12000 (10100-14300)	7540 (6860-8280)	8630 (7880-9450)	6760 (6040-7550)	7210 (6450-8060)	0.0176	0.312	0.695
232	MSI 3	Complex lipids	w/o MS2:PC 42:6; PC(16:2/26:4)		0.636	0.422	0.629	19200 (16700-22200)	36200 (30700-42700)	22600 (20800-24600)	25300 (23300-27400)	20800 (19100-22800)	24400 (22300-26600)	0.0124	0.354	0.236	4060 (3340-4940)	10700 (8520-13400)	5420 (4760-6170)	5240 (4620-5940)	4530 (3950-5180)	5180 (4520-5930)	0.00598	0.853	0.504
233	MSI 3	Complex lipids	w/o MS2:PC 42:9; PC(24:4/18:5)		0.415	0.314	0.852	19200 (16700-22200)	36200 (30700-42700)	22600 (20800-24600)	25300 (23300-27400)	20800 (19100-22800)	24400 (22300-26600)	0.0124	0.354	0.236	6640 (6040-7290)	10500 (9430-11700)	6400 (5780-7090)	6200 (5620-6850)	6670 (6220-7150)	6600 (6160-7080)	0.00639	0.83	0.923
234	MSI 3	Complex lipids	w/o MS2:PE 43:8; PE(21:2/22:6)		0.883	0.5	0.234	19200 (16700-22200)	36200 (30700-42700)	22600 (20800-24600)	25300 (23300-27400)	20800 (19100-22800)	24400 (22300-26600)	0.0124	0.354	0.236	54600 (47800-62300)	95800 (82200-112000)	60500 (56000-65300)	68100 (63200-73400)	57200 (53300-61500)	61900 (57600-66500)	0.0156	0.28	0.465
235	MSI 1	Complex lipids	PC (38:5) B		0.773	0.34	0.344	19200 (16700-22200)	36200 (30700-42700)	22600 (20800-24600)	25300 (23300-27400)	20800 (19100-22800)	24400 (22300-26600)	0.0124	0.354	0.236	27500 (23900-31600)	39900 (33900-46900)	28000 (26200-30000)	30400 (28500-32500)	25500 (23900-27100)	26500 (24900-28200)	0.117	0.39	0.664
236	MSI 1	Complex lipids	PC (40:5) B		0.785	0.599	0.536	19200 (16700-22200)	36200 (30700-42700)	22600 (20800-24600)	25300 (23300-27400)	20800 (19100-22800)	24400 (22300-26600)	0.0124	0.354	0.236	8100 (6840-9590)	15200 (12500-18400)	11200 (10200-12300)	12500 (11400-13700)	9900 (9080-10800)	11700 (10800-12800)	0.0325	0.401	0.192
237	MSI 3	Biogenic amines	w/o MS2:MLS000574943-01!	19	0.834	0.477	0.318	10800 (9700-12000)	7200 (6330-8180)	8310 (7410-9320)	10000 (8980-11200)	10100 (8700-11600)	19400 (16500-22800)	0.028	0.257	0.0054	3190 (2830-3600)	2030 (1750-2360)	2440 (2100-2830)	3340 (2890-3860)	2870 (2390-3440)	8360 (6830-10200)	0.0327	0.145	0.0005
238	MSI 3	Biogenic amines	w/o MS2:Pergolide		0.75	0.425	0.434	10800 (9700-12000)	7200 (6330-8180)	8310 (7410-9320)	10000 (8980-11200)	10100 (8700-11600)	19400 (16500-22800)	0.028	0.257	0.0054	12900 (10800-15600)	6360 (5070-7970)	7550 (6410-8900)	11600 (9870-13600)	11300 (8620-14900)	26600 (19600-36000)	0.0278	0.0779	0.0453
239	MSI 3	Biogenic amines	w/o MS2:Ser-Ser-Arg		0.437	0.314	0.821	10800 (9700-12000)	7200 (6330-8180)	8310 (7410-9320)	10000 (8980-11200)	10100 (8700-11600)	19400 (16500-22800)	0.028	0.257	0.0054	3640 (3190-4150)	3280 (2790-3850)	3020 (2720-3350)	3430 (3100-3800)	3730 (3190-4370)	4970 (4170-5920)	0.631	0.393	0.233
240	MSI 3	Biogenic amines	w/o MS2:Shearinine F_120146		0.774	0.482	0.436	10800 (9700-12000)	7200 (6330-8180)	8310 (7410-9320)	10000 (8980-11200)	10100 (8700-11600)	19400 (16500-22800)	0.028	0.257	0.0054	2260 (1890-2700)	1460 (1170-1810)	1660 (1380-2000)	2020 (1690-2420)	2510 (2090-3020)	5460 (4450-6710)	0.149	0.47	0.0087
241	MSI 1	Complex lipids	PC (16:0/20:4) (OH[S])		0.616	0.496	0.761	10800 (9700-12000)	7200 (6330-8180)	8310 (7410-9320)	10000 (8980-11200)	10100 (8700-11600)	19400 (16500-22800)	0.028	0.257	0.0054	6430 (5400-7670)	3670 (2960-4550)	5230 (4310-6340)	6190 (5130-7450)	4740 (3820-5870)	8640 (6800-11000)	0.0637	0.544	0.0716
242	MSI 1	Complex lipids	FA 20:4		0.473	0.369	0.835	10800 (9700-12000)	7200 (6330-8180)	8310 (7410-9320)	10000 (8980-11200)	10100 (8700-11600)	19400 (16500-22800)	0.028	0.257	0.0054	254000 (230000-280000)	236000 (209000-266000)	231000 (211000-254000)	232000 (212000-253000)	273000 (247000-302000)	418000 (373000-468000)	0.658	0.989	0.0091
243	MSI 3	Complex lipids	w/o MS2:TG 43:1; TG(12:0/12:0/19:1)		0.634	0.339	0.554	10800 (9700-12000)	7200 (6330-8180)	8310 (7410-9320)	10000 (8980-11200)	10100 (8700-11600)	19400 (16500-22800)	0.028	0.257	0.0054	67800 (60100-76600)	42900 (37000-49800)	59000 (52000-66900)	59900 (53000-67600)	61800 (55000-69500)	97500 (85600-111000)	0.0318	0.933	0.0141
244	MSI 1	Biogenic amines	His-Pro		0.339	0.263	0.898	10800 (9700-12000)	7200 (6330-8180)	8310 (7410-9320)	10000 (8980-11200)	10100 (8700-11600)	19400 (16500-22800)	0.028	0.257	0.0054	10500 (9700-11300)	7880 (7160-8670)	9840 (9100-10600)	10000 (9290-10800)	9980 (9350-10600)	11700 (10900-12600)	0.0356	0.876	0.11
245	MSI 3	Biogenic amines	w/o MS2:19(R)-Hydroxyprostaglandin B2		0.84	0.478	0.307	10800 (9700-12000)	7200 (6330-8180)	8310 (7410-9320)	10000 (8980-11200)	10100 (8700-11600)	19400 (16500-22800)	0.028	0.257	0.0054	5540 (4530-6780)	3200 (2500-4090)	4210 (3530-5020)	6760 (5700-8020)	5610 (4350-7250)	18000 (13600-24000)	0.111	0.0686	0.0049
246	MSI 3	Biogenic amines	w/o MS2:Gln-Trp		0.553	0.246	0.592	10800 (9700-12000)	7200 (6330-8180)	8310 (7410-9320)	10000 (8980-11200)	10100 (8700-11600)	19400 (16500-22800)	0.028	0.257	0.0054	9590 (8260-11100)	6470 (5400-7770)	5750 (4850-6820)	6630 (5630-7820)	7830 (6370-9630)	17000 (13500-21400)	0.123	0.558	0.0185
247	MSI 3	Biogenic amines	w/o MS2:Met-Val-Lys	20	0.452	0.329	0.817	30100 (28400-31900)	26500 (24700-28500)	26400 (24900-28100)	29200 (27400-31100)	28500 (27200-29900)	33200 (31100-35400)	0.202	0.25	0.0765	6950 (6580-7340)	5290 (4940-5660)	6100 (5770-6450)	6870 (6480-7300)	5970 (5690-6260)	7310 (6850-7800)	0.0064	0.143	0.0206
248	MSI 3	Biogenic amines	w/o MS2:Nonic Acid		0.693	0.397	0.508	30100 (28400-31900)	26500 (24700-28500)	26400 (24900-28100)	29200 (27400-31100)	28500 (27200-29900)	33200 (31100-35400)	0.202	0.25	0.0765	12600 (11900-13500)	10800 (9990-11700)	11100 (10500-11700)	12600 (11900-13400)	11700 (11000-12300)	13800 (12700-14900)	0.146	0.109	0.101
249	MSI 3	Biogenic amines	w/o MS2:roseoside		0.564	0.489	0.852	30100 (28400-31900)	26500 (24700-28500)	26400 (24900-28100)	29200 (27400-31100)	28500 (27200-29900)	33200 (31100-35400)	0.202	0.25	0.0765	15000 (14200-15900)	14200 (13200-15200)	13400 (12800-14100)	14700 (14000-15600)	15400 (14600-16400)	14600 (13500-15800)	0.564	0.207	0.581
250	MSI 3	Biogenic amines	w/o MS2:Val-Ala-Arg		0.153	0.0837	0.925	30100 (28400-31900)	26500 (24700-28500)	26400 (24900-28100)	29200 (27400-31100)	28500 (27200-29900)	33200 (31100-35400)	0.202	0.25	0.0765	102000 (84900-121000)	87900 (70600-110000)	107000 (99800-114000)	120000 (112000-128000)	109000 (102000-117000)	137000 (125000-150000)	0.631	0.217	0.0561
251	MSI 3	Biogenic amines	w/o MS2:Val-Gly-Arg_Unknown		0.62	0.365	0.598	30100 (28400-31900)	26500 (24700-28500)	26400 (24900-28100)	29200 (27400-31100)	28500 (27200-29900)	33200 (31100-35400)	0.202	0.25	0.0765	102000 (96000-108000)	91300 (85100-97900)	80000 (75500-84700)	87200 (82000-92800)	89400 (83700-95500)	102000 (92900-111000)	0.265	0.296	0.269
252	MSI 3	Complex lipids	w/o MS2:PS 36:3; PS(14:1/22:2)		0.402	0.29	0.843	30100 (28400-31900)	26500 (24700-28500)	26400 (24900-28100)	29200 (27400-31100)	28500 (27200-29900)	33200 (31100-35400)	0.202	0.25	0.0765	84700 (77000-93200)	84900 (75500-95500)	76900 (64700-91300)	73900 (61400-88900)	84200 (76300-93000)	104000 (90800-119000)	0.988	0.871	0.228
253	MSI 3	Biogenic amines	Unknown_w/o MS2:Panthenol		0.49	0.397	0.845	30100 (28400-31900)	26500 (24700-28500)	26400 (24900-28100)	29200 (27400-31100)	28500 (27200-29900)	33200 (31100-35400)	0.202	0.25	0.0765	38300 (36200-40400)	33900 (31700-36300)	33700 (32000-35400)	38200 (36200-40300)	36900 (34400-39600)	38000 (34600-41800)	0.202	0.0894	0.808
254	MSI 3	Biogenic amines	w/o MS2:abietic acid_Unknown		0.828	0.746	0.677	30100 (28400-31900)	26500 (24700-28500)	26400 (24900-28100)	29200 (27400-31100)	28500 (27200-29900)	33200 (31100-35400)	0.202	0.25	0.0765	37500 (35300-40000)	33700 (31200-36400)	30700 (29000-32500)	35800 (33700-38100)	36100 (34100-38300)	41400 (38300-44800)	0.307	0.0656	0.179
255	MSI 3	Biogenic amines	w/o MS2:Ala-Ala-Arg_w/o MS2:MLS002154101-01!Deptropine citrate2169-75-7		0.826	0.571	0.407	30100 (28400-31900)	26500 (24700-28500)	26400 (24900-28100)	29200 (27400-31100)	28500 (27200-29900)	33200 (31100-35400)	0.202	0.25	0.0765	53800 (50500-57400)	46400 (42900-50100)	41800 (39400-44300)	48000 (45000-51100)	48400 (45500-51500)	57200 (52600-62200)	0.166	0.112	0.129
256	MSI 3	Biogenic amines	w/o MS2:His-Gly-Lys		0.744	0.482	0.494	30100 (28400-31900)	26500 (24700-28500)	26400 (24900-28100)	29200 (27400-31100)	28500 (27200-29900)	33200 (31100-35400)	0.202	0.25	0.0765	22800 (21000-24700)	21400 (19400-23600)	21000 (19200-23000)	22200 (20100-24400)	22200 (21200-23200)	25300 (23800-26900)	0.639	0.678	0.104
257	MSI 3	Biogenic amines	w/o MS2:Leu-Ala-Arg		0.736	0.436	0.468	30100 (28400-31900)	26500 (24700-28500)	26400 (24900-28100)	29200 (27400-31100)	28500 (27200-29900)	33200 (31100-35400)	0.202	0.25	0.0765	8970 (8130-9880)	7320 (6490-8250)	8160 (7600-8780)	9120 (8440-9860)	8010 (7480-8580)	11000 (10100-12100)	0.218	0.286	0.0112
258	MSI 3	Complex lipids	w/o MS2:PC 38:4; PC(16:1/22:3)	21	0.707	0.541	0.639	21700 (20100-23300)	22700 (20800-24800)	24000 (22500-25700)	20600 (19200-22100)	24900 (23100-26800)	24900 (22500-27500)	0.701	0.107	0.999	9200 (8320-10200)	9360 (8330-10500)	8850 (8340-9400)	7080 (6640-7550)	9770 (9100-10500)	9680 (8800-10600)	0.918	0.014	0.941
259	MSI 3	Complex lipids	w/o MS2:PE 40:4; PE(16:2/24:2)		0.342	0.14	0.766	21700 (20100-23300)	22700 (20800-24800)	24000 (22500-25700)	20600 (19200-22100)	24900 (23100-26800)	24900 (22500-27500)	0.701	0.107	0.999	8410 (7130-9920)	6030 (4990-7300)	8050 (7080-9140)	7520 (6560-8620)	9640 (9250-10100)	9570 (9050-10100)	0.23	0.709	0.912
260	MSI 3	Complex lipids	w/o MS2:PS 41:3; PS(25:0/16:3)		0.45	0.268	0.751	21700 (20100-23300)	22700 (20800-24800)	24000 (22500-25700)	20600 (19200-22100)	24900 (23100-26800)	24900 (22500-27500)	0.701	0.107	0.999	1960 (1500-2570)	2750 (2020-3750)	3310 (2640-4150)	1970 (1550-2510)	2610 (1930-3520)	2820 (1880-4230)	0.449	0.115	0.879
261	MSI 3	Complex lipids	w/o MS2:PS 42:3; PS(26:0/16:3)		0.249	0.097	0.831	21700 (20100-23300)	22700 (20800-24800)	24000 (22500-25700)	20600 (19200-22100)	24900 (23100-26800)	24900 (22500-27500)	0.701	0.107	0.999	14400 (11200-18400)	13600 (10200-18100)	21100 (18300-24300)	19800 (17000-23000)	17500 (14400-21200)	20800 (16100-26800)	0.892	0.746	0.6
262	MSI 1	Complex lipids	CE (20:4)		0.696	0.379	0.49	21700 (20100-23300)	22700 (20800-24800)	24000 (22500-25700)	20600 (19200-22100)	24900 (23100-26800)	24900 (22500-27500)	0.701	0.107	0.999	67200 (58200-77600)	72300 (61200-85400)	61100 (53500-69900)	62500 (54100-72100)	76100 (66000-87900)	67500 (55600-81800)	0.757	0.909	0.624
263	MSI 1	Complex lipids	CE (20:4) 2		0.785	0.449	0.391	21700 (20100-23300)	22700 (20800-24800)	24000 (22500-25700)	20600 (19200-22100)	24900 (23100-26800)	24900 (22500-27500)	0.701	0.107	0.999	272000 (249000-298000)	308000 (278000-342000)	273000 (251000-297000)	259000 (236000-283000)	310000 (284000-340000)	290000 (256000-327000)	0.409	0.644	0.652
264	MSI 1	Complex lipids	PC (37:4)		0.77	0.548	0.509	21700 (20100-23300)	22700 (20800-24800)	24000 (22500-25700)	20600 (19200-22100)	24900 (23100-26800)	24900 (22500-27500)	0.701	0.107	0.999	9180 (8680-9700)	9580 (8990-10200)	9150 (8600-9730)	7730 (7240-8260)	9210 (8660-9790)	8400 (7730-9120)	0.637	0.0656	0.383
265	MSI 1	Complex lipids	PC (38:4) A		0.786	0.718	0.761	21700 (20100-23300)	22700 (20800-24800)	24000 (22500-25700)	20600 (19200-22100)	24900 (23100-26800)	24900 (22500-27500)	0.701	0.107	0.999	132000 (124000-140000)	157000 (146000-168000)	147000 (137000-157000)	125000 (116000-134000)	158000 (149000-169000)	166000 (153000-181000)	0.101	0.0886	0.657
266	MSI 3	Biogenic amines	w/o MS2:MLS001332637-01!Tiamulin	22	0.751	0.272	0.342	19400 (18300-20600)	18500 (17300-19800)	19500 (18000-21000)	18500 (17100-20100)	17100 (15900-18500)	18200 (16900-19700)	0.617	0.658	0.573	12000 (11500-12600)	12000 (11300-12600)	11300 (10600-12100)	10300 (9590-11100)	9760 (9090-10500)	10500 (9810-11300)	0.926	0.345	0.467
267	MSI 3	Biogenic amines	w/o MS2:MLS002153330-01!SNC80156727-74-1		0.364	0.177	0.773	19400 (18300-20600)	18500 (17300-19800)	19500 (18000-21000)	18500 (17100-20100)	17100 (15900-18500)	18200 (16900-19700)	0.617	0.658	0.573	6280 (5210-7570)	7320 (5900-9090)	7060 (6310-7900)	7820 (6930-8820)	6140 (5270-7150)	6610 (5670-7700)	0.618	0.526	0.741
268	MSI 3	Biogenic amines	w/o MS2:MLS002207185-01!Ile-Pro-Ile90614-48-5		0.874	0.663	0.373	19400 (18300-20600)	18500 (17300-19800)	19500 (18000-21000)	18500 (17100-20100)	17100 (15900-18500)	18200 (16900-19700)	0.617	0.658	0.573	40300 (38100-42500)	36800 (34600-39200)	40100 (37100-43300)	36400 (33500-39600)	34800 (32200-37600)	36400 (33700-39300)	0.32	0.395	0.7
269	MSI 3	Biogenic amines	w/o MS2:Umbelliferone		0.252	0.116	0.846	19400 (18300-20600)	18500 (17300-19800)	19500 (18000-21000)	18500 (17100-20100)	17100 (15900-18500)	18200 (16900-19700)	0.617	0.658	0.573	13800 (12000-15800)	12900 (11000-15100)	12200 (10400-14300)	12200 (10300-14500)	12000 (10600-13700)	12400 (10900-14200)	0.764	1	0.865
270	MSI 3	Biogenic amines	Unknown_w/o MS2:C11:db-UHQ aka 2-undecenyl-quinoloin-4(1H)-one position of double bond unknown		0.832	0.423	0.292	19400 (18300-20600)	18500 (17300-19800)	19500 (18000-21000)	18500 (17100-20100)	17100 (15900-18500)	18200 (16900-19700)	0.617	0.658	0.573	25200 (23600-26900)	23100 (21400-24900)	27300 (25300-29400)	23300 (21500-25300)	22900 (21300-24500)	24400 (22700-26100)	0.413	0.153	0.543
271	MSI 3	Biogenic amines	w/o MS2:Hexazinone_w/o MS2:Orphenadrine citrate (Norflex)		0.751	0.58	0.593	19400 (18300-20600)	18500 (17300-19800)	19500 (18000-21000)	18500 (17100-20100)	17100 (15900-18500)	18200 (16900-19700)	0.617	0.658	0.573	50600 (47800-53500)	41800 (39200-44600)	51000 (47500-54900)	48700 (45100-52700)	44200 (40800-48000)	48100 (44300-52100)	0.0476	0.652	0.485
272	MSI 3	Biogenic amines	w/o MS2:1-(2-methyl-5-nitroimidazol-1-yl)propan-2-ol	23	0.138	0.0973	0.955	21.1 (16.3-27.5)	14.9 (10.8-20.5)	21.1 (18.1-24.5)	17.2 (14.6-20.2)	18.7 (15.2-23)	13.8 (11.2-17)	0.424	0.345	0.327	1930 (1620-2300)	2520 (2030-3120)	2170 (1740-2720)	2620 (2070-3340)	1790 (1510-2130)	2250 (1890-2670)	0.367	0.556	0.38
273	MSI 1	Complex lipids	TG (56:8)	24	0.931	0.565	0.16	13700 (12100-15600)	16300 (13900-19000)	12700 (11500-14100)	9720 (8660-10900)	13500 (12000-15100)	15800 (14100-17700)	0.419	0.0778	0.35	60500 (49900-73400)	79200 (62500-100000)	60600 (52300-70100)	38500 (32600-45300)	67700 (57700-79300)	82100 (70100-96200)	0.407	0.0404	0.408
274	MSI 1	Complex lipids	TG (58:10)		0.822	0.501	0.356	13700 (12100-15600)	16300 (13900-19000)	12700 (11500-14100)	9720 (8660-10900)	13500 (12000-15100)	15800 (14100-17700)	0.419	0.0778	0.35	11900 (10200-13900)	14500 (12000-17500)	12200 (10500-14200)	7990 (6770-9440)	12100 (10800-13500)	13500 (12100-15100)	0.453	0.0559	0.501
275	MSI 1	Complex lipids	TG (58:10) 2		0.692	0.411	0.523	13700 (12100-15600)	16300 (13900-19000)	12700 (11500-14100)	9720 (8660-10900)	13500 (12000-15100)	15800 (14100-17700)	0.419	0.0778	0.35	5600 (4850-6460)	7260 (6090-8660)	5530 (4670-6560)	4660 (3850-5640)	5040 (4440-5710)	7000 (6170-7930)	0.284	0.485	0.0811
276	MSI 1	Complex lipids	TG (58:8)		0.766	0.532	0.5	13700 (12100-15600)	16300 (13900-19000)	12700 (11500-14100)	9720 (8660-10900)	13500 (12000-15100)	15800 (14100-17700)	0.419	0.0778	0.35	12900 (11400-14600)	13200 (11300-15300)	10700 (9580-12000)	8550 (7550-9690)	10500 (8920-12400)	11800 (10000-13900)	0.918	0.171	0.636
277	MSI 1	Complex lipids	TG (58:8) 2		0.89	0.582	0.264	13700 (12100-15600)	16300 (13900-19000)	12700 (11500-14100)	9720 (8660-10900)	13500 (12000-15100)	15800 (14100-17700)	0.419	0.0778	0.35	67400 (58600-77500)	89600 (75400-106000)	62000 (53700-71500)	45500 (38700-53300)	70500 (61100-81200)	76700 (66600-88400)	0.23	0.141	0.684
278	MSI 1	Complex lipids	TG (58:9)		0.932	0.616	0.177	13700 (12100-15600)	16300 (13900-19000)	12700 (11500-14100)	9720 (8660-10900)	13500 (12000-15100)	15800 (14100-17700)	0.419	0.0778	0.35	28900 (24500-33900)	35000 (28700-42700)	26500 (22700-30900)	17600 (14800-21000)	29100 (25200-33500)	30800 (26800-35500)	0.48	0.078	0.777
279	MSI 1	Complex lipids	TG 56:7; TG(16:0/18:2/22:5)		0.785	0.594	0.529	13700 (12100-15600)	16300 (13900-19000)	12700 (11500-14100)	9720 (8660-10900)	13500 (12000-15100)	15800 (14100-17700)	0.419	0.0778	0.35	193000 (169000-221000)	229000 (195000-271000)	178000 (160000-198000)	148000 (132000-167000)	218000 (192000-248000)	267000 (235000-304000)	0.448	0.25	0.281
280	MSI 3	Complex lipids	w/o MS2:DG 40:8; DG(16:4/24:4)		0.645	0.385	0.577	13700 (12100-15600)	16300 (13900-19000)	12700 (11500-14100)	9720 (8660-10900)	13500 (12000-15100)	15800 (14100-17700)	0.419	0.0778	0.35	3490 (2960-4110)	3880 (3170-4740)	3100 (2620-3670)	2160 (1790-2610)	3430 (2980-3960)	4400 (3820-5070)	0.7	0.147	0.237
281	MSI 3	Complex lipids	w/o MS2:TG 52:6; TG(12:0/18:0/22:6); 2		0.541	0.369	0.728	13700 (12100-15600)	16300 (13900-19000)	12700 (11500-14100)	9720 (8660-10900)	13500 (12000-15100)	15800 (14100-17700)	0.419	0.0778	0.35	7060 (6000-8310)	7860 (6440-9600)	6480 (5790-7250)	5870 (5180-6650)	6780 (5860-7860)	8370 (7230-9700)	0.692	0.54	0.331
282	MSI 3	Complex lipids	w/o MS2:TG 54:7; TG(12:3/20:0/22:4); 2		0.567	0.352	0.669	13700 (12100-15600)	16300 (13900-19000)	12700 (11500-14100)	9720 (8660-10900)	13500 (12000-15100)	15800 (14100-17700)	0.419	0.0778	0.35	22300 (18400-27100)	24300 (19200-30900)	18500 (15200-22500)	11600 (9340-14400)	18500 (15200-22400)	22800 (18900-27700)	0.785	0.106	0.45
283	MSI 3	Complex lipids	w/o MS2:TG 54:8; TG(12:3/20:0/22:5)		0.703	0.398	0.493	13700 (12100-15600)	16300 (13900-19000)	12700 (11500-14100)	9720 (8660-10900)	13500 (12000-15100)	15800 (14100-17700)	0.419	0.0778	0.35	7070 (6220-8040)	8860 (7560-10400)	6950 (6360-7590)	5760 (5220-6360)	6340 (5730-7020)	8350 (7550-9230)	0.3	0.149	0.0704
284	MSI 3	Complex lipids	w/o MS2:TG 54:8; TG(12:3/20:0/22:5); 2		0.689	0.408	0.526	13700 (12100-15600)	16300 (13900-19000)	12700 (11500-14100)	9720 (8660-10900)	13500 (12000-15100)	15800 (14100-17700)	0.419	0.0778	0.35	6690 (5760-7760)	7400 (6160-8880)	5840 (5140-6640)	5500 (4760-6350)	6080 (5460-6780)	7820 (7020-8710)	0.686	0.741	0.12
285	MSI 3	Complex lipids	w/o MS2:TG 57:7; TG(14:0/21:3/22:4)		0.811	0.515	0.39	13700 (12100-15600)	16300 (13900-19000)	12700 (11500-14100)	9720 (8660-10900)	13500 (12000-15100)	15800 (14100-17700)	0.419	0.0778	0.35	5150 (4720-5620)	5430 (4880-6050)	4860 (4400-5370)	3960 (3540-4420)	5290 (4690-5960)	5760 (5110-6490)	0.717	0.158	0.625
286	MSI 3	Complex lipids	w/o MS2:TG 60:10; TG(16:2/22:2/22:6)		0.804	0.473	0.371	13700 (12100-15600)	16300 (13900-19000)	12700 (11500-14100)	9720 (8660-10900)	13500 (12000-15100)	15800 (14100-17700)	0.419	0.0778	0.35	5840 (5150-6630)	7790 (6680-9090)	5670 (4970-6470)	4110 (3550-4770)	6910 (5990-7970)	7060 (6120-8140)	0.179	0.102	0.919
287	MSI 3	Complex lipids	w/o MS2:TG 60:9; TG(16:1/22:1/22:7)		0.523	0.393	0.785	13700 (12100-15600)	16300 (13900-19000)	12700 (11500-14100)	9720 (8660-10900)	13500 (12000-15100)	15800 (14100-17700)	0.419	0.0778	0.35	7330 (6410-8380)	9220 (7820-10900)	7180 (6390-8060)	5880 (5160-6690)	7420 (6710-8190)	7190 (6510-7940)	0.311	0.239	0.833
288	MSI 3	Complex lipids	w/o MS2:PE 36:2; PE(10:0/26:2)	25	0.173	0.149	0.972	6710 (5760-7820)	8090 (6940-9420)	7380 (6600-8260)	8400 (7540-9360)	5940 (5180-6820)	6950 (6050-7970)	0.406	0.421	0.441	3960 (2980-5280)	4720 (3540-6280)	2350 (1700-3260)	3220 (2350-4420)	2020 (1570-2610)	3010 (2330-3880)	0.677	0.502	0.29
289	MSI 1	Complex lipids	TG (56:1)		0.824	0.641	0.49	6710 (5760-7820)	8090 (6940-9420)	7380 (6600-8260)	8400 (7540-9360)	5940 (5180-6820)	6950 (6050-7970)	0.406	0.421	0.441	3400 (2790-4140)	4130 (3390-5030)	4450 (3940-5040)	4680 (4160-5280)	3880 (3300-4560)	3770 (3210-4430)	0.5	0.775	0.904
290	MSI 1	Complex lipids	TG (56:2)		0.887	0.82	0.626	6710 (5760-7820)	8090 (6940-9420)	7380 (6600-8260)	8400 (7540-9360)	5940 (5180-6820)	6950 (6050-7970)	0.406	0.421	0.441	30700 (26300-35800)	40800 (35000-47700)	37700 (33400-42500)	40300 (35900-45300)	31800 (27500-36800)	38800 (33600-44900)	0.21	0.694	0.355
291	MSI 1	Complex lipids	TG 56:1; TG(16:0/18:1/22:0)		0.945	0.794	0.268	6710 (5760-7820)	8090 (6940-9420)	7380 (6600-8260)	8400 (7540-9360)	5940 (5180-6820)	6950 (6050-7970)	0.406	0.421	0.441	24400 (20000-29900)	28200 (23000-34500)	29400 (25700-33700)	33200 (29100-37800)	22000 (18200-26600)	26400 (21800-31900)	0.63	0.536	0.51
292	MSI 3	Complex lipids	w/o MS2:TG 57:1; TG(13:0/22:0/22:1)		0.85	0.735	0.565	6710 (5760-7820)	8090 (6940-9420)	7380 (6600-8260)	8400 (7540-9360)	5940 (5180-6820)	6950 (6050-7970)	0.406	0.421	0.441	6690 (5920-7560)	7570 (6700-8550)	7320 (6650-8070)	8360 (7610-9180)	6240 (5510-7070)	8000 (7060-9070)	0.49	0.342	0.181
293	MSI 3	Complex lipids	w/o MS2:TG 58:1; TG(14:0/22:0/22:1)		0.951	0.837	0.299	6710 (5760-7820)	8090 (6940-9420)	7380 (6600-8260)	8400 (7540-9360)	5940 (5180-6820)	6950 (6050-7970)	0.406	0.421	0.441	18700 (15500-22500)	21700 (18000-26200)	22200 (19600-25200)	24000 (21300-27100)	15100 (12600-18100)	18300 (15300-22000)	0.58	0.674	0.463
294	MSI 3	Complex lipids	w/o MS2:TG 59:1; TG(15:0/22:0/22:1)		0.589	0.419	0.708	6710 (5760-7820)	8090 (6940-9420)	7380 (6600-8260)	8400 (7540-9360)	5940 (5180-6820)	6950 (6050-7970)	0.406	0.421	0.441	4330 (3640-5150)	4590 (3860-5450)	4590 (3770-5580)	4880 (4030-5900)	4000 (3370-4750)	4660 (3930-5540)	0.819	0.827	0.544
295	MSI 3	Complex lipids	w/o MS2:TG 59:2; TG(15:0/22:0/22:2)		0.886	0.789	0.541	6710 (5760-7820)	8090 (6940-9420)	7380 (6600-8260)	8400 (7540-9360)	5940 (5180-6820)	6950 (6050-7970)	0.406	0.421	0.441	5330 (4790-5920)	6260 (5640-6960)	6260 (5690-6890)	6450 (5880-7080)	5040 (4470-5680)	5660 (5020-6380)	0.296	0.829	0.512
296	MSI 3	Complex lipids	w/o MS2:TG 60:1; TG(16:0/22:0/22:1)		0.872	0.726	0.465	6710 (5760-7820)	8090 (6940-9420)	7380 (6600-8260)	8400 (7540-9360)	5940 (5180-6820)	6950 (6050-7970)	0.406	0.421	0.441	7940 (6800-9280)	8870 (7590-10400)	9050 (8140-10100)	9850 (8890-10900)	7020 (6000-8200)	7720 (6600-9030)	0.625	0.576	0.676
297	MSI 3	Complex lipids	w/o MS2:TG 61:1; TG(17:0/22:0/22:1)		0.804	0.647	0.556	6710 (5760-7820)	8090 (6940-9420)	7380 (6600-8260)	8400 (7540-9360)	5940 (5180-6820)	6950 (6050-7970)	0.406	0.421	0.441	5090 (3910-6630)	6120 (4700-7960)	6590 (5750-7540)	8490 (7450-9690)	5540 (4570-6700)	5760 (4760-6980)	0.635	0.197	0.887
298	MSI 3	Complex lipids	w/o MS2:TG 61:2; TG(17:0/22:0/22:2)		0.367	0.285	0.885	6710 (5760-7820)	8090 (6940-9420)	7380 (6600-8260)	8400 (7540-9360)	5940 (5180-6820)	6950 (6050-7970)	0.406	0.421	0.441	4140 (3310-5170)	6390 (5120-7990)	5320 (4340-6520)	5880 (4830-7160)	4220 (3380-5250)	4290 (3440-5340)	0.187	0.732	0.959
299	MSI 3	Complex lipids	w/o MS2:TG 62:1; TG(18:0/22:0/22:1)		0.469	0.373	0.847	6710 (5760-7820)	8090 (6940-9420)	7380 (6600-8260)	8400 (7540-9360)	5940 (5180-6820)	6950 (6050-7970)	0.406	0.421	0.441	2820 (2470-3210)	3380 (2970-3850)	2940 (2570-3370)	3630 (3180-4140)	2500 (2210-2810)	3090 (2740-3480)	0.341	0.281	0.23
300	MSI 3	Complex lipids	w/o MS2:TG 63:1; TG(19:0/22:0/22:1)		0.519	0.472	0.912	6710 (5760-7820)	8090 (6940-9420)	7380 (6600-8260)	8400 (7540-9360)	5940 (5180-6820)	6950 (6050-7970)	0.406	0.421	0.441	4110 (3470-4880)	5100 (4300-6050)	3820 (3140-4650)	4580 (3790-5540)	2710 (2220-3310)	3310 (2710-4040)	0.387	0.523	0.493
301	MSI 3	Complex lipids	w/o MS2:LysoPE 20:0	26	0.935	0.523	0.136	29600 (28000-31200)	31600 (29800-33600)	31800 (30400-33300)	31200 (29800-32600)	30200 (28700-31800)	36200 (33700-38800)	0.44	0.763	0.0534	49500 (45900-53500)	58900 (53900-64400)	61800 (58100-65700)	55500 (52200-58900)	57800 (53900-62000)	71100 (64700-78100)	0.179	0.217	0.0947
302	MSI 1	Complex lipids	LPC (18:0)		0.928	0.569	0.167	29600 (28000-31200)	31600 (29800-33600)	31800 (30400-33300)	31200 (29800-32600)	30200 (28700-31800)	36200 (33700-38800)	0.44	0.763	0.0534	1570000 (1410000-1750000)	2230000 (1970000-2520000)	2210000 (2000000-2440000)	1820000 (1650000-2000000)	2000000 (1810000-2210000)	2760000 (2410000-3160000)	0.0593	0.167	0.0693
303	MSI 3	Complex lipids	w/o MS2:PC 34:0; PC(10:0/24:0)		0.857	0.456	0.263	29600 (28000-31200)	31600 (29800-33600)	31800 (30400-33300)	31200 (29800-32600)	30200 (28700-31800)	36200 (33700-38800)	0.44	0.763	0.0534	74900 (69300-81000)	94500 (86400-103000)	90500 (82300-99400)	80100 (73000-87800)	87600 (80600-95200)	112000 (100000-126000)	0.0805	0.362	0.0918
304	MSI 1	Complex lipids	LPC +EC8:HV8(18:0) A		0.904	0.517	0.198	29600 (28000-31200)	31600 (29800-33600)	31800 (30400-33300)	31200 (29800-32600)	30200 (28700-31800)	36200 (33700-38800)	0.44	0.763	0.0534	22000 (20400-23700)	27400 (25100-29900)	28800 (26900-30800)	25600 (24000-27300)	26300 (24500-28200)	31000 (28200-34100)	0.0923	0.21	0.178
305	MSI 1	Complex lipids	LPC (18:0) B		0.942	0.531	0.124	29600 (28000-31200)	31600 (29800-33600)	31800 (30400-33300)	31200 (29800-32600)	30200 (28700-31800)	36200 (33700-38800)	0.44	0.763	0.0534	274000 (253000-298000)	336000 (306000-369000)	356000 (332000-382000)	315000 (295000-337000)	333000 (309000-358000)	415000 (376000-459000)	0.141	0.216	0.0932
306	MSI 3	Complex lipids	w/o MS2:PE 39:3; PE(23:0/16:3)		0.699	0.55	0.669	29600 (28000-31200)	31600 (29800-33600)	31800 (30400-33300)	31200 (29800-32600)	30200 (28700-31800)	36200 (33700-38800)	0.44	0.763	0.0534	11300 (10400-12200)	16000 (14600-17600)	13200 (11900-14600)	12300 (11200-13600)	12700 (11400-14200)	15700 (13500-18300)	0.0137	0.65	0.277
307	MSI 1	Complex lipids	LysoPE 18:0		0.821	0.61	0.459	29600 (28000-31200)	31600 (29800-33600)	31800 (30400-33300)	31200 (29800-32600)	30200 (28700-31800)	36200 (33700-38800)	0.44	0.763	0.0534	19700 (17800-21800)	25500 (22700-28700)	27800 (24900-31000)	27800 (25000-30900)	27400 (24400-30900)	40700 (34700-47800)	0.136	0.997	0.0641
308	MSI 1	Complex lipids	PC (34:0)		0.767	0.372	0.372	29600 (28000-31200)	31600 (29800-33600)	31800 (30400-33300)	31200 (29800-32600)	30200 (28700-31800)	36200 (33700-38800)	0.44	0.763	0.0534	10200 (9660-10900)	10700 (9980-11400)	11800 (11200-12500)	10800 (10300-11500)	11000 (10400-11700)	13300 (12300-14400)	0.669	0.295	0.0682
309	MSI 3	Complex lipids	w/o MS2:""""MLS001141219-01!N-benzyl-2-[(4,8,8-trimethyl-2-oxo-9,10-dihydropyrano[2,3-h]chromen-5-yl)oxy]acetamide""""		0.245	0.226	0.974	29600 (28000-31200)	31600 (29800-33600)	31800 (30400-33300)	31200 (29800-32600)	30200 (28700-31800)	36200 (33700-38800)	0.44	0.763	0.0534	4960 (4760-5170)	3860 (3680-4050)	4190 (4040-4340)	4190 (4050-4330)	3960 (3820-4100)	3940 (3750-4140)	0.00124	0.996	0.94
310	MSI 3	Biogenic amines	w/o MS2:Arg-Met		0.148	0.101	0.948	29600 (28000-31200)	31600 (29800-33600)	31800 (30400-33300)	31200 (29800-32600)	30200 (28700-31800)	36200 (33700-38800)	0.44	0.763	0.0534	5850 (4490-7630)	3400 (2500-4610)	3890 (3370-4500)	4660 (4050-5360)	3310 (2670-4110)	4720 (3530-6300)	0.22	0.381	0.343
311	MSI 3	Biogenic amines	w/o MS2:Coumarin-suberoylanilide hydroxamic acid		0.239	0.185	0.933	29600 (28000-31200)	31600 (29800-33600)	31800 (30400-33300)	31200 (29800-32600)	30200 (28700-31800)	36200 (33700-38800)	0.44	0.763	0.0534	6470 (4720-8870)	4850 (3370-6990)	3760 (3030-4680)	5730 (4640-7080)	4310 (3390-5460)	3070 (2230-4220)	0.58	0.175	0.408
312	MSI 2	Complex lipids	PC (p-34:1) or PC (o-34:2) B	27	0.504	0.393	0.817	7650 (7210-8120)	9720 (9070-10400)	7450 (6850-8100)	6610 (6020-7260)	7640 (7120-8190)	7020 (6490-7590)	0.0219	0.328	0.429	6870 (6530-7220)	7440 (7020-7890)	6210 (5910-6530)	5600 (5290-5920)	6180 (5790-6600)	5370 (4990-5780)	0.339	0.155	0.163
313	MSI 2	Complex lipids	PC (p-44:4) or PC (o-44:5)		0.595	0.429	0.708	7650 (7210-8120)	9720 (9070-10400)	7450 (6850-8100)	6610 (6020-7260)	7640 (7120-8190)	7020 (6490-7590)	0.0219	0.328	0.429	7990 (7430-8590)	10300 (9490-11200)	7560 (7030-8140)	7830 (7210-8500)	7500 (6930-8130)	7270 (6650-7950)	0.0414	0.744	0.796
314	MSI 3	Complex lipids	w/o MS2:Plasmenyl-PC 38:1; PC(P-14:0/24:1)		0.77	0.514	0.474	7650 (7210-8120)	9720 (9070-10400)	7450 (6850-8100)	6610 (6020-7260)	7640 (7120-8190)	7020 (6490-7590)	0.0219	0.328	0.429	14200 (13100-15400)	16600 (15100-18300)	13200 (12200-14300)	12200 (11200-13400)	13400 (12400-14500)	12200 (11200-13300)	0.243	0.491	0.406
315	MSI 3	Complex lipids	w/o MS2:Plasmenyl-PE 34:1; PE(P-14:0/20:1)		0.37	0.266	0.858	7650 (7210-8120)	9720 (9070-10400)	7450 (6850-8100)	6610 (6020-7260)	7640 (7120-8190)	7020 (6490-7590)	0.0219	0.328	0.429	2180 (1800-2640)	3350 (2690-4180)	1970 (1500-2580)	1420 (1050-1920)	2170 (1740-2700)	1580 (1230-2010)	0.181	0.403	0.341
316	MSI 3	Complex lipids	w/o MS2:SM 41:2; SM(d18:0/23:2)		0.306	0.209	0.878	7650 (7210-8120)	9720 (9070-10400)	7450 (6850-8100)	6610 (6020-7260)	7640 (7120-8190)	7020 (6490-7590)	0.0219	0.328	0.429	19400 (18300-20600)	23300 (21800-25000)	20100 (17400-23200)	18200 (15500-21400)	22300 (19800-25100)	20200 (17700-23000)	0.0734	0.633	0.574
317	MSI 1	Complex lipids	GlcCer (42:2)		0.651	0.444	0.628	7650 (7210-8120)	9720 (9070-10400)	7450 (6850-8100)	6610 (6020-7260)	7640 (7120-8190)	7020 (6490-7590)	0.0219	0.328	0.429	5990 (5420-6610)	9130 (8140-10200)	6990 (6110-8000)	5300 (4560-6160)	6340 (5680-7070)	6970 (6170-7880)	0.016	0.161	0.562
318	MSI 1	Complex lipids	GlcCer (42:2) 2		0.753	0.567	0.571	7650 (7210-8120)	9720 (9070-10400)	7450 (6850-8100)	6610 (6020-7260)	7640 (7120-8190)	7020 (6490-7590)	0.0219	0.328	0.429	5330 (4960-5720)	6590 (6070-7160)	5200 (4810-5630)	4870 (4460-5310)	5580 (5210-5970)	5450 (5050-5870)	0.081	0.555	0.817
319	MSI 2	Complex lipids	PC (p-34:0) or PC (o-34:1)		0.692	0.684	0.974	7650 (7210-8120)	9720 (9070-10400)	7450 (6850-8100)	6610 (6020-7260)	7640 (7120-8190)	7020 (6490-7590)	0.0219	0.328	0.429	11100 (10600-11600)	13200 (12500-13900)	10600 (9890-11400)	10300 (9510-11100)	10900 (10300-11500)	10300 (9640-11000)	0.024	0.75	0.526
320	MSI 2	Complex lipids	PC (p-34:2) or PC (o-34:3)	28	0.811	0.411	0.32	35500 (31900-39500)	44800 (39600-50700)	42100 (37900-46800)	33700 (29900-37900)	34500 (31500-37800)	29200 (26400-32300)	0.192	0.15	0.225	24300 (22700-25900)	25600 (23700-27700)	26900 (25200-28700)	22300 (20700-23900)	22700 (21200-24400)	20800 (19200-22500)	0.615	0.0541	0.41
321	MSI 3	Complex lipids	w/o MS2:PC 34:2; PC(13:1/21:1)		0.102	0.0635	0.958	35500 (31900-39500)	44800 (39600-50700)	42100 (37900-46800)	33700 (29900-37900)	34500 (31500-37800)	29200 (26400-32300)	0.192	0.15	0.225	29700 (27200-32400)	32200 (29100-35600)	28000 (26000-30100)	25900 (23900-28100)	29500 (27500-31800)	28400 (26200-30800)	0.569	0.452	0.714
322	MSI 3	Complex lipids	w/o MS2:Plasmenyl-PC 36:2; PC(P-14:0/22:2)		0.831	0.375	0.27	35500 (31900-39500)	44800 (39600-50700)	42100 (37900-46800)	33700 (29900-37900)	34500 (31500-37800)	29200 (26400-32300)	0.192	0.15	0.225	6160 (5650-6710)	6940 (6290-7660)	6750 (6270-7260)	6020 (5540-6530)	5760 (5120-6470)	4360 (3830-4960)	0.397	0.287	0.122
323	MSI 3	Complex lipids	w/o MS2:Plasmenyl-PC 34:2; PC(P-14:0/20:2); 2		0.652	0.326	0.517	35500 (31900-39500)	44800 (39600-50700)	42100 (37900-46800)	33700 (29900-37900)	34500 (31500-37800)	29200 (26400-32300)	0.192	0.15	0.225	127000 (109000-149000)	187000 (155000-224000)	147000 (128000-168000)	109000 (93900-128000)	150000 (131000-172000)	116000 (100000-135000)	0.153	0.146	0.215
324	MSI 3	Complex lipids	w/o MS2:Plasmenyl-PC 34:3; PC(P-14:0/20:3)		0.599	0.275	0.554	35500 (31900-39500)	44800 (39600-50700)	42100 (37900-46800)	33700 (29900-37900)	34500 (31500-37800)	29200 (26400-32300)	0.192	0.15	0.225	11900 (9930-14300)	27400 (22200-33700)	22000 (19700-24500)	19400 (17200-22000)	18600 (16100-21400)	13700 (11700-16000)	0.00968	0.438	0.162
325	MSI 3	Complex lipids	w/o MS2:Plasmenyl-PC 36:2; PC(P-14:0/22:2)		0.731	0.452	0.491	35500 (31900-39500)	44800 (39600-50700)	42100 (37900-46800)	33700 (29900-37900)	34500 (31500-37800)	29200 (26400-32300)	0.192	0.15	0.225	36600 (33500-39900)	45500 (41100-50300)	40000 (36900-43300)	36100 (33000-39500)	36600 (32800-40800)	29200 (25800-33000)	0.14	0.377	0.182
326	MSI 3	Complex lipids	w/o MS2:""""MLS001048861-01!3-amino-1H-quinazoline-2,4-dione""""		0.132	0.0625	0.925	35500 (31900-39500)	44800 (39600-50700)	42100 (37900-46800)	33700 (29900-37900)	34500 (31500-37800)	29200 (26400-32300)	0.192	0.15	0.225	2200 (1780-2730)	2430 (1900-3100)	3380 (2780-4110)	2420 (1940-3020)	2580 (2110-3140)	1420 (1140-1770)	0.786	0.245	0.0525
327	MSI 3	Biogenic amines	w/o MS2:Myxovirescin A	29	0.802	0.169	0.238	7000 (6440-7600)	7610 (6920-8370)	7900 (7470-8360)	6820 (6410-7240)	7280 (6730-7870)	7970 (7310-8690)	0.534	0.077	0.438	45800 (42800-49000)	51000 (47100-55100)	47400 (44700-50200)	46200 (43400-49100)	47400 (44700-50300)	56300 (52700-60100)	0.34	0.754	0.0606
328	MSI 3	Biogenic amines	w/o MS2:Podophyllin Acetate		0.391	0.162	0.727	7000 (6440-7600)	7610 (6920-8370)	7900 (7470-8360)	6820 (6410-7240)	7280 (6730-7870)	7970 (7310-8690)	0.534	0.077	0.438	2310 (1840-2910)	2350 (1800-3060)	2350 (1980-2790)	2390 (1990-2870)	2360 (1870-2960)	3210 (2490-4130)	0.966	0.948	0.374
329	MSI 3	Biogenic amines	w/o MS2:Silibinin		0.833	0.201	0.209	7000 (6440-7600)	7610 (6920-8370)	7900 (7470-8360)	6820 (6410-7240)	7280 (6730-7870)	7970 (7310-8690)	0.534	0.077	0.438	8540 (8000-9110)	9320 (8650-10000)	9030 (8530-9570)	8410 (7910-8950)	8810 (8160-9520)	10300 (9490-11300)	0.417	0.387	0.178
330	MSI 3	Biogenic amines	w/o MS2:URIDINE 5'-DIPHOSPHO-N-ACETYLGALACTOSAMINE		0.838	0.302	0.233	7000 (6440-7600)	7610 (6920-8370)	7900 (7470-8360)	6820 (6410-7240)	7280 (6730-7870)	7970 (7310-8690)	0.534	0.077	0.438	6330 (5840-6860)	7080 (6450-7780)	7300 (6850-7780)	5950 (5560-6370)	6630 (6170-7130)	7040 (6490-7620)	0.403	0.0328	0.589
331	MSI 3	Complex lipids	w/o MS2:""""3,5,3'-TRIIODOTHYRONINE""""		0.151	0.0959	0.938	7000 (6440-7600)	7610 (6920-8370)	7900 (7470-8360)	6820 (6410-7240)	7280 (6730-7870)	7970 (7310-8690)	0.534	0.077	0.438	2640 (2050-3400)	2440 (1820-3280)	3640 (3140-4210)	2640 (2250-3090)	3090 (2590-3690)	2580 (2130-3140)	0.857	0.135	0.501
332	MSI 3	Biogenic amines	w/o MS2:3-[(3S,5R,10S,13R,14S,17S)-3-[(2R,3S,4R,5S,6S)-3,5-dihydroxy-4-methoxy-6-methyloxan-2-yl]oxy-14-hydroxy-10,13-dimethyl-1,2,3,4,5,6,7,8,9,11,12,15,16,17-tetradecahydrocyclopenta[a]phenanthren-17-yl]-2H-furan-5-one		0.723	0.212	0.352	7000 (6440-7600)	7610 (6920-8370)	7900 (7470-8360)	6820 (6410-7240)	7280 (6730-7870)	7970 (7310-8690)	0.534	0.077	0.438	4630 (4310-4970)	5110 (4710-5550)	5420 (5120-5730)	4480 (4220-4760)	4800 (4300-5350)	4800 (4250-5420)	0.397	0.024	0.999
333	MSI 3	Biogenic amines	w/o MS2:Deacetoxy(7)-7-Oxokhivorinic Acid		0.83	0.26	0.23	7000 (6440-7600)	7610 (6920-8370)	7900 (7470-8360)	6820 (6410-7240)	7280 (6730-7870)	7970 (7310-8690)	0.534	0.077	0.438	6930 (6380-7520)	8050 (7320-8860)	8110 (7540-8710)	6830 (6320-7380)	7290 (6800-7810)	8230 (7630-8890)	0.275	0.105	0.245
334	MSI 3	Biogenic amines	w/o MS2:Genistein		0.886	0.248	0.151	7000 (6440-7600)	7610 (6920-8370)	7900 (7470-8360)	6820 (6410-7240)	7280 (6730-7870)	7970 (7310-8690)	0.534	0.077	0.438	5040 (4660-5440)	5720 (5220-6250)	5660 (5310-6030)	4950 (4630-5300)	4980 (4610-5370)	5290 (4860-5760)	0.329	0.148	0.601
335	MSI 3	Biogenic amines	w/o MS2:Heptanoyl thio-PC		0.743	0.174	0.311	7000 (6440-7600)	7610 (6920-8370)	7900 (7470-8360)	6820 (6410-7240)	7280 (6730-7870)	7970 (7310-8690)	0.534	0.077	0.438	14600 (13500-15800)	17200 (15700-18900)	16700 (15500-18000)	13900 (12900-15100)	14500 (13600-15300)	15600 (14600-16600)	0.211	0.0939	0.4
336	MSI 3	Biogenic amines	w/o MS2:kaempferol-3-O-rutinoside		0.759	0.433	0.425	7000 (6440-7600)	7610 (6920-8370)	7900 (7470-8360)	6820 (6410-7240)	7280 (6730-7870)	7970 (7310-8690)	0.534	0.077	0.438	7920 (7340-8540)	8350 (7650-9110)	8550 (8030-9100)	7050 (6590-7540)	8210 (7630-8840)	9410 (8670-10200)	0.672	0.0391	0.223
337	MSI 3	Biogenic amines	w/o MS2:MLS000736975-01!	30	0.44	0.282	0.781	13700 (12800-14600)	14800 (13700-16000)	13900 (13000-14900)	12600 (11800-13500)	13900 (13000-15000)	13300 (12400-14300)	0.475	0.319	0.661	22100 (20300-23900)	24100 (21800-26700)	24100 (21900-26500)	25400 (23200-27900)	22100 (19800-24800)	29600 (26500-33100)	0.51	0.692	0.0863
338	MSI 3	Biogenic amines	w/o MS2:MLS001142434-01!		0.804	0.262	0.265	13700 (12800-14600)	14800 (13700-16000)	13900 (13000-14900)	12600 (11800-13500)	13900 (13000-15000)	13300 (12400-14300)	0.475	0.319	0.661	9850 (8470-11500)	11100 (9220-13400)	10400 (9210-11700)	8400 (7460-9440)	10100 (8560-12000)	7420 (6270-8770)	0.639	0.215	0.216
339	MSI 3	Biogenic amines	w/o MS2:Pro-Glu-Arg		0.912	0.331	0.131	13700 (12800-14600)	14800 (13700-16000)	13900 (13000-14900)	12600 (11800-13500)	13900 (13000-15000)	13300 (12400-14300)	0.475	0.319	0.661	116000 (106000-127000)	136000 (122000-151000)	120000 (109000-132000)	106000 (96100-116000)	125000 (113000-139000)	96100 (86700-106000)	0.294	0.34	0.0888
340	MSI 3	Biogenic amines	w/o MS2:Propoxyphene		0.302	0.153	0.825	13700 (12800-14600)	14800 (13700-16000)	13900 (13000-14900)	12600 (11800-13500)	13900 (13000-15000)	13300 (12400-14300)	0.475	0.319	0.661	3480 (3020-4010)	2880 (2420-3430)	3270 (2930-3650)	3840 (3460-4270)	2940 (2590-3340)	5190 (4560-5890)	0.431	0.298	0.005
341	MSI 3	Biogenic amines	w/o MS2:RIBOFLAVIN		0.663	0.447	0.608	13700 (12800-14600)	14800 (13700-16000)	13900 (13000-14900)	12600 (11800-13500)	13900 (13000-15000)	13300 (12400-14300)	0.475	0.319	0.661	5720 (5060-6480)	6000 (5150-6990)	5070 (4500-5720)	4540 (4040-5090)	7020 (5990-8230)	5230 (4460-6130)	0.821	0.504	0.217
342	MSI 3	Biogenic amines	w/o MS2:Ursolic Acid		0.876	0.226	0.161	13700 (12800-14600)	14800 (13700-16000)	13900 (13000-14900)	12600 (11800-13500)	13900 (13000-15000)	13300 (12400-14300)	0.475	0.319	0.661	5370 (4460-6470)	6600 (5250-8290)	5860 (4910-7000)	4120 (3460-4890)	5200 (4270-6320)	4480 (3680-5450)	0.509	0.164	0.612
343	MSI 3	Biogenic amines	w/o MS2:_130051		0.205	0.108	0.891	13700 (12800-14600)	14800 (13700-16000)	13900 (13000-14900)	12600 (11800-13500)	13900 (13000-15000)	13300 (12400-14300)	0.475	0.319	0.661	8740 (7980-9570)	9260 (8290-10400)	8970 (8250-9740)	8430 (7780-9130)	8980 (8230-9800)	8360 (7660-9120)	0.701	0.598	0.577
344	MSI 3	Biogenic amines	w/o MS2:Glu-His-Lys		0.616	0.586	0.927	13700 (12800-14600)	14800 (13700-16000)	13900 (13000-14900)	12600 (11800-13500)	13900 (13000-15000)	13300 (12400-14300)	0.475	0.319	0.661	20500 (19600-21500)	21800 (20600-23100)	19800 (18800-20800)	19000 (18100-19900)	20600 (19400-21800)	17700 (16700-18700)	0.425	0.549	0.0794
345	MSI 3	Biogenic amines	w/o MS2:HTMT		0.844	0.31	0.225	13700 (12800-14600)	14800 (13700-16000)	13900 (13000-14900)	12600 (11800-13500)	13900 (13000-15000)	13300 (12400-14300)	0.475	0.319	0.661	34900 (30900-39400)	40700 (35100-47100)	37200 (32900-42000)	31100 (27600-35000)	35600 (31200-40600)	34400 (30200-39300)	0.451	0.305	0.871
346	MSI 3	Biogenic amines	w/o MS2:MLS001074898-01!NU2058_Unknown	31	0.773	0.247	0.301	4690 (4330-5090)	5260 (4850-5700)	5070 (4560-5650)	4900 (4360-5490)	5940 (5580-6330)	5950 (5590-6340)	0.335	0.816	0.987	5400 (4300-6790)	6070 (4830-7630)	7110 (5250-9610)	6570 (4750-9090)	13100 (11500-14800)	14400 (12700-16400)	0.727	0.856	0.601
347	MSI 3	Biogenic amines	w/o MS2:NCGC00160283-01!1-(8-Quinolinyl)-beta-carboline		0.57	0.254	0.576	4690 (4330-5090)	5260 (4850-5700)	5070 (4560-5650)	4900 (4360-5490)	5940 (5580-6330)	5950 (5590-6340)	0.335	0.816	0.987	2980 (2480-3570)	3610 (3010-4340)	3350 (2770-4040)	4480 (3660-5480)	5490 (4840-6220)	6150 (5430-6980)	0.469	0.286	0.537
348	MSI 3	Biogenic amines	w/o MS2:N-Nitrosodipropylamine (NDPA)		0.228	0.141	0.899	4690 (4330-5090)	5260 (4850-5700)	5070 (4560-5650)	4900 (4360-5490)	5940 (5580-6330)	5950 (5590-6340)	0.335	0.816	0.987	5410 (4560-6410)	5780 (4880-6860)	4960 (4360-5640)	4150 (3620-4760)	3830 (3240-4530)	3280 (2780-3880)	0.786	0.336	0.528
349	MSI 3	Biogenic amines	w/o MS2:Phe-Ile-Arg		0.712	0.355	0.446	4690 (4330-5090)	5260 (4850-5700)	5070 (4560-5650)	4900 (4360-5490)	5940 (5580-6330)	5950 (5590-6340)	0.335	0.816	0.987	2360 (2090-2660)	2490 (2210-2810)	2910 (2440-3470)	3710 (3070-4490)	4420 (3900-5010)	5330 (4700-6040)	0.755	0.339	0.312
350	MSI 3	Biogenic amines	w/o MS2:Capsaicin		0.662	0.216	0.431	4690 (4330-5090)	5260 (4850-5700)	5070 (4560-5650)	4900 (4360-5490)	5940 (5580-6330)	5950 (5590-6340)	0.335	0.816	0.987	2420 (2010-2920)	3580 (2970-4320)	3930 (3270-4730)	3980 (3260-4850)	4570 (3820-5480)	6300 (5260-7540)	0.157	0.965	0.23
351	MSI 3	Biogenic amines	w/o MS2:Cyclamate		0.208	0.173	0.958	4690 (4330-5090)	5260 (4850-5700)	5070 (4560-5650)	4900 (4360-5490)	5940 (5580-6330)	5950 (5590-6340)	0.335	0.816	0.987	4950 (3790-6460)	5220 (4000-6810)	3730 (2900-4790)	3380 (2590-4430)	3780 (2950-4840)	3010 (2350-3850)	0.891	0.786	0.53
352	MSI 3	Biogenic amines	w/o MS2:Gln-Arg-Arg		0.655	0.23	0.448	4690 (4330-5090)	5260 (4850-5700)	5070 (4560-5650)	4900 (4360-5490)	5940 (5580-6330)	5950 (5590-6340)	0.335	0.816	0.987	4330 (3520-5330)	5730 (4660-7050)	5900 (4250-8190)	5290 (3720-7530)	10300 (9240-11400)	10800 (9680-11900)	0.358	0.816	0.765
353	MSI 3	Biogenic amines	w/o MS2:Guanidine_w/o MS2:Irgarol		0.755	0.282	0.342	4690 (4330-5090)	5260 (4850-5700)	5070 (4560-5650)	4900 (4360-5490)	5940 (5580-6330)	5950 (5590-6340)	0.335	0.816	0.987	14200 (12300-16500)	16900 (14600-19600)	17800 (13300-23600)	16100 (11900-21900)	26500 (22700-31000)	30400 (26000-35600)	0.415	0.814	0.551
354	MSI 3	Biogenic amines	w/o MS2:Imiprothrin		0.13	0.108	0.975	4690 (4330-5090)	5260 (4850-5700)	5070 (4560-5650)	4900 (4360-5490)	5940 (5580-6330)	5950 (5590-6340)	0.335	0.816	0.987	4900 (4170-5750)	4580 (3900-5380)	3710 (2950-4670)	3010 (2350-3850)	2330 (1620-3350)	1180 (820-1690)	0.777	0.521	0.205
355	MSI 3	Biogenic amines	w/o MS2:Indole-3-acetaldehyde		0.226	0.148	0.908	4690 (4330-5090)	5260 (4850-5700)	5070 (4560-5650)	4900 (4360-5490)	5940 (5580-6330)	5950 (5590-6340)	0.335	0.816	0.987	6990 (6290-7780)	6170 (5550-6860)	5760 (4910-6770)	5040 (4240-5990)	4130 (3590-4750)	4930 (4280-5670)	0.421	0.562	0.389
356	MSI 3	Biogenic amines	w/o MS2:Minaprine, lactame	32	0.155	0.125	0.966	9580 (8910-10300)	8120 (7550-8730)	8220 (7650-8830)	7960 (7420-8530)	9930 (9240-10700)	8500 (7920-9140)	0.119	0.75	0.151	9130 (8040-10400)	7830 (6890-8880)	6670 (5900-7540)	8690 (7710-9790)	8850 (7700-10200)	5460 (4750-6270)	0.398	0.14	0.0247
357	MSI 3	Biogenic amines	w/o MS2:MLS001335914-01!Quinidine hydrochloride monohydrate6151-40-2		0.559	0.235	0.576	9580 (8910-10300)	8120 (7550-8730)	8220 (7650-8830)	7960 (7420-8530)	9930 (9240-10700)	8500 (7920-9140)	0.119	0.75	0.151	3400 (2930-3950)	2780 (2390-3230)	3280 (2810-3820)	2930 (2520-3390)	4330 (3800-4920)	2890 (2540-3280)	0.349	0.605	0.0404
358	MSI 3	Biogenic amines	w/o MS2:MLS002415761-01!		0.602	0.368	0.63	9580 (8910-10300)	8120 (7550-8730)	8220 (7650-8830)	7960 (7420-8530)	9930 (9240-10700)	8500 (7920-9140)	0.119	0.75	0.151	29100 (27600-30600)	27000 (25600-28300)	27200 (25400-29100)	25600 (24000-27400)	30000 (28400-31700)	27000 (25600-28500)	0.3	0.55	0.196
359	MSI 3	Biogenic amines	w/o MS2:Pro-Ser-Arg_1		0.738	0.493	0.518	9580 (8910-10300)	8120 (7550-8730)	8220 (7650-8830)	7960 (7420-8530)	9930 (9240-10700)	8500 (7920-9140)	0.119	0.75	0.151	3840 (3490-4220)	3060 (2790-3360)	2670 (2440-2910)	2770 (2540-3020)	3690 (3250-4200)	3350 (2950-3820)	0.1	0.761	0.615
360	MSI 1	Biogenic amines	His-Asp-Lys		0.823	0.382	0.286	9580 (8910-10300)	8120 (7550-8730)	8220 (7650-8830)	7960 (7420-8530)	9930 (9240-10700)	8500 (7920-9140)	0.119	0.75	0.151	18100 (16700-19700)	14400 (13300-15700)	14800 (13500-16100)	13600 (12600-14800)	17800 (16500-19200)	17600 (16300-18900)	0.059	0.53	0.895
361	MSI 3	Biogenic amines	w/o MS2:Ala-Ala-Arg		0.784	0.464	0.403	9580 (8910-10300)	8120 (7550-8730)	8220 (7650-8830)	7960 (7420-8530)	9930 (9240-10700)	8500 (7920-9140)	0.119	0.75	0.151	9040 (8380-9750)	7470 (6930-8060)	8760 (8050-9520)	7650 (7050-8300)	10500 (9390-11700)	8490 (7610-9480)	0.0852	0.265	0.201
362	MSI 3	Biogenic amines	w/o MS2:Gly-His-Lys		0.8	0.524	0.42	9580 (8910-10300)	8120 (7550-8730)	8220 (7650-8830)	7960 (7420-8530)	9930 (9240-10700)	8500 (7920-9140)	0.119	0.75	0.151	9050 (8150-10000)	7380 (6650-8190)	6900 (6280-7580)	6460 (5900-7080)	9060 (8010-10200)	7770 (6870-8780)	0.179	0.628	0.401
363	MSI 3	Biogenic amines	w/o MS2:Hypoxanthine		0.367	0.171	0.764	9580 (8910-10300)	8120 (7550-8730)	8220 (7650-8830)	7960 (7420-8530)	9930 (9240-10700)	8500 (7920-9140)	0.119	0.75	0.151	16900 (16100-17800)	15100 (14300-15800)	15700 (14700-16900)	14900 (13900-15900)	15400 (14000-16900)	17600 (16000-19300)	0.109	0.583	0.35
364	MSI 3	Biogenic amines	w/o MS2:Melamine		0.743	0.337	0.387	9580 (8910-10300)	8120 (7550-8730)	8220 (7650-8830)	7960 (7420-8530)	9930 (9240-10700)	8500 (7920-9140)	0.119	0.75	0.151	7780 (7420-8160)	7130 (6800-7470)	7720 (7190-8290)	7030 (6560-7530)	8440 (7990-8920)	8000 (7580-8450)	0.201	0.361	0.514
365	MSI 1	Complex lipids	TG (49:2) 2	33	0.784	0.753	0.872	60700 (54500-67600)	68600 (61600-76300)	68500 (61400-76500)	59900 (53000-67800)	73800 (66300-82100)	104000 (93000-115000)	0.437	0.401	0.0372	59200 (48000-72900)	65900 (53500-81300)	64500 (53000-78500)	46000 (36900-57200)	68300 (57000-82000)	128000 (107000-154000)	0.722	0.237	0.0235
366	MSI 1	Complex lipids	TG (49:3)		0.865	0.777	0.605	60700 (54500-67600)	68600 (61600-76300)	68500 (61400-76500)	59900 (53000-67800)	73800 (66300-82100)	104000 (93000-115000)	0.437	0.401	0.0372	4600 (4070-5190)	5230 (4630-5900)	5390 (4750-6120)	4760 (4130-5490)	5010 (4450-5630)	7000 (6230-7880)	0.47	0.495	0.0578
367	MSI 1	Complex lipids	TG (49:3) 2		0.743	0.637	0.708	60700 (54500-67600)	68600 (61600-76300)	68500 (61400-76500)	59900 (53000-67800)	73800 (66300-82100)	104000 (93000-115000)	0.437	0.401	0.0372	9630 (8220-11300)	11600 (9920-13600)	12500 (10400-14900)	9040 (7390-11100)	11400 (9770-13200)	16400 (14100-19100)	0.416	0.221	0.109
368	MSI 1	Complex lipids	TG (50:2)		0.841	0.778	0.716	60700 (54500-67600)	68600 (61600-76300)	68500 (61400-76500)	59900 (53000-67800)	73800 (66300-82100)	104000 (93000-115000)	0.437	0.401	0.0372	2870000 (2570000-3200000)	3050000 (2740000-3410000)	2600000 (2310000-2930000)	3000000 (2630000-3430000)	3540000 (3210000-3910000)	4650000 (4210000-5140000)	0.697	0.406	0.0683
369	MSI 1	Complex lipids	TG (50:3)		0.908	0.68	0.287	60700 (54500-67600)	68600 (61600-76300)	68500 (61400-76500)	59900 (53000-67800)	73800 (66300-82100)	104000 (93000-115000)	0.437	0.401	0.0372	182000 (165000-201000)	219000 (198000-242000)	199000 (182000-218000)	195000 (176000-215000)	210000 (194000-228000)	269000 (248000-292000)	0.211	0.849	0.0496
370	MSI 1	Complex lipids	TG (50:3) 2		0.92	0.743	0.313	60700 (54500-67600)	68600 (61600-76300)	68500 (61400-76500)	59900 (53000-67800)	73800 (66300-82100)	104000 (93000-115000)	0.437	0.401	0.0372	1090000 (951000-1250000)	1470000 (1280000-1690000)	1320000 (1160000-1490000)	1140000 (992000-1320000)	1420000 (1270000-1590000)	2080000 (1860000-2330000)	0.144	0.445	0.0281
371	MSI 1	Complex lipids	TG (51:2)		0.873	0.692	0.411	60700 (54500-67600)	68600 (61600-76300)	68500 (61400-76500)	59900 (53000-67800)	73800 (66300-82100)	104000 (93000-115000)	0.437	0.401	0.0372	122000 (108000-138000)	130000 (115000-147000)	124000 (108000-144000)	125000 (106000-146000)	170000 (146000-197000)	239000 (206000-278000)	0.7	0.99	0.128
372	MSI 1	Complex lipids	TG (51:3)		0.922	0.624	0.206	60700 (54500-67600)	68600 (61600-76300)	68500 (61400-76500)	59900 (53000-67800)	73800 (66300-82100)	104000 (93000-115000)	0.437	0.401	0.0372	36700 (33100-40700)	43800 (39500-48600)	44900 (40800-49300)	39500 (35600-43900)	47500 (43300-52000)	61500 (56200-67400)	0.242	0.354	0.0598
373	MSI 1	Complex lipids	TG (51:3) 2		0.959	0.643	0.115	60700 (54500-67600)	68600 (61600-76300)	68500 (61400-76500)	59900 (53000-67800)	73800 (66300-82100)	104000 (93000-115000)	0.437	0.401	0.0372	115000 (102000-128000)	143000 (128000-160000)	138000 (124000-154000)	122000 (108000-138000)	154000 (137000-174000)	208000 (184000-235000)	0.178	0.414	0.0967
374	MSI 1	Complex lipids	TG (53:3) 2		0.7	0.65	0.856	60700 (54500-67600)	68600 (61600-76300)	68500 (61400-76500)	59900 (53000-67800)	73800 (66300-82100)	104000 (93000-115000)	0.437	0.401	0.0372	89800 (81200-99300)	107000 (96500-118000)	106000 (96000-117000)	81500 (73000-91100)	120000 (107000-135000)	159000 (142000-178000)	0.245	0.0757	0.104
375	MSI 3	Complex lipids	w/o MS2:DG 32:1; DG(10:0/22:1); 2		0.225	0.164	0.927	60700 (54500-67600)	68600 (61600-76300)	68500 (61400-76500)	59900 (53000-67800)	73800 (66300-82100)	104000 (93000-115000)	0.437	0.401	0.0372	2850 (2400-3380)	2320 (1960-2750)	2830 (2300-3490)	2720 (2150-3430)	2880 (2500-3320)	4510 (3910-5200)	0.413	0.888	0.0367
376	MSI 3	Complex lipids	w/o MS2:TG 55:5; TG(12:0/21:3/22:2)		0.721	0.544	0.613	60700 (54500-67600)	68600 (61600-76300)	68500 (61400-76500)	59900 (53000-67800)	73800 (66300-82100)	104000 (93000-115000)	0.437	0.401	0.0372	12700 (11500-14000)	13500 (12300-14900)	15500 (14000-17100)	12200 (10900-13600)	14700 (13500-15900)	18000 (16600-19600)	0.647	0.0982	0.0976
377	MSI 3	Biogenic amines	w/o MS2:MLS001148225-01!(-)-BEBEERINE	34	0.506	0.17	0.596	4930 (4030-6030)	6980 (5450-8930)	3720 (3100-4460)	2970 (2490-3540)	4210 (3490-5080)	3650 (2960-4500)	0.307	0.388	0.614	4570 (3760-5560)	6350 (5000-8070)	3960 (3070-5100)	2450 (1910-3130)	5640 (4740-6700)	3630 (3000-4400)	0.318	0.193	0.0992
378	MSI 1	Biogenic amines	Ile-Arg		0.785	0.24	0.283	4930 (4030-6030)	6980 (5450-8930)	3720 (3100-4460)	2970 (2490-3540)	4210 (3490-5080)	3650 (2960-4500)	0.307	0.388	0.614	11900 (9130-15500)	18300 (13200-25300)	11100 (8640-14400)	6810 (5330-8710)	8640 (7020-10600)	7830 (6210-9870)	0.334	0.182	0.753
379	MSI 1	Biogenic amines	Ile-Phe		0.763	0.19	0.292	4930 (4030-6030)	6980 (5450-8930)	3720 (3100-4460)	2970 (2490-3540)	4210 (3490-5080)	3650 (2960-4500)	0.307	0.388	0.614	6310 (4810-8280)	15200 (10900-21300)	6490 (5030-8380)	3880 (3030-4970)	4100 (3210-5240)	3380 (2580-4440)	0.0611	0.166	0.6
380	MSI 1	Biogenic amines	Pro-Arg		0.546	0.204	0.57	4930 (4030-6030)	6980 (5450-8930)	3720 (3100-4460)	2970 (2490-3540)	4210 (3490-5080)	3650 (2960-4500)	0.307	0.388	0.614	4310 (3700-5020)	5030 (4170-6070)	4040 (3350-4880)	3010 (2510-3620)	3640 (3060-4330)	2910 (2400-3530)	0.547	0.282	0.397
381	MSI 1	Biogenic amines	Tyr-Arg		0.878	0.28	0.17	4930 (4030-6030)	6980 (5450-8930)	3720 (3100-4460)	2970 (2490-3540)	4210 (3490-5080)	3650 (2960-4500)	0.307	0.388	0.614	11700 (8430-16200)	18100 (12200-27000)	7070 (5040-9920)	5920 (4260-8210)	10700 (7450-15400)	10700 (7130-15900)	0.42	0.713	0.995
382	MSI 3	Biogenic amines	w/o MS2:Ala-Gly-Ala		0.563	0.154	0.516	4930 (4030-6030)	6980 (5450-8930)	3720 (3100-4460)	2970 (2490-3540)	4210 (3490-5080)	3650 (2960-4500)	0.307	0.388	0.614	5360 (4040-7110)	9470 (6690-13400)	3630 (2990-4400)	3290 (2730-3960)	3530 (2760-4520)	4950 (3760-6520)	0.235	0.72	0.368
383	MSI 3	Biogenic amines	w/o MS2:Amidopyrine		0.747	0.304	0.363	4930 (4030-6030)	6980 (5450-8930)	3720 (3100-4460)	2970 (2490-3540)	4210 (3490-5080)	3650 (2960-4500)	0.307	0.388	0.614	2090 (1600-2720)	2900 (2090-4010)	1600 (1310-1960)	1400 (1150-1710)	2230 (1680-2960)	2260 (1650-3090)	0.461	0.649	0.978
384	MSI 3	Biogenic amines	w/o MS2:Arg-Gln		0.652	0.21	0.44	4930 (4030-6030)	6980 (5450-8930)	3720 (3100-4460)	2970 (2490-3540)	4210 (3490-5080)	3650 (2960-4500)	0.307	0.388	0.614	3220 (2740-3780)	3440 (2820-4190)	2290 (2040-2570)	2120 (1900-2370)	2870 (2350-3500)	2890 (2320-3600)	0.805	0.639	0.982
385	MSI 3	Biogenic amines	w/o MS2:Gly-Pro-Arg_2		0.202	0.13	0.917	4930 (4030-6030)	6980 (5450-8930)	3720 (3100-4460)	2970 (2490-3540)	4210 (3490-5080)	3650 (2960-4500)	0.307	0.388	0.614	2770 (2100-3670)	2570 (1820-3620)	1250 (901-1730)	1580 (1150-2160)	2360 (1810-3090)	1190 (883-1610)	0.868	0.618	0.099
386	MSI 3	Biogenic amines	w/o MS2:MLS001074870-01!6-O-Methylguanine	35	0.307	0.175	0.84	16400 (15000-18000)	23600 (21200-26400)	17700 (16100-19300)	14400 (13200-15700)	17000 (15000-19300)	11100 (9800-12600)	0.0206	0.118	0.0284	3690 (3490-3900)	3200 (2980-3420)	2760 (2500-3060)	3430 (3120-3790)	3160 (2880-3450)	3340 (3050-3660)	0.134	0.132	0.672
387	MSI 3	Biogenic amines	w/o MS2:MLS002153855-01!Norcyclobenzaprine303-50-4_1		0.275	0.141	0.844	16400 (15000-18000)	23600 (21200-26400)	17700 (16100-19300)	14400 (13200-15700)	17000 (15000-19300)	11100 (9800-12600)	0.0206	0.118	0.0284	3590 (3360-3840)	3020 (2790-3280)	3710 (3280-4190)	4300 (3820-4840)	3710 (3270-4220)	3860 (3400-4390)	0.128	0.387	0.834
388	MSI 3	Biogenic amines	w/o MS2:Secopenitrem D_120253		0.601	0.469	0.752	16400 (15000-18000)	23600 (21200-26400)	17700 (16100-19300)	14400 (13200-15700)	17000 (15000-19300)	11100 (9800-12600)	0.0206	0.118	0.0284	18900 (16300-21800)	25500 (21300-30500)	16900 (14900-19100)	13900 (12300-15600)	14800 (12800-17300)	9180 (7890-10700)	0.223	0.269	0.039
389	MSI 3	Complex lipids	w/o MS2:LysoPE 22:4		0.516	0.286	0.678	16400 (15000-18000)	23600 (21200-26400)	17700 (16100-19300)	14400 (13200-15700)	17000 (15000-19300)	11100 (9800-12600)	0.0206	0.118	0.0284	1550 (1280-1880)	2730 (2150-3460)	1530 (1220-1900)	1310 (1050-1620)	1470 (1180-1830)	1100 (882-1360)	0.0899	0.619	0.368
390	MSI 1	Complex lipids	LPC (18:1)		0.8	0.677	0.62	16400 (15000-18000)	23600 (21200-26400)	17700 (16100-19300)	14400 (13200-15700)	17000 (15000-19300)	11100 (9800-12600)	0.0206	0.118	0.0284	295000 (261000-334000)	493000 (424000-573000)	379000 (339000-425000)	286000 (256000-319000)	354000 (310000-404000)	213000 (186000-243000)	0.0181	0.083	0.0146
391	MSI 1	Complex lipids	LPC (20:4)		0.885	0.554	0.258	16400 (15000-18000)	23600 (21200-26400)	17700 (16100-19300)	14400 (13200-15700)	17000 (15000-19300)	11100 (9800-12600)	0.0206	0.118	0.0284	85700 (75900-96900)	133000 (115000-155000)	93600 (81000-108000)	63700 (55400-73300)	93900 (75900-116000)	44300 (35700-54800)	0.039	0.0663	0.0225
392	MSI 1	Complex lipids	LPC (22:5)		0.59	0.489	0.802	16400 (15000-18000)	23600 (21200-26400)	17700 (16100-19300)	14400 (13200-15700)	17000 (15000-19300)	11100 (9800-12600)	0.0206	0.118	0.0284	3700 (3120-4390)	8550 (6930-10500)	4630 (3680-5840)	3180 (2540-3970)	4850 (3970-5930)	2880 (2350-3520)	0.0069	0.251	0.0859
393	MSI 1	Complex lipids	LPC (22:6)		0.786	0.487	0.418	16400 (15000-18000)	23600 (21200-26400)	17700 (16100-19300)	14400 (13200-15700)	17000 (15000-19300)	11100 (9800-12600)	0.0206	0.118	0.0284	34100 (30500-38200)	48400 (42100-55600)	38600 (33600-44300)	24100 (21100-27500)	32700 (27200-39200)	17800 (14800-21400)	0.0737	0.0205	0.0317
394	MSI 1	Complex lipids	PC (40:6) A		0.23	0.118	0.874	16400 (15000-18000)	23600 (21200-26400)	17700 (16100-19300)	14400 (13200-15700)	17000 (15000-19300)	11100 (9800-12600)	0.0206	0.118	0.0284	39800 (34000-46600)	48800 (40300-59200)	36800 (31400-43200)	36700 (31400-42800)	35700 (30700-41700)	42900 (36800-50000)	0.438	0.988	0.425
395	MSI 1	Complex lipids	LPC (18:2)		0.696	0.627	0.816	16400 (15000-18000)	23600 (21200-26400)	17700 (16100-19300)	14400 (13200-15700)	17000 (15000-19300)	11100 (9800-12600)	0.0206	0.118	0.0284	12300 (10200-14900)	24100 (19000-30500)	16000 (13600-18800)	13400 (11400-15600)	15500 (12300-19700)	6230 (4920-7890)	0.045	0.43	0.0131
396	MSI 1	Complex lipids	LysoPC 18:1		0.823	0.687	0.563	16400 (15000-18000)	23600 (21200-26400)	17700 (16100-19300)	14400 (13200-15700)	17000 (15000-19300)	11100 (9800-12600)	0.0206	0.118	0.0284	54300 (48500-60800)	80300 (69900-92300)	70400 (63400-78100)	54600 (49400-60500)	63300 (55800-71800)	39800 (35100-45100)	0.0476	0.0915	0.0173
397	MSI 1	Complex lipids	LysoPC 20:4		0.836	0.51	0.334	16400 (15000-18000)	23600 (21200-26400)	17700 (16100-19300)	14400 (13200-15700)	17000 (15000-19300)	11100 (9800-12600)	0.0206	0.118	0.0284	11800 (10400-13300)	17700 (15200-20500)	13200 (11000-15900)	8080 (6750-9660)	12800 (9860-16500)	5380 (4160-6950)	0.0538	0.0653	0.0293
398	MSI 3	Biogenic amines	w/o MS2:MLS001140519-01!1-[(2S)-2-aminopropanoyl]-N-[(2S)-1-[(4-methoxyphenyl)methylamino]-1-oxo-3-phenylpropan-2-yl]piperidine-4-carboxamide	36	0.967	0.55	0.0738	229000 (218000-240000)	201000 (191000-213000)	203000 (196000-210000)	222000 (215000-230000)	204000 (192000-217000)	248000 (233000-264000)	0.109	0.0881	0.0434	358000 (340000-377000)	308000 (290000-327000)	309000 (297000-322000)	337000 (324000-351000)	312000 (290000-336000)	389000 (362000-419000)	0.0829	0.14	0.0491
399	MSI 3	Biogenic amines	w/o MS2:MLS001141056-01!		0.884	0.476	0.222	229000 (218000-240000)	201000 (191000-213000)	203000 (196000-210000)	222000 (215000-230000)	204000 (192000-217000)	248000 (233000-264000)	0.109	0.0881	0.0434	78300 (74100-82800)	68100 (63800-72600)	68900 (65700-72200)	76400 (73000-80000)	69700 (64400-75300)	88100 (81400-95200)	0.136	0.129	0.05
400	MSI 1	Biogenic amines	Choline		0.546	0.442	0.813	229000 (218000-240000)	201000 (191000-213000)	203000 (196000-210000)	222000 (215000-230000)	204000 (192000-217000)	248000 (233000-264000)	0.109	0.0881	0.0434	4440000 (4280000-4600000)	4160000 (3990000-4340000)	4270000 (4150000-4400000)	4440000 (4320000-4560000)	4080000 (3940000-4220000)	4510000 (4360000-4670000)	0.297	0.358	0.0554
401	MSI 1	Biogenic amines	Tyr-Thr-Arg		0.87	0.559	0.295	229000 (218000-240000)	201000 (191000-213000)	203000 (196000-210000)	222000 (215000-230000)	204000 (192000-217000)	248000 (233000-264000)	0.109	0.0881	0.0434	236000 (223000-249000)	205000 (192000-219000)	198000 (190000-207000)	222000 (213000-231000)	212000 (198000-228000)	263000 (245000-282000)	0.139	0.0684	0.0482
402	MSI 3	Complex lipids	w/o MS2:""""MLS001158986-01!(3S)-N-[(2S)-3-(1H-indol-3-yl)-1-[(2-methoxyphenyl)methylamino]-1-oxopropan-2-yl]-1,2,3,4-tetrahydroisoquinoline-3-carboxamide""""		0.8	0.408	0.337	229000 (218000-240000)	201000 (191000-213000)	203000 (196000-210000)	222000 (215000-230000)	204000 (192000-217000)	248000 (233000-264000)	0.109	0.0881	0.0434	21500 (20100-23000)	18500 (17100-20000)	19100 (18200-20100)	21400 (20400-22500)	18800 (17400-20200)	23000 (21300-24800)	0.193	0.128	0.0774
403	MSI 3	Biogenic amines	w/o MS2:Val-Val-Arg	37	0.402	0.245	0.793	24700 (22800-26800)	21600 (19900-23500)	23500 (21000-26300)	17000 (15100-19200)	18600 (17100-20200)	16200 (14700-17800)	0.256	0.0554	0.29	3840 (3450-4270)	3680 (3310-4100)	3790 (3510-4100)	3200 (2940-3480)	3210 (2990-3450)	3490 (3220-3780)	0.789	0.138	0.443
404	MSI 3	Complex lipids	w/o MS2:SM 28:6; SM(d16:3/12:3)		0.224	0.123	0.884	24700 (22800-26800)	21600 (19900-23500)	23500 (21000-26300)	17000 (15100-19200)	18600 (17100-20200)	16200 (14700-17800)	0.256	0.0554	0.29	4470 (3850-5190)	2630 (2270-3050)	3260 (2720-3920)	3120 (2570-3800)	2810 (2400-3280)	3440 (2890-4090)	0.0175	0.868	0.389
405	MSI 3	Complex lipids	w/o MS2:LysoPC 17:2		0.608	0.456	0.72	24700 (22800-26800)	21600 (19900-23500)	23500 (21000-26300)	17000 (15100-19200)	18600 (17100-20200)	16200 (14700-17800)	0.256	0.0554	0.29	5880 (5040-6860)	4190 (3590-4890)	5530 (4580-6690)	2660 (2170-3260)	3770 (3060-4640)	2080 (1650-2620)	0.131	0.0116	0.066
406	MSI 3	Biogenic amines	w/o MS2:18b-glycyrrhetinic acid_1		0.783	0.492	0.427	24700 (22800-26800)	21600 (19900-23500)	23500 (21000-26300)	17000 (15100-19200)	18600 (17100-20200)	16200 (14700-17800)	0.256	0.0554	0.29	66400 (61500-71800)	60000 (55500-64800)	66000 (58600-74200)	42900 (37800-48700)	48200 (43400-53400)	44500 (39600-49900)	0.361	0.0166	0.61
407	MSI 3	Biogenic amines	w/o MS2:Asiatic Acid		0.583	0.332	0.625	24700 (22800-26800)	21600 (19900-23500)	23500 (21000-26300)	17000 (15100-19200)	18600 (17100-20200)	16200 (14700-17800)	0.256	0.0554	0.29	9880 (9020-10800)	9810 (8950-10700)	8870 (7270-10800)	7980 (6450-9880)	7580 (6570-8750)	6780 (5780-7950)	0.953	0.711	0.605
408	MSI 3	Biogenic amines	w/o MS2:Atenolol		0.825	0.608	0.446	24700 (22800-26800)	21600 (19900-23500)	23500 (21000-26300)	17000 (15100-19200)	18600 (17100-20200)	16200 (14700-17800)	0.256	0.0554	0.29	39000 (36300-41900)	32800 (30500-35300)	35800 (32500-39400)	27300 (24600-30200)	28500 (25900-31300)	23900 (21500-26600)	0.104	0.0578	0.225
409	MSI 3	Biogenic amines	w/o MS2:Baicalein		0.827	0.541	0.376	24700 (22800-26800)	21600 (19900-23500)	23500 (21000-26300)	17000 (15100-19200)	18600 (17100-20200)	16200 (14700-17800)	0.256	0.0554	0.29	26400 (24900-28100)	23100 (21800-24500)	24500 (22400-26700)	19500 (17700-21400)	20100 (18400-21900)	16600 (15100-18200)	0.124	0.0834	0.146
410	MSI 3	Biogenic amines	w/o MS2:Betulinic Acid_2		0.733	0.484	0.518	24700 (22800-26800)	21600 (19900-23500)	23500 (21000-26300)	17000 (15100-19200)	18600 (17100-20200)	16200 (14700-17800)	0.256	0.0554	0.29	63100 (55000-72500)	52900 (46100-60800)	72700 (63100-83700)	42500 (36500-49500)	44700 (38900-51400)	39700 (34000-46400)	0.378	0.0132	0.573
411	MSI 3	Biogenic amines	w/o MS2:Clarithromycin		0.823	0.485	0.344	24700 (22800-26800)	21600 (19900-23500)	23500 (21000-26300)	17000 (15100-19200)	18600 (17100-20200)	16200 (14700-17800)	0.256	0.0554	0.29	203000 (191000-215000)	198000 (186000-210000)	200000 (178000-223000)	147000 (130000-166000)	167000 (152000-183000)	137000 (123000-151000)	0.766	0.0683	0.154
412	MSI 3	Biogenic amines	w/o MS2:Clarithromycin N-Oxide		0.704	0.39	0.485	24700 (22800-26800)	21600 (19900-23500)	23500 (21000-26300)	17000 (15100-19200)	18600 (17100-20200)	16200 (14700-17800)	0.256	0.0554	0.29	49300 (45800-53000)	46200 (42900-49600)	46700 (41800-52200)	37200 (33000-41900)	41500 (38700-44500)	39200 (36300-42400)	0.534	0.157	0.598
413	MSI 3	Biogenic amines	w/o MS2:Erythromycin (E-Mycin)		0.842	0.43	0.276	24700 (22800-26800)	21600 (19900-23500)	23500 (21000-26300)	17000 (15100-19200)	18600 (17100-20200)	16200 (14700-17800)	0.256	0.0554	0.29	73500 (68400-79000)	69800 (65000-75000)	76400 (68500-85200)	56400 (50200-63400)	64600 (58800-71100)	54500 (49100-60600)	0.614	0.0596	0.238
414	MSI 3	Biogenic amines	w/o MS2:Larixol Acetate		0.453	0.257	0.736	24700 (22800-26800)	21600 (19900-23500)	23500 (21000-26300)	17000 (15100-19200)	18600 (17100-20200)	16200 (14700-17800)	0.256	0.0554	0.29	6020 (4930-7340)	6090 (4990-7430)	5030 (3700-6860)	3010 (2160-4200)	3680 (2970-4550)	2980 (2350-3780)	0.966	0.25	0.513
415	MSI 3	Biogenic amines	w/o MS2:Lyngbyapeptin A		0.768	0.343	0.352	24700 (22800-26800)	21600 (19900-23500)	23500 (21000-26300)	17000 (15100-19200)	18600 (17100-20200)	16200 (14700-17800)	0.256	0.0554	0.29	68100 (61300-75600)	61000 (54900-67800)	72200 (64900-80300)	52500 (46900-58900)	60200 (55000-65900)	51500 (46600-57000)	0.466	0.0452	0.261
416	MSI 1	Complex lipids	C16 Ceramide	38	0.386	0.288	0.862	5630 (5240-6060)	6550 (6020-7120)	5730 (5250-6250)	6060 (5520-6660)	6630 (6180-7110)	7330 (6830-7870)	0.219	0.649	0.334	1220 (1130-1320)	1400 (1280-1540)	1170 (1100-1260)	1340 (1250-1450)	1400 (1330-1480)	1320 (1250-1390)	0.276	0.185	0.453
417	MSI 1	Complex lipids	Ceramide (d18:1/23:0)		0.86	0.472	0.265	5630 (5240-6060)	6550 (6020-7120)	5730 (5250-6250)	6060 (5520-6660)	6630 (6180-7110)	7330 (6830-7870)	0.219	0.649	0.334	5910 (5470-6390)	6970 (6380-7620)	6370 (5830-6950)	6540 (5950-7180)	7430 (6880-8030)	8040 (7450-8690)	0.203	0.832	0.485
418	MSI 1	Complex lipids	Ceramide (d18:1/23:0) 2		0.816	0.436	0.327	5630 (5240-6060)	6550 (6020-7120)	5730 (5250-6250)	6060 (5520-6660)	6630 (6180-7110)	7330 (6830-7870)	0.219	0.649	0.334	5010 (4690-5350)	5720 (5300-6170)	5250 (4840-5680)	5520 (5060-6020)	6140 (5760-6550)	6330 (5930-6750)	0.232	0.655	0.751
419	MSI 1	Complex lipids	Ceramide (d40:1)		0.815	0.434	0.326	5630 (5240-6060)	6550 (6020-7120)	5730 (5250-6250)	6060 (5520-6660)	6630 (6180-7110)	7330 (6830-7870)	0.219	0.649	0.334	6580 (6150-7040)	7380 (6830-7980)	6870 (6340-7460)	7140 (6540-7790)	8100 (7560-8680)	8210 (7660-8800)	0.304	0.746	0.893
420	MSI 1	Complex lipids	Ceramide (d42:1)		0.86	0.456	0.257	5630 (5240-6060)	6550 (6020-7120)	5730 (5250-6250)	6060 (5520-6660)	6630 (6180-7110)	7330 (6830-7870)	0.219	0.649	0.334	18300 (17000-19700)	21300 (19500-23200)	19200 (17600-20900)	19100 (17400-21000)	20800 (19300-22400)	23300 (21600-25000)	0.234	0.989	0.301
421	MSI 1	Complex lipids	Ceramide (d42:1) 2		0.828	0.429	0.301	5630 (5240-6060)	6550 (6020-7120)	5730 (5250-6250)	6060 (5520-6660)	6630 (6180-7110)	7330 (6830-7870)	0.219	0.649	0.334	7230 (6720-7770)	8450 (7770-9180)	7370 (6760-8030)	7160 (6530-7860)	8050 (7480-8670)	8600 (7990-9270)	0.2	0.819	0.545
422	MSI 1	Complex lipids	Ceramide (d42:2)		0.468	0.291	0.751	5630 (5240-6060)	6550 (6020-7120)	5730 (5250-6250)	6060 (5520-6660)	6630 (6180-7110)	7330 (6830-7870)	0.219	0.649	0.334	7330 (6720-8000)	8920 (8070-9860)	6660 (6070-7310)	7260 (6570-8020)	8160 (7490-8880)	10500 (9600-11400)	0.178	0.514	0.0534
423	MSI 1	Complex lipids	Ceramide (d42:2) 2		0.681	0.452	0.581	5630 (5240-6060)	6550 (6020-7120)	5730 (5250-6250)	6060 (5520-6660)	6630 (6180-7110)	7330 (6830-7870)	0.219	0.649	0.334	6560 (6130-7010)	8250 (7630-8910)	6540 (5960-7170)	6830 (6180-7530)	7990 (7460-8560)	9290 (8670-9960)	0.0474	0.746	0.144
424	MSI 1	Complex lipids	Ceramide (d40:2)		0.66	0.237	0.445	5630 (5240-6060)	6550 (6020-7120)	5730 (5250-6250)	6060 (5520-6660)	6630 (6180-7110)	7330 (6830-7870)	0.219	0.649	0.334	4150 (3740-4600)	3960 (3510-4460)	3910 (3490-4380)	4740 (4200-5350)	5130 (4790-5490)	4980 (4650-5330)	0.782	0.239	0.774
425	MSI 1	Complex lipids	Ceramide (d40:2) 2		0.611	0.297	0.553	5630 (5240-6060)	6550 (6020-7120)	5730 (5250-6250)	6060 (5520-6660)	6630 (6180-7110)	7330 (6830-7870)	0.219	0.649	0.334	2690 (2340-3110)	3450 (2930-4070)	2830 (2350-3410)	3180 (2610-3880)	3820 (3410-4280)	4080 (3640-4570)	0.294	0.657	0.699
426	MSI 1	Complex lipids	Ceramide (d42:2) A		0.837	0.338	0.246	5630 (5240-6060)	6550 (6020-7120)	5730 (5250-6250)	6060 (5520-6660)	6630 (6180-7110)	7330 (6830-7870)	0.219	0.649	0.334	15900 (14600-17400)	16600 (15000-18300)	15800 (14400-17400)	16000 (14500-17700)	17600 (16300-19000)	17700 (16300-19100)	0.784	0.935	0.976
427	MSI 1	Complex lipids	Ceramide (d42:2) A 2		0.817	0.325	0.271	5630 (5240-6060)	6550 (6020-7120)	5730 (5250-6250)	6060 (5520-6660)	6630 (6180-7110)	7330 (6830-7870)	0.219	0.649	0.334	9940 (9250-10700)	10300 (9480-11200)	10200 (9280-11200)	10200 (9190-11200)	10400 (9590-11300)	11400 (10500-12300)	0.762	0.983	0.456
428	MSI 1	Complex lipids	Ceramide (d43:1)		0.351	0.303	0.931	5630 (5240-6060)	6550 (6020-7120)	5730 (5250-6250)	6060 (5520-6660)	6630 (6180-7110)	7330 (6830-7870)	0.219	0.649	0.334	5020 (4610-5470)	6110 (5540-6740)	5000 (4340-5760)	4870 (4180-5670)	5350 (4770-5990)	6120 (5460-6860)	0.17	0.894	0.418
429	MSI 1	Complex lipids	Ceramide (d43:1) 2		0.522	0.331	0.715	5630 (5240-6060)	6550 (6020-7120)	5730 (5250-6250)	6060 (5520-6660)	6630 (6180-7110)	7330 (6830-7870)	0.219	0.649	0.334	2410 (1930-3020)	3400 (2630-4400)	2780 (2300-3360)	3240 (2640-3960)	2910 (2470-3420)	4810 (4090-5660)	0.356	0.574	0.0408
430	MSI 3	Biogenic amines	w/o MS2:MLS001140925-01!1-[(2S)-2-amino-3-phenylpropanoyl]-N-[(2S)-1-[(4-methoxyphenyl)methylamino]-3-methyl-1-oxobutan-2-yl]piperidine-4-carboxamide	39	0.616	0.388	0.628	385000 (362000-409000)	346000 (321000-373000)	321000 (296000-348000)	388000 (355000-423000)	392000 (376000-409000)	413000 (396000-431000)	0.313	0.112	0.395	32700 (30700-34800)	29100 (26900-31500)	28400 (26300-30700)	34800 (32100-37800)	32900 (30900-35100)	37600 (35300-40100)	0.28	0.0731	0.156
431	MSI 3	Biogenic amines	w/o MS2:PyroGlu-Ile-Arg		0.921	0.746	0.309	385000 (362000-409000)	346000 (321000-373000)	321000 (296000-348000)	388000 (355000-423000)	392000 (376000-409000)	413000 (396000-431000)	0.313	0.112	0.395	292000 (275000-309000)	263000 (245000-282000)	243000 (227000-261000)	292000 (271000-315000)	293000 (281000-305000)	313000 (301000-326000)	0.285	0.0792	0.27
432	MSI 3	Biogenic amines	w/o MS2:[(2R,3S,4S,5S)-4-hydroxy-2,5-bis(hydroxymethyl)-5-[(2R,3R,4S,5S,6R)-3,4,5-trihydroxy-6-(hydroxymethyl)oxan-2-yl]oxyoxolan-3-yl] (E)-3-phenylprop-2-enoate		0.806	0.253	0.26	385000 (362000-409000)	346000 (321000-373000)	321000 (296000-348000)	388000 (355000-423000)	392000 (376000-409000)	413000 (396000-431000)	0.313	0.112	0.395	140000 (125000-156000)	127000 (111000-145000)	107000 (92300-124000)	139000 (119000-163000)	149000 (138000-161000)	139000 (128000-150000)	0.586	0.22	0.524
433	MSI 3	Biogenic amines	w/o MS2:Ile-Glu-Arg		0.907	0.717	0.33	385000 (362000-409000)	346000 (321000-373000)	321000 (296000-348000)	388000 (355000-423000)	392000 (376000-409000)	413000 (396000-431000)	0.313	0.112	0.395	1480000 (1400000-1570000)	1350000 (1260000-1440000)	1250000 (1160000-1340000)	1480000 (1370000-1590000)	1490000 (1430000-1550000)	1580000 (1510000-1640000)	0.302	0.0961	0.362
434	MSI 3	Biogenic amines	w/o MS2:LOVASTATIN		0.982	0.559	0.0399	385000 (362000-409000)	346000 (321000-373000)	321000 (296000-348000)	388000 (355000-423000)	392000 (376000-409000)	413000 (396000-431000)	0.313	0.112	0.395	742000 (700000-786000)	662000 (617000-712000)	630000 (584000-679000)	745000 (688000-808000)	758000 (726000-790000)	811000 (778000-846000)	0.25	0.127	0.273
435	MSI 3	Biogenic amines	w/o MS2:Methyl hydroxy-3,4-dehydro-apo-8'-lycopenate		0.986	0.559	0.0322	385000 (362000-409000)	346000 (321000-373000)	321000 (296000-348000)	388000 (355000-423000)	392000 (376000-409000)	413000 (396000-431000)	0.313	0.112	0.395	2200000 (2090000-2330000)	1990000 (1860000-2130000)	1880000 (1750000-2020000)	2190000 (2030000-2360000)	2240000 (2150000-2320000)	2390000 (2300000-2490000)	0.262	0.144	0.231
436	MSI 3	Complex lipids	w/o MS2:PC 34:1; PC(10:0/24:1)	40	0.699	0.447	0.545	12900 (11900-14000)	11800 (10900-12700)	11700 (10900-12500)	10400 (9660-11200)	13200 (12300-14200)	12000 (11000-12900)	0.412	0.251	0.357	17600 (16300-19000)	16300 (15000-17600)	14500 (13600-15500)	14200 (13200-15300)	16500 (15300-17800)	15300 (14100-16600)	0.487	0.837	0.509
437	MSI 3	Complex lipids	w/o MS2:PC 36:2; PC(14:1/22:1)		0.683	0.426	0.551	12900 (11900-14000)	11800 (10900-12700)	11700 (10900-12500)	10400 (9660-11200)	13200 (12300-14200)	12000 (11000-12900)	0.412	0.251	0.357	19300 (18100-20500)	18400 (17200-19500)	18600 (17500-19700)	16500 (15500-17600)	18100 (16900-19400)	17600 (16300-19000)	0.592	0.172	0.783
438	MSI 3	Complex lipids	w/o MS2:PC 36:4; PC(14:1/22:3)		0.627	0.582	0.893	12900 (11900-14000)	11800 (10900-12700)	11700 (10900-12500)	10400 (9660-11200)	13200 (12300-14200)	12000 (11000-12900)	0.412	0.251	0.357	18200 (16700-19800)	17800 (16400-19400)	16500 (15600-17400)	14300 (13400-15300)	19500 (18100-20900)	19100 (17600-20700)	0.877	0.0982	0.858
439	MSI 3	Complex lipids	w/o MS2:SM 31:1; SM(d16:1/15:0)		0.368	0.188	0.778	12900 (11900-14000)	11800 (10900-12700)	11700 (10900-12500)	10400 (9660-11200)	13200 (12300-14200)	12000 (11000-12900)	0.412	0.251	0.357	2090 (1680-2590)	1640 (1320-2040)	1590 (1150-2200)	1470 (1020-2110)	2710 (2070-3540)	1740 (1300-2350)	0.434	0.865	0.281
440	MSI 3	Complex lipids	w/o MS2:SM 38:1; SM(d16:0/22:1)		0.48	0.331	0.777	12900 (11900-14000)	11800 (10900-12700)	11700 (10900-12500)	10400 (9660-11200)	13200 (12300-14200)	12000 (11000-12900)	0.412	0.251	0.357	3040 (2460-3750)	1950 (1580-2410)	2290 (1780-2940)	1650 (1240-2180)	3420 (2800-4190)	2790 (2240-3490)	0.149	0.37	0.503
441	MSI 3	Complex lipids	w/o MS2:SM 40:1; SM(d16:1/24:0)		0.852	0.563	0.339	12900 (11900-14000)	11800 (10900-12700)	11700 (10900-12500)	10400 (9660-11200)	13200 (12300-14200)	12000 (11000-12900)	0.412	0.251	0.357	8290 (7750-8870)	7970 (7450-8520)	8290 (7960-8630)	7610 (7270-7960)	8540 (8050-9060)	7770 (7270-8300)	0.677	0.152	0.29
442	MSI 3	Complex lipids	w/o MS2:SM 41:1; SM(d16:1/25:0)		0.69	0.473	0.588	12900 (11900-14000)	11800 (10900-12700)	11700 (10900-12500)	10400 (9660-11200)	13200 (12300-14200)	12000 (11000-12900)	0.412	0.251	0.357	6920 (6420-7450)	6740 (6250-7260)	6890 (6320-7500)	5700 (5180-6270)	6790 (6300-7330)	6610 (6070-7190)	0.803	0.134	0.808
443	MSI 3	Complex lipids	w/o MS2:SM 42:1; SM(d16:1/26:0)		0.78	0.599	0.549	12900 (11900-14000)	11800 (10900-12700)	11700 (10900-12500)	10400 (9660-11200)	13200 (12300-14200)	12000 (11000-12900)	0.412	0.251	0.357	8860 (8210-9560)	8690 (8060-9380)	8410 (8020-8820)	7360 (6980-7760)	8240 (7660-8860)	7500 (6910-8130)	0.861	0.0611	0.395
444	MSI 1	Complex lipids	Cholesterol		0.42	0.355	0.899	12900 (11900-14000)	11800 (10900-12700)	11700 (10900-12500)	10400 (9660-11200)	13200 (12300-14200)	12000 (11000-12900)	0.412	0.251	0.357	215000 (212000-217000)	217000 (215000-220000)	217000 (215000-220000)	224000 (222000-227000)	214000 (211000-216000)	217000 (214000-220000)	0.507	0.0643	0.416
445	MSI 3	Complex lipids	w/o MS2:PC 34:2; PC(13:1/21:1)		0.728	0.543	0.596	12900 (11900-14000)	11800 (10900-12700)	11700 (10900-12500)	10400 (9660-11200)	13200 (12300-14200)	12000 (11000-12900)	0.412	0.251	0.357	3570000 (2830000-4510000)	3690000 (2920000-4660000)	2970000 (2180000-4050000)	1970000 (1390000-2790000)	1690000 (1270000-2250000)	3030000 (2200000-4160000)	0.919	0.36	0.184
446	MSI 3	Biogenic amines	w/o MS2:MLS002153951-01!10180-88-8	41	0.508	0.366	0.776	6910 (6440-7420)	6240 (5710-6810)	5680 (5120-6300)	6790 (6040-7620)	6250 (5810-6730)	7410 (6830-8040)	0.39	0.238	0.134	3690 (3460-3940)	3730 (3440-4050)	3480 (3200-3780)	3980 (3630-4370)	3790 (3530-4060)	3720 (3440-4030)	0.919	0.26	0.87
447	MSI 3	Biogenic amines	w/o MS2:NCGC00160199-01!PRECOCENE II		0.598	0.216	0.513	6910 (6440-7420)	6240 (5710-6810)	5680 (5120-6300)	6790 (6040-7620)	6250 (5810-6730)	7410 (6830-8040)	0.39	0.238	0.134	3650 (3280-4060)	3780 (3320-4320)	2940 (2370-3630)	3770 (2970-4780)	3260 (2820-3770)	4160 (3540-4890)	0.837	0.418	0.27
448	MSI 3	Biogenic amines	w/o MS2:7-Hydroxyflavone		0.836	0.568	0.379	6910 (6440-7420)	6240 (5710-6810)	5680 (5120-6300)	6790 (6040-7620)	6250 (5810-6730)	7410 (6830-8040)	0.39	0.238	0.134	17700 (16200-19300)	14700 (13200-16300)	13500 (12000-15200)	18800 (16400-21500)	16400 (15000-17900)	19100 (17300-21100)	0.202	0.0663	0.262
449	MSI 3	Biogenic amines	w/o MS2:alosetron??monohydrochloride		0.426	0.189	0.707	6910 (6440-7420)	6240 (5710-6810)	5680 (5120-6300)	6790 (6040-7620)	6250 (5810-6730)	7410 (6830-8040)	0.39	0.238	0.134	3790 (3480-4140)	3320 (2980-3700)	3120 (2810-3470)	3470 (3080-3900)	3710 (3490-3940)	3990 (3730-4270)	0.367	0.49	0.419
450	MSI 3	Biogenic amines	w/o MS2:Asn-Arg-Arg		0.639	0.533	0.773	6910 (6440-7420)	6240 (5710-6810)	5680 (5120-6300)	6790 (6040-7620)	6250 (5810-6730)	7410 (6830-8040)	0.39	0.238	0.134	28200 (26200-30400)	21000 (19200-23000)	22700 (20700-24900)	27400 (24800-30400)	24700 (23200-26400)	30700 (28600-33100)	0.0223	0.158	0.0342
451	MSI 3	Biogenic amines	w/o MS2:Carbetamide		0.64	0.233	0.469	6910 (6440-7420)	6240 (5710-6810)	5680 (5120-6300)	6790 (6040-7620)	6250 (5810-6730)	7410 (6830-8040)	0.39	0.238	0.134	4280 (3810-4800)	4060 (3520-4680)	3430 (2920-4030)	3640 (3040-4360)	3220 (2820-3680)	4570 (3940-5300)	0.787	0.799	0.0912
452	MSI 3	Biogenic amines	w/o MS2:MLS001143609-01!	42	0.456	0.27	0.744	56900 (54200-59700)	51200 (48400-54100)	47300 (43100-51900)	37600 (34300-41100)	44400 (38500-51400)	27700 (23600-32500)	0.192	0.0914	0.0373	6780 (5640-8140)	5380 (4350-6650)	4650 (3890-5560)	3010 (2530-3580)	5100 (3930-6630)	1550 (1160-2080)	0.446	0.0969	0.0052
453	MSI 1	Biogenic amines	Glutamine		0.887	0.363	0.178	56900 (54200-59700)	51200 (48400-54100)	47300 (43100-51900)	37600 (34300-41100)	44400 (38500-51400)	27700 (23600-32500)	0.192	0.0914	0.0373	39400 (37200-41800)	34100 (31900-36400)	35300 (32700-38200)	29700 (27500-32000)	34800 (30600-39500)	24500 (21300-28300)	0.139	0.123	0.0774
454	MSI 1	Biogenic amines	L-Glutamine		0.953	0.239	0.0619	56900 (54200-59700)	51200 (48400-54100)	47300 (43100-51900)	37600 (34300-41100)	44400 (38500-51400)	27700 (23600-32500)	0.192	0.0914	0.0373	545000 (523000-568000)	537000 (512000-563000)	466000 (420000-518000)	379000 (342000-419000)	427000 (371000-492000)	290000 (248000-340000)	0.836	0.173	0.0787
455	MSI 1	Biogenic amines	L-Pyroglutamic acid		0.959	0.243	0.0548	56900 (54200-59700)	51200 (48400-54100)	47300 (43100-51900)	37600 (34300-41100)	44400 (38500-51400)	27700 (23600-32500)	0.192	0.0914	0.0373	132000 (126000-138000)	130000 (124000-137000)	112000 (101000-123000)	91900 (83700-101000)	102000 (88400-118000)	68700 (58600-80500)	0.867	0.167	0.0747
456	MSI 3	Biogenic amines	Unknown_w/o MS2:N-Nitrosopyrrolidine (NPYR)		0.949	0.283	0.0714	56900 (54200-59700)	51200 (48400-54100)	47300 (43100-51900)	37600 (34300-41100)	44400 (38500-51400)	27700 (23600-32500)	0.192	0.0914	0.0373	21100 (20200-22000)	20200 (19200-21200)	18200 (16700-19800)	15000 (13800-16300)	16500 (14200-19200)	10900 (9260-12900)	0.558	0.13	0.0763
457	MSI 3	Biogenic amines	w/o MS2:Gly-Ala		0.753	0.534	0.531	56900 (54200-59700)	51200 (48400-54100)	47300 (43100-51900)	37600 (34300-41100)	44400 (38500-51400)	27700 (23600-32500)	0.192	0.0914	0.0373	84000 (76900-91800)	69500 (62800-77000)	72100 (65700-79300)	60300 (55100-66100)	60500 (53000-69000)	54300 (46900-62900)	0.203	0.191	0.589
458	MSI 3	Biogenic amines	w/o MS2:Phenyl phosphate	43	0.812	0.154	0.222	20800 (19100-22700)	17200 (15500-19200)	16200 (14400-18300)	20700 (18200-23500)	22700 (20300-25300)	19900 (17800-22200)	0.199	0.165	0.412	11200 (10200-12400)	9740 (8630-11000)	9570 (8260-11100)	10000 (8560-11700)	10700 (9170-12500)	8940 (7660-10400)	0.398	0.823	0.434
459	MSI 3	Biogenic amines	w/o MS2:Pro-Ile		0.331	0.2	0.836	20800 (19100-22700)	17200 (15500-19200)	16200 (14400-18300)	20700 (18200-23500)	22700 (20300-25300)	19900 (17800-22200)	0.199	0.165	0.412	14600 (13200-16200)	14400 (12700-16400)	9400 (8050-11000)	21600 (18300-25500)	17500 (15200-20000)	17200 (15000-19700)	0.946	0.001	0.938
460	MSI 3	Biogenic amines	w/o MS2:theobromine		0.181	0.103	0.913	20800 (19100-22700)	17200 (15500-19200)	16200 (14400-18300)	20700 (18200-23500)	22700 (20300-25300)	19900 (17800-22200)	0.199	0.165	0.412	4570 (3770-5530)	1890 (1490-2390)	3280 (2770-3880)	3320 (2770-3990)	3940 (3380-4580)	4090 (3510-4760)	0.01	0.952	0.868
461	MSI 1	Biogenic amines	Allopurinol_Unknown		0.933	0.22	0.0853	20800 (19100-22700)	17200 (15500-19200)	16200 (14400-18300)	20700 (18200-23500)	22700 (20300-25300)	19900 (17800-22200)	0.199	0.165	0.412	215000 (194000-237000)	191000 (169000-217000)	167000 (146000-190000)	208000 (180000-240000)	242000 (212000-277000)	202000 (177000-230000)	0.498	0.248	0.352
462	MSI 1	Biogenic amines	Niacinamide		0.334	0.141	0.775	20800 (19100-22700)	17200 (15500-19200)	16200 (14400-18300)	20700 (18200-23500)	22700 (20300-25300)	19900 (17800-22200)	0.199	0.165	0.412	16600 (15400-17800)	20000 (18200-21900)	17200 (15300-19300)	18500 (16400-20900)	22300 (19800-25100)	18800 (16800-21200)	0.144	0.65	0.34
463	MSI 3	Biogenic amines	w/o MS2:ANGOLENSIN (R)_Unknown		0.938	0.206	0.0776	20800 (19100-22700)	17200 (15500-19200)	16200 (14400-18300)	20700 (18200-23500)	22700 (20300-25300)	19900 (17800-22200)	0.199	0.165	0.412	30600 (26700-35200)	25900 (21800-30700)	21700 (18000-26100)	28300 (23200-34500)	34400 (28400-41600)	25600 (21200-31000)	0.469	0.319	0.302
464	MSI 3	Complex lipids	w/o MS2:PS 42:6; PS(24:1/18:5)	44	0.61	0.482	0.753	13800 (12800-14900)	18700 (17200-20400)	16800 (15400-18300)	11800 (10800-12800)	12700 (11700-13700)	11400 (10400-12500)	0.0181	0.0061	0.401	2210 (1840-2670)	4830 (3890-5980)	3990 (3210-4950)	2150 (1740-2650)	2560 (2070-3170)	1830 (1450-2320)	0.0171	0.0497	0.295
465	MSI 1	Complex lipids	PC (36:6) B		0.55	0.466	0.841	13800 (12800-14900)	18700 (17200-20400)	16800 (15400-18300)	11800 (10800-12800)	12700 (11700-13700)	11400 (10400-12500)	0.0181	0.0061	0.401	16900 (14200-20000)	20700 (17000-25100)	22200 (19600-25200)	14600 (12900-16500)	14400 (13000-15900)	15400 (13800-17300)	0.468	0.024	0.648
466	MSI 1	Complex lipids	PC (39:6)		0.483	0.368	0.819	13800 (12800-14900)	18700 (17200-20400)	16800 (15400-18300)	11800 (10800-12800)	12700 (11700-13700)	11400 (10400-12500)	0.0181	0.0061	0.401	34300 (31000-38000)	43800 (38900-49300)	37200 (32400-42700)	27200 (23800-31100)	33700 (30300-37400)	31700 (28200-35700)	0.156	0.114	0.704
467	MSI 1	Complex lipids	PC (40:8)		0.646	0.523	0.741	13800 (12800-14900)	18700 (17200-20400)	16800 (15400-18300)	11800 (10800-12800)	12700 (11700-13700)	11400 (10400-12500)	0.0181	0.0061	0.401	17800 (16400-19400)	21900 (19900-24200)	20500 (18600-22600)	15000 (13600-16500)	16300 (14600-18300)	15100 (13400-17200)	0.151	0.0268	0.658
468	MSI 3	Complex lipids	w/o MS2:PC 42:10; PC(20:4/22:6)		0.853	0.51	0.301	13800 (12800-14900)	18700 (17200-20400)	16800 (15400-18300)	11800 (10800-12800)	12700 (11700-13700)	11400 (10400-12500)	0.0181	0.0061	0.401	45700 (43100-48400)	61500 (57600-65800)	53200 (49900-56700)	41500 (39000-44200)	41900 (39200-44800)	36300 (33700-39200)	0.00429	0.0101	0.163
469	MSI 3	Complex lipids	w/o MS2:PC 42:7; PC(16:3/26:4)		0.774	0.553	0.506	13800 (12800-14900)	18700 (17200-20400)	16800 (15400-18300)	11800 (10800-12800)	12700 (11700-13700)	11400 (10400-12500)	0.0181	0.0061	0.401	16300 (15000-17800)	22100 (19900-24400)	17000 (15500-18700)	12100 (11100-13200)	12000 (10900-13300)	10900 (9780-12100)	0.046	0.0122	0.496
470	MSI 3	Complex lipids	w/o MS2:SM 42:8; SM(d16:1/26:7)		0.578	0.463	0.785	13800 (12800-14900)	18700 (17200-20400)	16800 (15400-18300)	11800 (10800-12800)	12700 (11700-13700)	11400 (10400-12500)	0.0181	0.0061	0.401	7370 (6850-7930)	9840 (9040-10700)	8680 (8140-9250)	6870 (6450-7300)	7560 (7010-8160)	7280 (6690-7920)	0.0239	0.0133	0.738
471	MSI 1	Complex lipids	PC (40:7)		0.711	0.476	0.55	13800 (12800-14900)	18700 (17200-20400)	16800 (15400-18300)	11800 (10800-12800)	12700 (11700-13700)	11400 (10400-12500)	0.0181	0.0061	0.401	10500 (10100-11000)	11700 (11100-12400)	12000 (11100-12900)	8470 (7880-9100)	8470 (7700-9320)	7340 (6600-8170)	0.174	0.0023	0.326
472	MSI 3	Biogenic amines	w/o MS2:MLS001142929-01!tert-butyl (2S)-2-[4-[[(2S)-1-[(2-methoxyphenyl)methylamino]-1-oxopropan-2-yl]carbamoyl]piperidine-1-carbonyl]pyrrolidine-1-carboxylate	45	0.606	0.277	0.544	6580 (5920-7320)	5420 (4750-6170)	7090 (6210-8100)	9270 (8150-10600)	8970 (7850-10200)	16000 (14000-18300)	0.279	0.158	0.0052	3380 (2770-4130)	2750 (2150-3510)	3330 (2780-3990)	4440 (3730-5290)	5160 (4600-5770)	9290 (8290-10400)	0.535	0.261	0.0012
473	MSI 3	Complex lipids	w/o MS2:""""Benzeneacetonitrile, Alpha-[3-[[2-(3,4-dimethoxyphenyl)ethyl]methylamino]propyl]-3,4-dimethoxy-Alpha-(1-methylethyl)-, (R)- [CAS]""""		0.803	0.584	0.472	6580 (5920-7320)	5420 (4750-6170)	7090 (6210-8100)	9270 (8150-10600)	8970 (7850-10200)	16000 (14000-18300)	0.279	0.158	0.0052	5020 (4370-5760)	4740 (4010-5610)	5900 (5090-6860)	8440 (7300-9760)	9250 (7770-11000)	14500 (12200-17200)	0.806	0.0965	0.0858
474	MSI 3	Biogenic amines	w/o MS2:6-Keto Testosterone Enanthate		0.9	0.493	0.197	6580 (5920-7320)	5420 (4750-6170)	7090 (6210-8100)	9270 (8150-10600)	8970 (7850-10200)	16000 (14000-18300)	0.279	0.158	0.0052	24700 (21900-27800)	21700 (18700-25100)	28100 (24700-32000)	34400 (30300-38900)	31000 (27100-35500)	47400 (41400-54300)	0.517	0.273	0.0381
475	MSI 3	Biogenic amines	w/o MS2:Betulinic Acid_1		0.68	0.402	0.536	6580 (5920-7320)	5420 (4750-6170)	7090 (6210-8100)	9270 (8150-10600)	8970 (7850-10200)	16000 (14000-18300)	0.279	0.158	0.0052	2650 (2240-3140)	2610 (2120-3210)	3220 (2720-3820)	4170 (3530-4910)	3810 (3290-4410)	7430 (6410-8600)	0.955	0.287	0.0037
476	MSI 3	Biogenic amines	w/o MS2:Cholic Acid, Methyl Ester_1		0.668	0.404	0.557	6580 (5920-7320)	5420 (4750-6170)	7090 (6210-8100)	9270 (8150-10600)	8970 (7850-10200)	16000 (14000-18300)	0.279	0.158	0.0052	3680 (3250-4160)	2480 (2130-2880)	3620 (3170-4140)	4300 (3780-4900)	3900 (3410-4470)	7070 (6180-8090)	0.066	0.366	0.0047
477	MSI 3	Biogenic amines	w/o MS2:Maytenin		0.894	0.388	0.173	6580 (5920-7320)	5420 (4750-6170)	7090 (6210-8100)	9270 (8150-10600)	8970 (7850-10200)	16000 (14000-18300)	0.279	0.158	0.0052	19900 (17600-22600)	13900 (11900-16200)	19600 (16300-23600)	27600 (23000-33000)	23700 (19900-28300)	50900 (42600-60800)	0.0929	0.201	0.0059
478	MSI 3	Biogenic amines	w/o MS2:PyroGlu-Gly-Arg	46	0.879	0.343	0.184	54900 (50700-59300)	46100 (42100-50500)	45200 (40900-50100)	55100 (49500-61500)	50400 (46500-54700)	48900 (44700-53500)	0.187	0.179	0.804	28400 (25000-32200)	22000 (19000-25400)	23200 (19500-27500)	33300 (27700-40100)	26100 (23500-28900)	25500 (22700-28700)	0.226	0.149	0.89
479	MSI 3	Biogenic amines	Unknown_w/o MS2:Astaxanthin		0.387	0.258	0.826	54900 (50700-59300)	46100 (42100-50500)	45200 (40900-50100)	55100 (49500-61500)	50400 (46500-54700)	48900 (44700-53500)	0.187	0.179	0.804	26500 (25200-27900)	26300 (24800-27900)	24900 (23400-26500)	23800 (22300-25400)	29400 (26000-33200)	24800 (21600-28400)	0.916	0.602	0.361
480	MSI 3	Complex lipids	w/o MS2:""""MLS001049080-01!2-[6-(cyclohexylamino)purin-9-yl]-5-(hydroxymethyl)oxolane-3,4-diol""""		0.939	0.451	0.112	54900 (50700-59300)	46100 (42100-50500)	45200 (40900-50100)	55100 (49500-61500)	50400 (46500-54700)	48900 (44700-53500)	0.187	0.179	0.804	51800 (47000-57000)	39700 (35500-44300)	40600 (35500-46300)	52100 (45200-60100)	44000 (39900-48600)	42900 (38400-47800)	0.102	0.194	0.856
481	MSI 3	Biogenic amines	w/o MS2:6-(gamma,gamma-Dimethylallylamino)purine riboside		0.567	0.455	0.794	54900 (50700-59300)	46100 (42100-50500)	45200 (40900-50100)	55100 (49500-61500)	50400 (46500-54700)	48900 (44700-53500)	0.187	0.179	0.804	9240 (8580-9940)	8340 (7660-9080)	7880 (7420-8360)	8580 (8050-9150)	8570 (8050-9140)	8780 (8180-9420)	0.401	0.316	0.807
482	MSI 3	Biogenic amines	w/o MS2:Cys-Lys-Lys		0.959	0.435	0.0726	54900 (50700-59300)	46100 (42100-50500)	45200 (40900-50100)	55100 (49500-61500)	50400 (46500-54700)	48900 (44700-53500)	0.187	0.179	0.804	275000 (254000-298000)	228000 (207000-250000)	216000 (192000-243000)	280000 (247000-317000)	237000 (220000-255000)	238000 (219000-259000)	0.156	0.129	0.945
483	MSI 3	Biogenic amines	w/o MS2:IRIGENIN		0.957	0.458	0.079	54900 (50700-59300)	46100 (42100-50500)	45200 (40900-50100)	55100 (49500-61500)	50400 (46500-54700)	48900 (44700-53500)	0.187	0.179	0.804	275000 (251000-300000)	220000 (199000-244000)	215000 (190000-244000)	283000 (248000-323000)	240000 (223000-260000)	242000 (222000-263000)	0.139	0.13	0.965
484	MSI 3	Biogenic amines	w/o MS2:Ser-Gly	47	0.799	0.0813	0.218	11500 (9990-13300)	14700 (12800-17000)	9610 (8360-11000)	9020 (7730-10500)	10900 (9200-13000)	10100 (7980-12700)	0.247	0.752	0.782	8920 (7400-10700)	14300 (11900-17300)	5620 (4540-6970)	5730 (4510-7290)	9140 (7510-11100)	8590 (6600-11200)	0.0898	0.949	0.854
485	MSI 1	Biogenic amines	Tri(butoxyethyl)phosphate		0.488	0.128	0.587	11500 (9990-13300)	14700 (12800-17000)	9610 (8360-11000)	9020 (7730-10500)	10900 (9200-13000)	10100 (7980-12700)	0.247	0.752	0.782	53100 (42500-66200)	66300 (53200-82700)	61700 (50200-75800)	45300 (36000-57000)	51400 (44600-59400)	46200 (38100-56000)	0.49	0.303	0.66
486	MSI 3	Biogenic amines	Unknown_w/o MS2:_130032		0.847	0.116	0.173	11500 (9990-13300)	14700 (12800-17000)	9610 (8360-11000)	9020 (7730-10500)	10900 (9200-13000)	10100 (7980-12700)	0.247	0.752	0.782	9500 (7750-11600)	14400 (11700-17600)	7860 (6410-9640)	5590 (4440-7020)	9310 (6880-12600)	8610 (5720-13000)	0.17	0.251	0.88
487	MSI 3	Biogenic amines	w/o MS2:6.beta.-Testosterone enanthate		0.264	0.123	0.839	11500 (9990-13300)	14700 (12800-17000)	9610 (8360-11000)	9020 (7730-10500)	10900 (9200-13000)	10100 (7980-12700)	0.247	0.752	0.782	5810 (4930-6840)	5150 (4370-6060)	4580 (3710-5660)	5810 (4590-7350)	3980 (3090-5130)	3500 (2490-4920)	0.613	0.435	0.768
488	MSI 3	Biogenic amines	w/o MS2:Benzyl-butyl-phthalate		0.741	0.091	0.284	11500 (9990-13300)	14700 (12800-17000)	9610 (8360-11000)	9020 (7730-10500)	10900 (9200-13000)	10100 (7980-12700)	0.247	0.752	0.782	7800 (6620-9180)	9820 (8340-11600)	6560 (5690-7570)	7090 (6050-8320)	8990 (7960-10100)	8670 (7360-10200)	0.337	0.704	0.864
489	MSI 3	Biogenic amines	w/o MS2:MLS001195620-01!tolterodine	48	0.176	0.155	0.976	13400 (12100-15000)	17900 (15800-20300)	14800 (13500-16300)	17400 (15900-19100)	15200 (13700-16900)	16700 (15100-18600)	0.111	0.244	0.535	2050 (1640-2560)	3160 (2440-4080)	2470 (2110-2900)	2220 (1910-2590)	1910 (1580-2300)	2170 (1800-2620)	0.243	0.643	0.641
490	MSI 1	Complex lipids	PE 34:2; PE(16:0/18:2)		0.925	0.582	0.179	13400 (12100-15000)	17900 (15800-20300)	14800 (13500-16300)	17400 (15900-19100)	15200 (13700-16900)	16700 (15100-18600)	0.111	0.244	0.535	17900 (15400-20900)	23200 (19400-27700)	18600 (16200-21300)	24700 (21700-28300)	19700 (17100-22800)	21800 (18900-25200)	0.312	0.153	0.627
491	MSI 1	Complex lipids	PE 36:2; PE(18:0/18:2)		0.831	0.596	0.419	13400 (12100-15000)	17900 (15800-20300)	14800 (13500-16300)	17400 (15900-19100)	15200 (13700-16900)	16700 (15100-18600)	0.111	0.244	0.535	25200 (22400-28300)	30300 (26500-34700)	28800 (26200-31700)	33300 (30300-36500)	28100 (24900-31700)	32200 (28500-36300)	0.339	0.299	0.449
492	MSI 1	Complex lipids	PE 36:4; PE(16:0/20:4)		0.875	0.615	0.324	13400 (12100-15000)	17900 (15800-20300)	14800 (13500-16300)	17400 (15900-19100)	15200 (13700-16900)	16700 (15100-18600)	0.111	0.244	0.535	41600 (36100-47800)	53200 (45200-62500)	41700 (37200-46800)	52500 (47000-58600)	48800 (42500-56000)	56700 (49400-65100)	0.29	0.169	0.458
493	MSI 1	Complex lipids	PE 38:4; PE(18:0/20:4)		0.729	0.641	0.753	13400 (12100-15000)	17900 (15800-20300)	14800 (13500-16300)	17400 (15900-19100)	15200 (13700-16900)	16700 (15100-18600)	0.111	0.244	0.535	48100 (42900-53900)	72700 (63700-83000)	59100 (53700-65000)	63300 (57700-69500)	64600 (56800-73500)	78500 (69000-89300)	0.0368	0.614	0.308
494	MSI 3	Complex lipids	w/o MS2:PC 31:0; PC(10:0/21:0)		0.526	0.419	0.814	13400 (12100-15000)	17900 (15800-20300)	14800 (13500-16300)	17400 (15900-19100)	15200 (13700-16900)	16700 (15100-18600)	0.111	0.244	0.535	3910 (3030-5030)	4340 (3240-5820)	4170 (3450-5040)	5170 (4300-6200)	4260 (3440-5270)	4530 (3660-5610)	0.799	0.431	0.843
495	MSI 3	Complex lipids	w/o MS2:PE 34:1; PE(10:0/24:1)		0.883	0.58	0.277	13400 (12100-15000)	17900 (15800-20300)	14800 (13500-16300)	17400 (15900-19100)	15200 (13700-16900)	16700 (15100-18600)	0.111	0.244	0.535	9890 (8560-11400)	12400 (10500-14700)	9650 (8470-11000)	13100 (11500-14900)	11000 (9510-12800)	12300 (10600-14200)	0.344	0.111	0.618
496	MSI 3	Complex lipids	w/o MS2:PE 36:3; PE(14:0/22:3)		0.783	0.673	0.664	13400 (12100-15000)	17900 (15800-20300)	14800 (13500-16300)	17400 (15900-19100)	15200 (13700-16900)	16700 (15100-18600)	0.111	0.244	0.535	9350 (7810-11200)	15400 (12500-18900)	12300 (10700-14000)	14500 (12700-16500)	11000 (9350-12900)	11600 (9920-13600)	0.101	0.39	0.8
497	MSI 3	Complex lipids	w/o MS2:PE 38:5; PE(16:0/22:5)		0.852	0.559	0.336	13400 (12100-15000)	17900 (15800-20300)	14800 (13500-16300)	17400 (15900-19100)	15200 (13700-16900)	16700 (15100-18600)	0.111	0.244	0.535	11100 (9930-12300)	16200 (14300-18300)	12400 (11100-13700)	13600 (12300-15100)	12400 (10900-14100)	12200 (10800-13900)	0.0395	0.519	0.931
498	MSI 1	Complex lipids	PE (34:2)		0.905	0.605	0.24	13400 (12100-15000)	17900 (15800-20300)	14800 (13500-16300)	17400 (15900-19100)	15200 (13700-16900)	16700 (15100-18600)	0.111	0.244	0.535	37600 (32800-43100)	52100 (44500-60900)	38600 (34100-43800)	50000 (44300-56500)	42600 (37900-47900)	47600 (42300-53600)	0.156	0.157	0.522
499	MSI 1	Complex lipids	PE (36:1) 2		0.582	0.401	0.698	13400 (12100-15000)	17900 (15800-20300)	14800 (13500-16300)	17400 (15900-19100)	15200 (13700-16900)	16700 (15100-18600)	0.111	0.244	0.535	8770 (7750-9920)	11400 (9880-13100)	10600 (9720-11500)	12000 (11000-13000)	11100 (10100-12100)	12200 (11100-13300)	0.206	0.326	0.488
500	MSI 3	Complex lipids	w/o MS2:PE 34:3; PE(12:0/22:3)		0.637	0.511	0.742	13400 (12100-15000)	17900 (15800-20300)	14800 (13500-16300)	17400 (15900-19100)	15200 (13700-16900)	16700 (15100-18600)	0.111	0.244	0.535	4670 (4100-5320)	5490 (4720-6370)	5010 (4500-5580)	5890 (5310-6530)	4910 (4440-5430)	4910 (4440-5430)	0.456	0.296	1
501	MSI 3	Complex lipids	w/o MS2:PE 36:4; PE(10:0/26:4)		0.832	0.646	0.475	13400 (12100-15000)	17900 (15800-20300)	14800 (13500-16300)	17400 (15900-19100)	15200 (13700-16900)	16700 (15100-18600)	0.111	0.244	0.535	41400 (37100-46200)	52100 (45900-59100)	41700 (38200-45600)	47900 (44000-52200)	46600 (41800-51900)	52000 (46600-58000)	0.211	0.281	0.49
502	MSI 1	Complex lipids	SM (d36:1)	49	0.819	0.468	0.34	22800 (20800-25000)	32000 (28800-35600)	28400 (26500-30300)	26800 (24900-28900)	35400 (32900-38100)	34700 (32300-37400)	0.0327	0.567	0.86	60200 (56300-64300)	65600 (60800-70900)	65100 (62200-68100)	63500 (60400-66900)	77300 (73700-81100)	78200 (74600-82100)	0.432	0.711	0.868
503	MSI 1	Complex lipids	SM (d36:2)		0.864	0.687	0.434	22800 (20800-25000)	32000 (28800-35600)	28400 (26500-30300)	26800 (24900-28900)	35400 (32900-38100)	34700 (32300-37400)	0.0327	0.567	0.86	13700 (12500-15000)	16900 (15200-18800)	15200 (14200-16200)	14500 (13500-15600)	20600 (19000-22400)	20200 (18600-22000)	0.176	0.614	0.874
504	MSI 1	Complex lipids	SM (d36:3)		0.638	0.307	0.522	22800 (20800-25000)	32000 (28800-35600)	28400 (26500-30300)	26800 (24900-28900)	35400 (32900-38100)	34700 (32300-37400)	0.0327	0.567	0.86	3050 (2500-3720)	5030 (4000-6330)	5160 (4880-5450)	4620 (4340-4910)	6630 (5830-7540)	5220 (4590-5940)	0.136	0.176	0.215
505	MSI 3	Complex lipids	w/o MS2:SM 38:2; SM(d16:0/22:2)		0.698	0.4	0.503	22800 (20800-25000)	32000 (28800-35600)	28400 (26500-30300)	26800 (24900-28900)	35400 (32900-38100)	34700 (32300-37400)	0.0327	0.567	0.86	15300 (14400-16300)	16400 (15300-17700)	16400 (15600-17200)	16000 (15100-16900)	17900 (17000-18900)	17900 (16900-18800)	0.495	0.707	0.946
506	MSI 3	Complex lipids	w/o MS2:SM 41:3; SM(d20:0/21:3)		0.438	0.302	0.805	22800 (20800-25000)	32000 (28800-35600)	28400 (26500-30300)	26800 (24900-28900)	35400 (32900-38100)	34700 (32300-37400)	0.0327	0.567	0.86	3350 (2930-3830)	4180 (3580-4880)	4130 (3780-4500)	3890 (3530-4290)	4440 (4130-4780)	4330 (4030-4660)	0.323	0.64	0.814
507	MSI 1	Complex lipids	SM (37:1)		0.287	0.235	0.932	22800 (20800-25000)	32000 (28800-35600)	28400 (26500-30300)	26800 (24900-28900)	35400 (32900-38100)	34700 (32300-37400)	0.0327	0.567	0.86	14900 (12300-18100)	46000 (36700-57500)	28900 (22800-36500)	25000 (19200-32500)	32500 (27300-38600)	37200 (31300-44300)	0.0017	0.668	0.593
508	MSI 1	Complex lipids	SM (d18:2/18:1)		0.777	0.444	0.4	22800 (20800-25000)	32000 (28800-35600)	28400 (26500-30300)	26800 (24900-28900)	35400 (32900-38100)	34700 (32300-37400)	0.0327	0.567	0.86	9160 (8200-10200)	13400 (11800-15300)	12700 (12000-13500)	11400 (10600-12200)	16500 (15200-18000)	14500 (13300-15700)	0.045	0.193	0.286
509	MSI 1	Complex lipids	SM 36:2; SM(d17:0/19:2)		0.903	0.74	0.372	22800 (20800-25000)	32000 (28800-35600)	28400 (26500-30300)	26800 (24900-28900)	35400 (32900-38100)	34700 (32300-37400)	0.0327	0.567	0.86	1080000 (980000-1200000)	1460000 (1300000-1640000)	1210000 (1120000-1310000)	1190000 (1090000-1300000)	1600000 (1490000-1720000)	1590000 (1480000-1710000)	0.0797	0.867	0.942
510	MSI 3	Complex lipids	w/o MS2:SM 38:5; SM(d16:1/22:4)		0.514	0.359	0.758	22800 (20800-25000)	32000 (28800-35600)	28400 (26500-30300)	26800 (24900-28900)	35400 (32900-38100)	34700 (32300-37400)	0.0327	0.567	0.86	37500 (33500-42100)	47500 (41600-54300)	35600 (31000-40800)	38700 (33100-45100)	54400 (47400-62500)	60000 (52200-68900)	0.223	0.675	0.635
511	MSI 3	Complex lipids	w/o MS2:SM 38:5; SM(d16:1/22:4); 2		0.87	0.552	0.289	22800 (20800-25000)	32000 (28800-35600)	28400 (26500-30300)	26800 (24900-28900)	35400 (32900-38100)	34700 (32300-37400)	0.0327	0.567	0.86	53300 (49100-57900)	68900 (62600-75700)	62000 (57600-66700)	56600 (52100-61400)	78800 (73200-84900)	78100 (72500-84000)	0.0675	0.391	0.929
512	MSI 3	Biogenic amines	w/o MS2:MLS000069473-01!	50	0.588	0.323	0.609	5630 (5200-6090)	5210 (4730-5740)	5280 (5020-5570)	5660 (5380-5950)	5810 (5410-6230)	5710 (5310-6130)	0.557	0.356	0.87	3020 (2570-3550)	3160 (2590-3850)	3060 (2790-3360)	3060 (2800-3350)	2890 (2570-3260)	2800 (2490-3150)	0.872	0.995	0.856
513	MSI 3	Biogenic amines	w/o MS2:MLS001195611-01!TORASEMIDE		0.617	0.387	0.625	5630 (5200-6090)	5210 (4730-5740)	5280 (5020-5570)	5660 (5380-5950)	5810 (5410-6230)	5710 (5310-6130)	0.557	0.356	0.87	2880 (2600-3190)	2640 (2330-2990)	2790 (2610-2970)	3040 (2850-3230)	3470 (3210-3760)	3420 (3160-3700)	0.606	0.35	0.897
514	MSI 3	Biogenic amines	w/o MS2:naringenin		0.27	0.231	0.949	5630 (5200-6090)	5210 (4730-5740)	5280 (5020-5570)	5660 (5380-5950)	5810 (5410-6230)	5710 (5310-6130)	0.557	0.356	0.87	4290 (3900-4730)	4880 (4330-5500)	4760 (4220-5370)	4390 (3900-4930)	4730 (4180-5360)	4070 (3590-4610)	0.43	0.634	0.413
515	MSI 3	Biogenic amines	w/o MS2:NCGC00160193-01!ANABASAMINE		0.337	0.151	0.781	5630 (5200-6090)	5210 (4730-5740)	5280 (5020-5570)	5660 (5380-5950)	5810 (5410-6230)	5710 (5310-6130)	0.557	0.356	0.87	3600 (3290-3950)	3650 (3270-4080)	3730 (3430-4060)	4480 (4130-4860)	4780 (4420-5150)	4700 (4360-5080)	0.933	0.128	0.893
516	MSI 3	Biogenic amines	w/o MS2:PyroGlu-Ser-Arg		0.447	0.316	0.808	5630 (5200-6090)	5210 (4730-5740)	5280 (5020-5570)	5660 (5380-5950)	5810 (5410-6230)	5710 (5310-6130)	0.557	0.356	0.87	17400 (15500-19500)	13600 (11800-15700)	16500 (14800-18400)	16700 (15000-18600)	14000 (12700-15500)	16700 (15100-18500)	0.205	0.943	0.242
517	MSI 3	Complex lipids	w/o MS2:Plasmenyl-PC 37:5; PC(P-19:0/18:5)		0.137	0.0534	0.911	5630 (5200-6090)	5210 (4730-5740)	5280 (5020-5570)	5660 (5380-5950)	5810 (5410-6230)	5710 (5310-6130)	0.557	0.356	0.87	2240 (1840-2720)	1850 (1460-2350)	1820 (1490-2210)	2160 (1790-2620)	2470 (2080-2950)	1700 (1430-2020)	0.56	0.528	0.152
518	MSI 3	Biogenic amines	w/o MS2:benzonitrile		0.608	0.39	0.642	5630 (5200-6090)	5210 (4730-5740)	5280 (5020-5570)	5660 (5380-5950)	5810 (5410-6230)	5710 (5310-6130)	0.557	0.356	0.87	10200 (9450-11000)	9470 (8610-10400)	10700 (9990-11600)	10100 (9440-10900)	10900 (10200-11700)	11500 (10700-12400)	0.564	0.564	0.605
519	MSI 3	Biogenic amines	w/o MS2:L-Aspartate		0.511	0.393	0.806	5630 (5200-6090)	5210 (4730-5740)	5280 (5020-5570)	5660 (5380-5950)	5810 (5410-6230)	5710 (5310-6130)	0.557	0.356	0.87	37700 (35200-40400)	38300 (35200-41600)	31600 (29600-33700)	32700 (30700-34800)	39100 (34500-44200)	36600 (32300-41300)	0.898	0.708	0.716
520	MSI 3	Biogenic amines	w/o MS2:L-Citrulline		0.678	0.464	0.6	5630 (5200-6090)	5210 (4730-5740)	5280 (5020-5570)	5660 (5380-5950)	5810 (5410-6230)	5710 (5310-6130)	0.557	0.356	0.87	2810 (2360-3340)	2080 (1680-2580)	2080 (1800-2410)	2710 (2350-3120)	2240 (1840-2710)	2930 (2420-3560)	0.305	0.208	0.348
521	MSI 3	Biogenic amines	w/o MS2:Trp-Arg-Arg	51	0.687	0.406	0.527	13100 (11900-14500)	14900 (13500-16500)	15200 (13500-17100)	13100 (11700-14700)	13900 (12900-15000)	8150 (7340-9050)	0.379	0.382	0.0005	44900 (42200-47800)	53500 (50300-57000)	52100 (47500-57100)	43100 (39400-47100)	46200 (42700-49900)	32600 (29300-36200)	0.0606	0.16	0.0155
522	MSI 1	Biogenic amines	1-METHYLADENOSINE		0.489	0.249	0.681	13100 (11900-14500)	14900 (13500-16500)	15200 (13500-17100)	13100 (11700-14700)	13900 (12900-15000)	8150 (7340-9050)	0.379	0.382	0.0005	23000 (21000-25200)	26100 (23800-28600)	26900 (25000-28900)	23300 (21700-25000)	28500 (25700-31600)	18600 (16200-21300)	0.346	0.168	0.0232
523	MSI 1	Biogenic amines	Gabapentin Related Compound E		0.696	0.225	0.393	13100 (11900-14500)	14900 (13500-16500)	15200 (13500-17100)	13100 (11700-14700)	13900 (12900-15000)	8150 (7340-9050)	0.379	0.382	0.0005	45600 (38300-54200)	47500 (39900-56500)	53700 (44300-65100)	42800 (35500-51600)	49400 (42100-57900)	22900 (18500-28400)	0.873	0.417	0.00972
524	MSI 3	Biogenic amines	w/o MS2:Gly-Gly-Arg_1		0.605	0.156	0.469	13100 (11900-14500)	14900 (13500-16500)	15200 (13500-17100)	13100 (11700-14700)	13900 (12900-15000)	8150 (7340-9050)	0.379	0.382	0.0005	3290 (2850-3780)	3400 (2950-3910)	3840 (3330-4420)	3470 (3030-3990)	3790 (3370-4270)	1930 (1640-2260)	0.87	0.627	0.00297
525	MSI 3	Biogenic amines	w/o MS2:Gly-Phe-Arg		0.658	0.191	0.422	13100 (11900-14500)	14900 (13500-16500)	15200 (13500-17100)	13100 (11700-14700)	13900 (12900-15000)	8150 (7340-9050)	0.379	0.382	0.0005	2530 (2150-2980)	3290 (2790-3870)	2820 (2390-3320)	2610 (2230-3060)	2120 (1850-2440)	1340 (1110-1620)	0.275	0.743	0.0655
526	MSI 3	Complex lipids	w/o MS2:PC 30:0; PC(10:0/20:0)	52	0.804	0.524	0.411	34000 (30900-37400)	45400 (40400-51000)	36800 (33500-40300)	41800 (38200-45700)	36400 (32600-40600)	40600 (36400-45300)	0.079	0.341	0.495	4550 (3840-5390)	6910 (5610-8510)	5790 (5240-6410)	6640 (6020-7320)	7660 (6920-8480)	7740 (6990-8560)	0.149	0.351	0.947
527	MSI 1	Complex lipids	PC (31:0)		0.511	0.32	0.72	34000 (30900-37400)	45400 (40400-51000)	36800 (33500-40300)	41800 (38200-45700)	36400 (32600-40600)	40600 (36400-45300)	0.079	0.341	0.495	11400 (10200-12700)	14100 (12400-16200)	11900 (10800-13200)	14700 (13400-16200)	12800 (11400-14200)	12400 (11100-13800)	0.245	0.147	0.84
528	MSI 1	Complex lipids	PC (32:1) 2		0.904	0.744	0.377	34000 (30900-37400)	45400 (40400-51000)	36800 (33500-40300)	41800 (38200-45700)	36400 (32600-40600)	40600 (36400-45300)	0.079	0.341	0.495	403000 (350000-463000)	653000 (550000-776000)	412000 (355000-479000)	515000 (446000-596000)	470000 (398000-556000)	554000 (469000-654000)	0.0475	0.302	0.505
529	MSI 1	Complex lipids	PC (32:2) 2		0.818	0.608	0.465	34000 (30900-37400)	45400 (40400-51000)	36800 (33500-40300)	41800 (38200-45700)	36400 (32600-40600)	40600 (36400-45300)	0.079	0.341	0.495	62400 (55200-70500)	89300 (76900-104000)	74200 (66400-82900)	79000 (70900-88000)	61600 (54000-70200)	76400 (67000-87100)	0.0872	0.693	0.268
530	MSI 1	Complex lipids	PC (32:3)		0.835	0.533	0.354	34000 (30900-37400)	45400 (40400-51000)	36800 (33500-40300)	41800 (38200-45700)	36400 (32600-40600)	40600 (36400-45300)	0.079	0.341	0.495	18900 (16700-21400)	21900 (18800-25500)	18400 (16500-20500)	23100 (20800-25600)	18500 (16500-20700)	21500 (19200-24200)	0.483	0.155	0.366
531	MSI 1	Complex lipids	PC (33:1) 2		0.813	0.713	0.653	34000 (30900-37400)	45400 (40400-51000)	36800 (33500-40300)	41800 (38200-45700)	36400 (32600-40600)	40600 (36400-45300)	0.079	0.341	0.495	75800 (67500-85000)	95000 (82500-110000)	71800 (63600-80900)	86200 (76700-96800)	76400 (67400-86600)	87200 (76900-98900)	0.247	0.293	0.473
532	MSI 1	Complex lipids	PC (34:3) 2		0.398	0.307	0.869	34000 (30900-37400)	45400 (40400-51000)	36800 (33500-40300)	41800 (38200-45700)	36400 (32600-40600)	40600 (36400-45300)	0.079	0.341	0.495	56600 (50000-64200)	95100 (81500-111000)	72300 (64500-81100)	70700 (63300-79000)	79500 (71600-88400)	74100 (66700-82300)	0.0194	0.889	0.647
533	MSI 1	Complex lipids	PC (34:4) 2		0.727	0.456	0.501	34000 (30900-37400)	45400 (40400-51000)	36800 (33500-40300)	41800 (38200-45700)	36400 (32600-40600)	40600 (36400-45300)	0.079	0.341	0.495	20700 (18500-23200)	28000 (24400-32200)	24900 (23200-26700)	25300 (23600-27100)	23300 (20800-26000)	28900 (25800-32300)	0.121	0.887	0.19
534	MSI 1	Complex lipids	PC (35:3)		0.704	0.662	0.877	34000 (30900-37400)	45400 (40400-51000)	36800 (33500-40300)	41800 (38200-45700)	36400 (32600-40600)	40600 (36400-45300)	0.079	0.341	0.495	87800 (80700-95600)	124000 (112000-138000)	96400 (87300-106000)	103000 (94000-114000)	99400 (90000-110000)	107000 (97100-118000)	0.0211	0.62	0.604
535	MSI 1	Complex lipids	PC 34:3; PC(17:1/17:2)		0.77	0.687	0.735	34000 (30900-37400)	45400 (40400-51000)	36800 (33500-40300)	41800 (38200-45700)	36400 (32600-40600)	40600 (36400-45300)	0.079	0.341	0.495	130000 (118000-143000)	202000 (179000-227000)	153000 (138000-170000)	168000 (152000-186000)	149000 (134000-167000)	151000 (135000-168000)	0.0101	0.542	0.962
536	MSI 3	Complex lipids	w/o MS2:PC 38:7; PC(20:2/18:5)		0.508	0.466	0.922	34000 (30900-37400)	45400 (40400-51000)	36800 (33500-40300)	41800 (38200-45700)	36400 (32600-40600)	40600 (36400-45300)	0.079	0.341	0.495	27900 (25500-30600)	34000 (30400-38100)	30100 (27100-33500)	38900 (35200-43100)	33400 (30200-36800)	36200 (32800-40000)	0.207	0.0962	0.568
537	MSI 3	Complex lipids	w/o MS2:PE 37:4; PE(15:1/22:3)		0.855	0.747	0.576	34000 (30900-37400)	45400 (40400-51000)	36800 (33500-40300)	41800 (38200-45700)	36400 (32600-40600)	40600 (36400-45300)	0.079	0.341	0.495	25500 (22300-29100)	38000 (32200-44700)	25800 (22500-29600)	30900 (27100-35300)	28800 (24900-33400)	34100 (29400-39500)	0.0816	0.361	0.44
538	MSI 1	Complex lipids	PC (32:1)		0.758	0.503	0.487	34000 (30900-37400)	45400 (40400-51000)	36800 (33500-40300)	41800 (38200-45700)	36400 (32600-40600)	40600 (36400-45300)	0.079	0.341	0.495	14900 (13100-17000)	18000 (15300-21000)	15000 (13400-16800)	18200 (16200-20300)	15700 (13800-17800)	17900 (15700-20400)	0.39	0.254	0.488
539	MSI 1	Complex lipids	PC (32:2)		0.717	0.473	0.538	34000 (30900-37400)	45400 (40400-51000)	36800 (33500-40300)	41800 (38200-45700)	36400 (32600-40600)	40600 (36400-45300)	0.079	0.341	0.495	11400 (10200-12700)	15300 (13400-17500)	13800 (12600-15200)	15300 (14000-16800)	11500 (10200-13100)	13600 (12000-15500)	0.118	0.459	0.37
540	MSI 1	Complex lipids	PC (33:1)		0.376	0.298	0.889	34000 (30900-37400)	45400 (40400-51000)	36800 (33500-40300)	41800 (38200-45700)	36400 (32600-40600)	40600 (36400-45300)	0.079	0.341	0.495	4380 (3910-4900)	4210 (3670-4840)	3790 (3320-4340)	4410 (3870-5020)	3600 (3010-4310)	3170 (2650-3800)	0.837	0.438	0.631
541	MSI 1	Complex lipids	PC (34:3)		0.787	0.546	0.468	34000 (30900-37400)	45400 (40400-51000)	36800 (33500-40300)	41800 (38200-45700)	36400 (32600-40600)	40600 (36400-45300)	0.079	0.341	0.495	27800 (25800-29900)	39500 (36100-43200)	32800 (30600-35300)	36100 (33700-38700)	32300 (29500-35400)	33000 (30100-36200)	0.0073	0.359	0.885
542	MSI 1	Complex lipids	PC (34:4)		0.584	0.31	0.603	34000 (30900-37400)	45400 (40400-51000)	36800 (33500-40300)	41800 (38200-45700)	36400 (32600-40600)	40600 (36400-45300)	0.079	0.341	0.495	6380 (5720-7110)	8580 (7510-9810)	7820 (7310-8370)	7820 (7320-8350)	6280 (5230-7550)	8750 (7280-10500)	0.112	0.998	0.224
543	MSI 1	Complex lipids	Acylcarnitine C10:0	53	0.697	0.314	0.441	11500 (10200-12900)	16500 (14200-19000)	11400 (10500-12500)	14600 (13400-15800)	13600 (12300-15000)	13900 (12600-15300)	0.0754	0.0519	0.869	4810 (3740-6190)	13600 (10000-18600)	4360 (3510-5410)	8380 (6800-10300)	8310 (6910-9990)	9660 (8030-11600)	0.0196	0.0376	0.579
544	MSI 1	Complex lipids	Acylcarnitine C12:0		0.742	0.387	0.422	11500 (10200-12900)	16500 (14200-19000)	11400 (10500-12500)	14600 (13400-15800)	13600 (12300-15000)	13900 (12600-15300)	0.0754	0.0519	0.869	3980 (3420-4630)	6310 (5230-7600)	3960 (3490-4490)	4650 (4120-5250)	4800 (4160-5550)	5060 (4380-5840)	0.0791	0.366	0.808
545	MSI 1	Complex lipids	SM (d38:0)		0.29	0.134	0.82	11500 (10200-12900)	16500 (14200-19000)	11400 (10500-12500)	14600 (13400-15800)	13600 (12300-15000)	13900 (12600-15300)	0.0754	0.0519	0.869	5770 (5010-6640)	6980 (5870-8290)	4710 (4040-5500)	7290 (6270-8470)	5370 (4460-6460)	6030 (5010-7260)	0.422	0.0525	0.668
546	MSI 1	Biogenic amines	O-Acetyl-L-carnitine		0.366	0.191	0.784	11500 (10200-12900)	16500 (14200-19000)	11400 (10500-12500)	14600 (13400-15800)	13600 (12300-15000)	13900 (12600-15300)	0.0754	0.0519	0.869	670000 (478000-939000)	1300000 (861000-1970000)	820000 (754000-893000)	983000 (906000-1070000)	984000 (866000-1120000)	877000 (771000-997000)	0.245	0.135	0.54
547	MSI 3	Biogenic amines	w/o MS2:6-Benzyladenine		0.408	0.199	0.739	11500 (10200-12900)	16500 (14200-19000)	11400 (10500-12500)	14600 (13400-15800)	13600 (12300-15000)	13900 (12600-15300)	0.0754	0.0519	0.869	4070 (3710-4460)	4070 (3630-4560)	3280 (2980-3600)	3800 (3470-4160)	3440 (3120-3800)	3700 (3360-4080)	0.997	0.27	0.614
548	MSI 3	Biogenic amines	w/o MS2:alpha-Methyl-DL-histidine		0.0905	0.0675	0.975	11500 (10200-12900)	16500 (14200-19000)	11400 (10500-12500)	14600 (13400-15800)	13600 (12300-15000)	13900 (12600-15300)	0.0754	0.0519	0.869	27200 (21200-34900)	25600 (18900-34700)	47200 (37900-58700)	38500 (31100-47600)	33800 (27900-41100)	31400 (25900-38200)	0.885	0.512	0.795
549	MSI 3	Biogenic amines	w/o MS2:LAUROYLCARNITINE		0.488	0.158	0.608	11500 (10200-12900)	16500 (14200-19000)	11400 (10500-12500)	14600 (13400-15800)	13600 (12300-15000)	13900 (12600-15300)	0.0754	0.0519	0.869	3160 (2640-3780)	4010 (3220-4990)	2490 (2050-3020)	3390 (2810-4090)	3420 (2870-4080)	3310 (2780-3950)	0.43	0.258	0.9
550	MSI 1	Complex lipids	Plasmenyl-PE 36:2; PE(P-18:0/18:2)	54	0.918	0.511	0.168	8000 (7250-8820)	9730 (8690-10900)	7980 (7170-8890)	7000 (6200-7890)	8680 (7900-9530)	7790 (7090-8560)	0.231	0.397	0.436	13500 (12000-15200)	14300 (12500-16300)	14500 (13300-15900)	11400 (10300-12600)	13400 (12200-14800)	11600 (10500-12800)	0.779	0.0749	0.299
551	MSI 3	Complex lipids	w/o MS2:Plasmenyl-PC 36:3; PC(P-14:0/22:3)		0.214	0.169	0.945	8000 (7250-8820)	9730 (8690-10900)	7980 (7170-8890)	7000 (6200-7890)	8680 (7900-9530)	7790 (7090-8560)	0.231	0.397	0.436	2990 (2500-3570)	4210 (3430-5170)	3700 (2970-4600)	4280 (3350-5460)	4840 (4320-5420)	4390 (3920-4920)	0.246	0.643	0.557
552	MSI 3	Complex lipids	w/o MS2:Plasmenyl-PE 34:2; PE(P-14:0/20:2)		0.905	0.519	0.197	8000 (7250-8820)	9730 (8690-10900)	7980 (7170-8890)	7000 (6200-7890)	8680 (7900-9530)	7790 (7090-8560)	0.231	0.397	0.436	3020 (2220-4100)	3450 (2420-4920)	1820 (1330-2480)	3670 (2590-5210)	3990 (3030-5270)	2860 (2170-3770)	0.792	0.127	0.411
553	MSI 3	Complex lipids	w/o MS2:Plasmenyl-PE 36:1; PE(P-14:0/22:1)		0.596	0.39	0.662	8000 (7250-8820)	9730 (8690-10900)	7980 (7170-8890)	7000 (6200-7890)	8680 (7900-9530)	7790 (7090-8560)	0.231	0.397	0.436	3590 (3130-4130)	3960 (3370-4650)	2210 (1810-2690)	2310 (1860-2880)	4010 (3510-4570)	3010 (2640-3440)	0.671	0.867	0.148
554	MSI 3	Complex lipids	w/o MS2:Plasmenyl-PE 36:3; PE(P-14:0/22:3)		0.809	0.553	0.428	8000 (7250-8820)	9730 (8690-10900)	7980 (7170-8890)	7000 (6200-7890)	8680 (7900-9530)	7790 (7090-8560)	0.231	0.397	0.436	7140 (6370-8010)	10000 (8760-11400)	7530 (6710-8450)	5680 (5000-6460)	6990 (6170-7910)	7500 (6620-8480)	0.0852	0.0984	0.699
555	MSI 1	Complex lipids	PE (36:3) Oxidiezed		0.892	0.499	0.216	8000 (7250-8820)	9730 (8690-10900)	7980 (7170-8890)	7000 (6200-7890)	8680 (7900-9530)	7790 (7090-8560)	0.231	0.397	0.436	16400 (14800-18300)	18500 (16400-20900)	17800 (16200-19600)	14400 (12900-16000)	16800 (15300-18400)	14400 (13100-15800)	0.503	0.13	0.267
556	MSI 3	Complex lipids	w/o MS2:Plasmenyl-PE 36:3; PE(P-14:0/22:3)		0.844	0.562	0.357	8000 (7250-8820)	9730 (8690-10900)	7980 (7170-8890)	7000 (6200-7890)	8680 (7900-9530)	7790 (7090-8560)	0.231	0.397	0.436	10600 (9860-11400)	13400 (12400-14600)	10300 (9360-11300)	8250 (7420-9170)	9670 (8810-10600)	9330 (8500-10200)	0.0494	0.115	0.792
557	MSI 3	Biogenic amines	w/o MS2:Pregabalin	55	0.57	0.356	0.668	68100 (64700-71600)	58000 (55100-61100)	61300 (57200-65800)	58000 (53600-62800)	62100 (53800-71600)	44800 (37000-54300)	0.039	0.582	0.192	110000 (100000-120000)	96300 (87900-105000)	96400 (88000-106000)	95800 (86500-106000)	125000 (103000-152000)	85800 (65900-112000)	0.33	0.963	0.272
558	MSI 1	Biogenic amines	DL-Pipecolinic acid		0.422	0.316	0.845	68100 (64700-71600)	58000 (55100-61100)	61300 (57200-65800)	58000 (53600-62800)	62100 (53800-71600)	44800 (37000-54300)	0.039	0.582	0.192	28600 (26100-31200)	26800 (24500-29300)	22400 (20600-24300)	22500 (20500-24700)	20200 (16600-24700)	12300 (9380-16000)	0.63	0.948	0.152
559	MSI 1	Biogenic amines	L-beta-Homolysine		0.454	0.207	0.689	68100 (64700-71600)	58000 (55100-61100)	61300 (57200-65800)	58000 (53600-62800)	62100 (53800-71600)	44800 (37000-54300)	0.039	0.582	0.192	85800 (75300-97800)	62400 (54800-71200)	71500 (60300-84600)	63900 (52900-77200)	66200 (52900-82700)	36300 (26900-48900)	0.103	0.644	0.126
560	MSI 1	Biogenic amines	L-Tryptophan		0.781	0.629	0.59	68100 (64700-71600)	58000 (55100-61100)	61300 (57200-65800)	58000 (53600-62800)	62100 (53800-71600)	44800 (37000-54300)	0.039	0.582	0.192	767000 (726000-810000)	691000 (654000-730000)	705000 (662000-750000)	670000 (625000-719000)	704000 (622000-798000)	573000 (484000-678000)	0.199	0.574	0.34
561	MSI 3	Complex lipids	w/o MS2:""""3,4-DIHYDROXY-L-PHENYLALANINE""""		0.564	0.354	0.675	68100 (64700-71600)	58000 (55100-61100)	61300 (57200-65800)	58000 (53600-62800)	62100 (53800-71600)	44800 (37000-54300)	0.039	0.582	0.192	58400 (54100-63100)	47100 (43600-50800)	58600 (53500-64300)	56500 (51000-62700)	53500 (48800-58700)	48900 (43200-55400)	0.059	0.785	0.568
562	MSI 3	Biogenic amines	w/o MS2:4-ACETAMIDOBUTANOATE		0.763	0.402	0.396	68100 (64700-71600)	58000 (55100-61100)	61300 (57200-65800)	58000 (53600-62800)	62100 (53800-71600)	44800 (37000-54300)	0.039	0.582	0.192	19000 (17700-20300)	16300 (15200-17500)	17000 (15900-18100)	15400 (14300-16500)	18300 (16100-20800)	13700 (11500-16300)	0.144	0.29	0.199
563	MSI 3	Biogenic amines	w/o MS2:Diethanolamine		0.627	0.309	0.541	68100 (64700-71600)	58000 (55100-61100)	61300 (57200-65800)	58000 (53600-62800)	62100 (53800-71600)	44800 (37000-54300)	0.039	0.582	0.192	10600 (9700-11600)	8840 (8090-9670)	10800 (9270-12600)	9650 (8120-11500)	10600 (8980-12600)	7700 (6120-9690)	0.169	0.606	0.275
564	MSI 3	Biogenic amines	w/o MS2:L-Tryptophan		0.787	0.594	0.524	68100 (64700-71600)	58000 (55100-61100)	61300 (57200-65800)	58000 (53600-62800)	62100 (53800-71600)	44800 (37000-54300)	0.039	0.582	0.192	190000 (178000-203000)	171000 (160000-182000)	171000 (160000-184000)	165000 (152000-179000)	179000 (158000-203000)	145000 (123000-172000)	0.264	0.718	0.331
565	MSI 1	Complex lipids	PE (36:3)	56	0.338	0.265	0.901	24100 (21700-26800)	31000 (27900-34500)	25700 (23300-28300)	35100 (31600-39000)	34900 (31500-38700)	39700 (34500-45600)	0.101	0.0336	0.476	2620 (2160-3180)	3540 (2920-4300)	3020 (2490-3660)	5420 (4400-6680)	4330 (3710-5060)	5260 (4260-6480)	0.277	0.0429	0.47
566	MSI 3	Complex lipids	w/o MS2:PC 36:3; PC(14:1/22:2)		0.453	0.311	0.794	24100 (21700-26800)	31000 (27900-34500)	25700 (23300-28300)	35100 (31600-39000)	34900 (31500-38700)	39700 (34500-45600)	0.101	0.0336	0.476	8900 (7730-10300)	10400 (9010-12000)	10400 (9860-11000)	11300 (10700-12100)	12700 (11700-13800)	13000 (11700-14500)	0.451	0.3	0.859
567	MSI 3	Complex lipids	w/o MS2:PE 38:3; PE(16:0/22:3)		0.578	0.38	0.681	24100 (21700-26800)	31000 (27900-34500)	25700 (23300-28300)	35100 (31600-39000)	34900 (31500-38700)	39700 (34500-45600)	0.101	0.0336	0.476	2400 (1940-2970)	3320 (2680-4110)	3060 (2660-3520)	4520 (3890-5250)	4560 (4040-5140)	5590 (4760-6560)	0.29	0.0608	0.326
568	MSI 1	Complex lipids	PC (36:4)		0.485	0.293	0.729	24100 (21700-26800)	31000 (27900-34500)	25700 (23300-28300)	35100 (31600-39000)	34900 (31500-38700)	39700 (34500-45600)	0.101	0.0336	0.476	107000 (73500-156000)	150000 (103000-219000)	106000 (74300-152000)	257000 (175000-377000)	178000 (130000-242000)	306000 (202000-465000)	0.533	0.0938	0.313
569	MSI 1	Complex lipids	PC 38:3; PC(18:0/20:3)		0.883	0.498	0.233	24100 (21700-26800)	31000 (27900-34500)	25700 (23300-28300)	35100 (31600-39000)	34900 (31500-38700)	39700 (34500-45600)	0.101	0.0336	0.476	569000 (513000-631000)	766000 (690000-849000)	663000 (592000-742000)	805000 (713000-908000)	853000 (757000-961000)	1140000 (971000-1340000)	0.052	0.234	0.165
570	MSI 1	Complex lipids	Plasmenyl-PC 36:2; PC(P-14:0/22:2)		0.304	0.197	0.868	24100 (21700-26800)	31000 (27900-34500)	25700 (23300-28300)	35100 (31600-39000)	34900 (31500-38700)	39700 (34500-45600)	0.101	0.0336	0.476	42200 (30800-57800)	45000 (32800-61700)	28500 (19400-41900)	50400 (33300-76200)	68400 (50300-93000)	68900 (45500-104000)	0.886	0.305	0.989
571	MSI 3	Complex lipids	w/o MS2:PE 43:6; PE(17:2/26:4)		0.809	0.484	0.37	24100 (21700-26800)	31000 (27900-34500)	25700 (23300-28300)	35100 (31600-39000)	34900 (31500-38700)	39700 (34500-45600)	0.101	0.0336	0.476	34100 (28400-41000)	69900 (58100-84000)	47900 (40400-56800)	66200 (55200-79400)	76600 (65900-89000)	112000 (91700-137000)	0.0102	0.19	0.148
572	MSI 1	Complex lipids	PC (36:3) A		0.9	0.409	0.169	24100 (21700-26800)	31000 (27900-34500)	25700 (23300-28300)	35100 (31600-39000)	34900 (31500-38700)	39700 (34500-45600)	0.101	0.0336	0.476	166000 (157000-176000)	191000 (180000-202000)	183000 (173000-192000)	213000 (202000-225000)	223000 (212000-235000)	234000 (218000-251000)	0.0927	0.0434	0.604
573	MSI 1	Complex lipids	PC (38:2)		0.33	0.296	0.952	24100 (21700-26800)	31000 (27900-34500)	25700 (23300-28300)	35100 (31600-39000)	34900 (31500-38700)	39700 (34500-45600)	0.101	0.0336	0.476	13100 (11900-14500)	16000 (14500-17700)	14800 (14000-15600)	15900 (15000-16800)	14500 (13500-15500)	16200 (14800-17800)	0.157	0.339	0.349
574	MSI 1	Complex lipids	PC (38:3)		0.906	0.437	0.167	24100 (21700-26800)	31000 (27900-34500)	25700 (23300-28300)	35100 (31600-39000)	34900 (31500-38700)	39700 (34500-45600)	0.101	0.0336	0.476	71900 (67400-76700)	81400 (76300-86800)	78900 (74300-83700)	92300 (86600-98400)	93900 (87300-101000)	113000 (102000-124000)	0.188	0.0736	0.152
575	MSI 3	Biogenic amines	w/o MS2:L-beta-Homoleucine_1		0.192	0.147	0.948	24100 (21700-26800)	31000 (27900-34500)	25700 (23300-28300)	35100 (31600-39000)	34900 (31500-38700)	39700 (34500-45600)	0.101	0.0336	0.476	2070 (1740-2460)	2360 (1980-2810)	1630 (1310-2040)	1660 (1310-2110)	1560 (1290-1890)	861 (667-1110)	0.602	0.953	0.0766
576	MSI 2	Complex lipids	PC (p-36:3) or PC (o-36:4)	57	0.625	0.363	0.589	32100 (30100-34200)	39800 (37000-42800)	34800 (32100-37700)	26700 (24400-29300)	36500 (33700-39400)	31900 (28700-35500)	0.0467	0.0304	0.327	31400 (29700-33300)	30800 (28800-32900)	31400 (29800-33200)	27900 (26300-29700)	33600 (32300-35000)	32600 (30800-34400)	0.824	0.143	0.663
577	MSI 2	Complex lipids	PC (p-36:4) or PC (o-36:5)		0.8	0.456	0.368	32100 (30100-34200)	39800 (37000-42800)	34800 (32100-37700)	26700 (24400-29300)	36500 (33700-39400)	31900 (28700-35500)	0.0467	0.0304	0.327	16300 (15200-17500)	16900 (15500-18300)	17500 (16400-18700)	14200 (13200-15300)	17800 (16400-19300)	15900 (14200-17700)	0.781	0.0341	0.425
578	MSI 2	Complex lipids	PC (p-38:4) or PC (o-38:5) A		0.645	0.35	0.546	32100 (30100-34200)	39800 (37000-42800)	34800 (32100-37700)	26700 (24400-29300)	36500 (33700-39400)	31900 (28700-35500)	0.0467	0.0304	0.327	23800 (23000-24800)	25900 (24800-27100)	23400 (22300-24600)	20900 (19800-22000)	24400 (23300-25600)	23600 (22100-25100)	0.187	0.111	0.655
579	MSI 2	Complex lipids	PC (p-38:4) or PC (o-38:5) B		0.598	0.382	0.65	32100 (30100-34200)	39800 (37000-42800)	34800 (32100-37700)	26700 (24400-29300)	36500 (33700-39400)	31900 (28700-35500)	0.0467	0.0304	0.327	5230 (4750-5760)	5610 (5020-6280)	5710 (4870-6700)	3210 (2680-3830)	5810 (4890-6900)	3750 (2970-4720)	0.659	0.018	0.147
580	MSI 3	Complex lipids	w/o MS2:Plasmenyl-PC 38:5; PC(P-16:0/22:5)		0.585	0.231	0.539	32100 (30100-34200)	39800 (37000-42800)	34800 (32100-37700)	26700 (24400-29300)	36500 (33700-39400)	31900 (28700-35500)	0.0467	0.0304	0.327	4310 (3640-5100)	7850 (6470-9530)	6400 (5250-7800)	3340 (2680-4170)	5820 (5100-6640)	6210 (5210-7420)	0.0387	0.0309	0.772
581	MSI 1	Complex lipids	PC (36:4) Oxidized		0.579	0.357	0.655	32100 (30100-34200)	39800 (37000-42800)	34800 (32100-37700)	26700 (24400-29300)	36500 (33700-39400)	31900 (28700-35500)	0.0467	0.0304	0.327	263000 (244000-284000)	334000 (306000-365000)	267000 (236000-302000)	179000 (156000-206000)	293000 (249000-345000)	155000 (125000-193000)	0.0664	0.034	0.0308
582	MSI 1	Complex lipids	PC (36:5) Oxidized		0.75	0.608	0.637	32100 (30100-34200)	39800 (37000-42800)	34800 (32100-37700)	26700 (24400-29300)	36500 (33700-39400)	31900 (28700-35500)	0.0467	0.0304	0.327	305000 (283000-330000)	407000 (373000-444000)	336000 (311000-363000)	291000 (267000-317000)	369000 (338000-403000)	351000 (312000-395000)	0.03	0.197	0.738
583	MSI 1	Complex lipids	PC (38:5) Oxidized A		0.766	0.638	0.645	32100 (30100-34200)	39800 (37000-42800)	34800 (32100-37700)	26700 (24400-29300)	36500 (33700-39400)	31900 (28700-35500)	0.0467	0.0304	0.327	302000 (284000-322000)	416000 (387000-448000)	308000 (282000-336000)	250000 (226000-275000)	343000 (315000-374000)	331000 (295000-371000)	0.00548	0.105	0.801
584	MSI 3	Complex lipids	w/o MS2:Plasmenyl-PC 37:4; PC(P-15:0/22:4)		0.433	0.241	0.747	32100 (30100-34200)	39800 (37000-42800)	34800 (32100-37700)	26700 (24400-29300)	36500 (33700-39400)	31900 (28700-35500)	0.0467	0.0304	0.327	23300 (21300-25500)	31600 (28500-35000)	26800 (23700-30100)	23900 (20900-27300)	30700 (28600-33000)	29100 (26500-32100)	0.0474	0.506	0.661
585	MSI 3	Complex lipids	w/o MS2:Plasmenyl-PC 38:4; PC(P-14:0/24:4)		0.475	0.351	0.808	32100 (30100-34200)	39800 (37000-42800)	34800 (32100-37700)	26700 (24400-29300)	36500 (33700-39400)	31900 (28700-35500)	0.0467	0.0304	0.327	48800 (43100-55300)	72200 (62500-83400)	60400 (50700-71800)	40900 (33700-49700)	63100 (56900-69900)	56200 (48900-64600)	0.0673	0.129	0.518
586	MSI 2	Complex lipids	PC (p-32:0) or PC (o-32:1)		0.438	0.317	0.824	32100 (30100-34200)	39800 (37000-42800)	34800 (32100-37700)	26700 (24400-29300)	36500 (33700-39400)	31900 (28700-35500)	0.0467	0.0304	0.327	4890 (4640-5150)	5190 (4890-5520)	4370 (4160-4600)	4430 (4190-4690)	4260 (3830-4730)	4130 (3590-4760)	0.481	0.852	0.873
587	MSI 3	Biogenic amines	w/o MS2:MLS001076684-01!	58	0.732	0.419	0.462	39900 (38400-41600)	43300 (41200-45400)	33900 (32000-35900)	35000 (33100-37000)	34100 (32200-36200)	30700 (29000-32500)	0.243	0.696	0.22	12400 (11700-13100)	12400 (11500-13300)	9360 (8700-10100)	10600 (9910-11400)	9930 (9150-10800)	9860 (9080-10700)	0.991	0.225	0.95
588	MSI 3	Biogenic amines	w/o MS2:MLS001148144-01!		0.449	0.29	0.775	39900 (38400-41600)	43300 (41200-45400)	33900 (32000-35900)	35000 (33100-37000)	34100 (32200-36200)	30700 (29000-32500)	0.243	0.696	0.22	5820 (5410-6260)	7920 (7250-8660)	5470 (4930-6080)	5100 (4600-5640)	5670 (5220-6170)	4930 (4540-5360)	0.0167	0.635	0.256
589	MSI 3	Biogenic amines	w/o MS2:Phe-Phe-Lys		0.75	0.446	0.452	39900 (38400-41600)	43300 (41200-45400)	33900 (32000-35900)	35000 (33100-37000)	34100 (32200-36200)	30700 (29000-32500)	0.243	0.696	0.22	135000 (128000-141000)	141000 (132000-149000)	122000 (116000-129000)	122000 (116000-128000)	129000 (122000-136000)	115000 (108000-121000)	0.592	0.986	0.17
590	MSI 3	Biogenic amines	w/o MS2:Strophanthidin		0.796	0.376	0.326	39900 (38400-41600)	43300 (41200-45400)	33900 (32000-35900)	35000 (33100-37000)	34100 (32200-36200)	30700 (29000-32500)	0.243	0.696	0.22	1430000 (1370000-1490000)	1480000 (1410000-1560000)	1270000 (1200000-1330000)	1290000 (1230000-1360000)	1260000 (1180000-1340000)	1210000 (1140000-1290000)	0.592	0.782	0.696
591	MSI 3	Biogenic amines	w/o MS2:1-Hexadecanoyl-2-(9Z,12Z-octadecadienoyl)-sn-glycero-3-phosphoric acid		0.784	0.31	0.312	39900 (38400-41600)	43300 (41200-45400)	33900 (32000-35900)	35000 (33100-37000)	34100 (32200-36200)	30700 (29000-32500)	0.243	0.696	0.22	28000 (26800-29200)	30100 (28500-31800)	25400 (23700-27200)	25500 (23800-27200)	26000 (24200-27900)	20800 (19400-22400)	0.314	0.98	0.0434
592	MSI 3	Biogenic amines	w/o MS2:Ambiguine_C_isonitrile		0.818	0.29	0.257	39900 (38400-41600)	43300 (41200-45400)	33900 (32000-35900)	35000 (33100-37000)	34100 (32200-36200)	30700 (29000-32500)	0.243	0.696	0.22	61600 (59300-64000)	63100 (60300-66200)	55700 (52900-58700)	56200 (53500-59100)	56400 (53100-59800)	52900 (49800-56100)	0.703	0.904	0.464
593	MSI 3	Biogenic amines	w/o MS2:Asn-Ile		0.316	0.284	0.955	39900 (38400-41600)	43300 (41200-45400)	33900 (32000-35900)	35000 (33100-37000)	34100 (32200-36200)	30700 (29000-32500)	0.243	0.696	0.22	10700 (9670-11900)	11800 (10400-13300)	5390 (4460-6510)	6740 (5610-8090)	5000 (4370-5720)	4050 (3540-4640)	0.582	0.411	0.291
594	MSI 3	Biogenic amines	w/o MS2:CHOLIC ACID		0.899	0.315	0.147	39900 (38400-41600)	43300 (41200-45400)	33900 (32000-35900)	35000 (33100-37000)	34100 (32200-36200)	30700 (29000-32500)	0.243	0.696	0.22	111000 (107000-115000)	115000 (110000-120000)	99000 (93600-105000)	101000 (95300-106000)	100000 (94400-107000)	91400 (86000-97100)	0.584	0.839	0.295
595	MSI 3	Biogenic amines	w/o MS2:Eryped		0.398	0.259	0.813	39900 (38400-41600)	43300 (41200-45400)	33900 (32000-35900)	35000 (33100-37000)	34100 (32200-36200)	30700 (29000-32500)	0.243	0.696	0.22	12500 (11700-13400)	13500 (12400-14700)	12700 (11800-13600)	11700 (10900-12500)	12900 (12000-13900)	10500 (9780-11300)	0.501	0.43	0.0605
596	MSI 3	Biogenic amines	w/o MS2:Gedunin		0.259	0.131	0.852	39900 (38400-41600)	43300 (41200-45400)	33900 (32000-35900)	35000 (33100-37000)	34100 (32200-36200)	30700 (29000-32500)	0.243	0.696	0.22	29300 (26400-32400)	32300 (28600-36600)	26400 (24300-28600)	28300 (26200-30700)	24700 (22300-27300)	25600 (23200-28300)	0.554	0.533	0.803
597	MSI 1	Complex lipids	TG (50:4)	59	0.946	0.634	0.148	15700 (13900-17700)	21300 (18800-24100)	21900 (19700-24300)	15800 (14100-17800)	16600 (14900-18500)	23300 (20900-25900)	0.0954	0.0435	0.0375	48900 (42200-56700)	71100 (61400-82500)	69400 (61600-78200)	50400 (44100-57600)	53300 (47700-59600)	76200 (68100-85200)	0.0892	0.0734	0.0354
598	MSI 1	Complex lipids	TG (50:4) 2		0.96	0.647	0.113	15700 (13900-17700)	21300 (18800-24100)	21900 (19700-24300)	15800 (14100-17800)	16600 (14900-18500)	23300 (20900-25900)	0.0954	0.0435	0.0375	129000 (110000-151000)	191000 (162000-224000)	187000 (164000-213000)	126000 (109000-145000)	138000 (122000-156000)	209000 (184000-236000)	0.1	0.0421	0.0281
599	MSI 1	Complex lipids	TG (50:5)		0.918	0.62	0.217	15700 (13900-17700)	21300 (18800-24100)	21900 (19700-24300)	15800 (14100-17800)	16600 (14900-18500)	23300 (20900-25900)	0.0954	0.0435	0.0375	6330 (5420-7390)	9050 (7750-10600)	9250 (8230-10400)	6200 (5440-7060)	6590 (5860-7400)	8680 (7730-9750)	0.12	0.0243	0.113
600	MSI 1	Complex lipids	TG (50:5) 2		0.93	0.589	0.17	15700 (13900-17700)	21300 (18800-24100)	21900 (19700-24300)	15800 (14100-17800)	16600 (14900-18500)	23300 (20900-25900)	0.0954	0.0435	0.0375	14900 (12700-17500)	21200 (18100-24900)	21100 (18700-23800)	13600 (11900-15500)	15100 (13300-17100)	20500 (18100-23300)	0.139	0.0173	0.106
601	MSI 1	Complex lipids	TG (51:4)		0.35	0.26	0.879	15700 (13900-17700)	21300 (18800-24100)	21900 (19700-24300)	15800 (14100-17800)	16600 (14900-18500)	23300 (20900-25900)	0.0954	0.0435	0.0375	7710 (6580-9030)	8980 (7660-10500)	14000 (12500-15600)	11700 (10400-13300)	8200 (6780-9910)	12600 (10400-15200)	0.51	0.279	0.13
602	MSI 1	Complex lipids	TG (51:4) 2		0.909	0.721	0.325	15700 (13900-17700)	21300 (18800-24100)	21900 (19700-24300)	15800 (14100-17800)	16600 (14900-18500)	23300 (20900-25900)	0.0954	0.0435	0.0375	26600 (23400-30200)	36400 (32100-41400)	38400 (34400-42900)	27000 (23900-30500)	31000 (27700-34700)	42500 (38000-47600)	0.098	0.0345	0.0629
603	MSI 1	Complex lipids	TG (53:5) 2		0.834	0.782	0.761	15700 (13900-17700)	21300 (18800-24100)	21900 (19700-24300)	15800 (14100-17800)	16600 (14900-18500)	23300 (20900-25900)	0.0954	0.0435	0.0375	15400 (13500-17500)	22700 (19900-25800)	20800 (18400-23400)	13600 (11900-15600)	17700 (15900-19700)	24100 (21700-26900)	0.0443	0.0232	0.053
604	MSI 1	Complex lipids	TG (58:6) 2		0.6	0.527	0.845	15700 (13900-17700)	21300 (18800-24100)	21900 (19700-24300)	15800 (14100-17800)	16600 (14900-18500)	23300 (20900-25900)	0.0954	0.0435	0.0375	28100 (24300-32500)	38300 (33100-44200)	30100 (26900-33600)	24100 (21300-27300)	29300 (25400-33800)	38400 (33300-44300)	0.149	0.172	0.203
605	MSI 3	Complex lipids	w/o MS2:TG 50:3; TG(12:1/16:1/22:1)		0.341	0.23	0.856	15700 (13900-17700)	21300 (18800-24100)	21900 (19700-24300)	15800 (14100-17800)	16600 (14900-18500)	23300 (20900-25900)	0.0954	0.0435	0.0375	19300 (15700-23600)	26600 (21800-32600)	32500 (25800-40900)	20700 (16000-26800)	16900 (14100-20200)	32900 (27500-39400)	0.277	0.182	0.0159
606	MSI 3	Complex lipids	w/o MS2:TG 51:5; TG(12:3/17:0/22:2)		0.871	0.624	0.344	15700 (13900-17700)	21300 (18800-24100)	21900 (19700-24300)	15800 (14100-17800)	16600 (14900-18500)	23300 (20900-25900)	0.0954	0.0435	0.0375	3830 (3380-4340)	5200 (4590-5890)	5190 (4600-5840)	4140 (3620-4730)	4170 (3770-4610)	5270 (4770-5830)	0.1	0.197	0.119
607	MSI 3	Complex lipids	w/o MS2:TG 52:6; TG(12:0/18:0/22:6)		0.549	0.444	0.811	15700 (13900-17700)	21300 (18800-24100)	21900 (19700-24300)	15800 (14100-17800)	16600 (14900-18500)	23300 (20900-25900)	0.0954	0.0435	0.0375	15300 (13200-17600)	17000 (14800-19600)	19100 (16500-22100)	14100 (12000-16600)	16200 (14800-17800)	20300 (18500-22300)	0.594	0.155	0.115
608	MSI 3	Complex lipids	w/o MS2:TG 60:6; TG(16:3/22:1/22:2)		0.524	0.404	0.799	15700 (13900-17700)	21300 (18800-24100)	21900 (19700-24300)	15800 (14100-17800)	16600 (14900-18500)	23300 (20900-25900)	0.0954	0.0435	0.0375	3750 (3240-4340)	5000 (4320-5780)	4350 (3810-4970)	3740 (3220-4340)	4000 (3590-4470)	5090 (4560-5680)	0.183	0.429	0.142
609	MSI 1	Complex lipids	DG (38:5)	60	0.627	0.476	0.713	34800 (31500-38400)	46700 (41700-52400)	37300 (33900-41000)	30400 (27400-33800)	45000 (41500-48900)	51500 (47400-55900)	0.0817	0.142	0.271	3390 (3030-3800)	5900 (5170-6730)	3810 (3230-4480)	3520 (2940-4230)	5840 (5350-6370)	7140 (6540-7800)	0.00668	0.741	0.122
610	MSI 1	Complex lipids	DG (38:6)		0.67	0.376	0.528	34800 (31500-38400)	46700 (41700-52400)	37300 (33900-41000)	30400 (27400-33800)	45000 (41500-48900)	51500 (47400-55900)	0.0817	0.142	0.271	3720 (3210-4310)	6870 (5790-8140)	5380 (4700-6160)	4380 (3760-5100)	6140 (5690-6640)	7930 (7340-8560)	0.0177	0.297	0.0295
611	MSI 1	Complex lipids	TG (54:5) 2		0.782	0.571	0.509	34800 (31500-38400)	46700 (41700-52400)	37300 (33900-41000)	30400 (27400-33800)	45000 (41500-48900)	51500 (47400-55900)	0.0817	0.142	0.271	342000 (311000-377000)	416000 (372000-465000)	351000 (317000-389000)	321000 (286000-360000)	496000 (451000-546000)	593000 (538000-653000)	0.229	0.545	0.214
612	MSI 1	Complex lipids	TG (54:6)		0.638	0.276	0.5	34800 (31500-38400)	46700 (41700-52400)	37300 (33900-41000)	30400 (27400-33800)	45000 (41500-48900)	51500 (47400-55900)	0.0817	0.142	0.271	55800 (48700-63900)	57800 (49500-67600)	60300 (52100-69700)	46200 (39300-54300)	71200 (64900-78100)	75800 (69100-83100)	0.872	0.209	0.645
613	MSI 1	Complex lipids	TG (54:6) 2		0.837	0.604	0.411	34800 (31500-38400)	46700 (41700-52400)	37300 (33900-41000)	30400 (27400-33800)	45000 (41500-48900)	51500 (47400-55900)	0.0817	0.142	0.271	157000 (137000-179000)	216000 (185000-253000)	182000 (159000-208000)	144000 (124000-168000)	219000 (198000-242000)	287000 (259000-318000)	0.159	0.243	0.0757
614	MSI 1	Complex lipids	TG (56:6)		0.878	0.465	0.228	34800 (31500-38400)	46700 (41700-52400)	37300 (33900-41000)	30400 (27400-33800)	45000 (41500-48900)	51500 (47400-55900)	0.0817	0.142	0.271	43900 (40800-47200)	61300 (56400-66600)	47700 (44100-51700)	39900 (36500-43600)	57400 (53300-61800)	61000 (56700-65700)	0.00977	0.124	0.574
615	MSI 1	Complex lipids	TG (56:6) 2		0.849	0.494	0.299	34800 (31500-38400)	46700 (41700-52400)	37300 (33900-41000)	30400 (27400-33800)	45000 (41500-48900)	51500 (47400-55900)	0.0817	0.142	0.271	241000 (222000-262000)	314000 (286000-345000)	263000 (241000-287000)	212000 (192000-234000)	323000 (297000-350000)	336000 (309000-364000)	0.0597	0.104	0.742
616	MSI 1	Complex lipids	TG (56:7)		0.58	0.453	0.768	34800 (31500-38400)	46700 (41700-52400)	37300 (33900-41000)	30400 (27400-33800)	45000 (41500-48900)	51500 (47400-55900)	0.0817	0.142	0.271	34900 (31100-39200)	52500 (46000-60100)	43500 (39400-47900)	32400 (29100-36200)	46800 (43700-50100)	47700 (44500-51000)	0.041	0.0476	0.844
617	MSI 1	Complex lipids	TG (56:7) 2		0.444	0.277	0.77	34800 (31500-38400)	46700 (41700-52400)	37300 (33900-41000)	30400 (27400-33800)	45000 (41500-48900)	51500 (47400-55900)	0.0817	0.142	0.271	122000 (103000-144000)	166000 (137000-202000)	136000 (113000-164000)	77100 (62500-95200)	158000 (138000-180000)	162000 (142000-185000)	0.265	0.0458	0.891
618	MSI 1	Complex lipids	TG (58:6)		0.645	0.579	0.844	34800 (31500-38400)	46700 (41700-52400)	37300 (33900-41000)	30400 (27400-33800)	45000 (41500-48900)	51500 (47400-55900)	0.0817	0.142	0.271	11100 (9960-12500)	15900 (13900-18100)	12000 (10900-13200)	10400 (9330-11500)	12700 (11600-13900)	15100 (13800-16500)	0.0666	0.304	0.199
619	MSI 3	Complex lipids	w/o MS2:TG 54:7; TG(12:3/20:0/22:4)		0.462	0.433	0.948	34800 (31500-38400)	46700 (41700-52400)	37300 (33900-41000)	30400 (27400-33800)	45000 (41500-48900)	51500 (47400-55900)	0.0817	0.142	0.271	19300 (15800-23500)	16300 (12900-20400)	12300 (9960-15200)	11700 (9240-14800)	19800 (16800-23400)	24300 (20600-28700)	0.603	0.87	0.405
620	MSI 3	Complex lipids	w/o MS2:TG 58:7; TG(15:2/21:5/22:0)		0.571	0.44	0.766	34800 (31500-38400)	46700 (41700-52400)	37300 (33900-41000)	30400 (27400-33800)	45000 (41500-48900)	51500 (47400-55900)	0.0817	0.142	0.271	36000 (31800-40800)	45800 (39700-52900)	33500 (29600-37900)	32400 (28200-37200)	33600 (29700-38100)	44700 (39500-50600)	0.247	0.85	0.124
621	MSI 3	Complex lipids	w/o MS2:TG 60:9; TG(16:0/22:2/22:7)		0.627	0.617	0.973	34800 (31500-38400)	46700 (41700-52400)	37300 (33900-41000)	30400 (27400-33800)	45000 (41500-48900)	51500 (47400-55900)	0.0817	0.142	0.271	8390 (7250-9690)	12100 (10300-14400)	9410 (8400-10500)	6940 (6110-7880)	9770 (8560-11200)	9430 (8260-10800)	0.13	0.0727	0.857
622	MSI 3	Biogenic amines	w/o MS2:MLS001333570-01!55297-96-6	61	0.627	0.338	0.563	6490 (5740-7330)	10000 (8620-11600)	7880 (7250-8570)	7410 (6830-8040)	7990 (7370-8660)	5630 (5190-6100)	0.0414	0.606	0.006	5040 (4240-5990)	10100 (8160-12500)	6310 (5360-7410)	5710 (4880-6680)	7910 (6610-9480)	4390 (3660-5260)	0.0229	0.665	0.0337
623	MSI 3	Biogenic amines	w/o MS2:O-Phosphocholine		0.325	0.171	0.814	6490 (5740-7330)	10000 (8620-11600)	7880 (7250-8570)	7410 (6830-8040)	7990 (7370-8660)	5630 (5190-6100)	0.0414	0.606	0.006	4790 (4510-5100)	4800 (4450-5170)	5160 (4850-5480)	4920 (4640-5220)	4330 (4050-4620)	3920 (3670-4180)	0.997	0.579	0.309
624	MSI 3	Biogenic amines	w/o MS2:Tiamulin		0.356	0.197	0.803	6490 (5740-7330)	10000 (8620-11600)	7880 (7250-8570)	7410 (6830-8040)	7990 (7370-8660)	5630 (5190-6100)	0.0414	0.606	0.006	16900 (13100-21700)	40000 (29400-54400)	29300 (23700-36200)	20600 (16800-25300)	24300 (19200-30900)	12300 (9720-15600)	0.0479	0.243	0.061
625	MSI 3	Biogenic amines	w/o MS2:Xanthomonic Acid		0.582	0.368	0.661	6490 (5740-7330)	10000 (8620-11600)	7880 (7250-8570)	7410 (6830-8040)	7990 (7370-8660)	5630 (5190-6100)	0.0414	0.606	0.006	9720 (7590-12400)	23000 (17000-31100)	11800 (9750-14200)	14000 (11700-16900)	13600 (10900-17100)	9280 (7390-11600)	0.045	0.509	0.258
626	MSI 1	Complex lipids	LPC (14:0)		0.46	0.164	0.646	6490 (5740-7330)	10000 (8620-11600)	7880 (7250-8570)	7410 (6830-8040)	7990 (7370-8660)	5630 (5190-6100)	0.0414	0.606	0.006	2830 (2310-3470)	5970 (4650-7680)	4090 (3600-4630)	3930 (3480-4440)	4720 (4020-5540)	2810 (2400-3300)	0.0365	0.83	0.0347
627	MSI 1	Complex lipids	LPC (17:1)		0.553	0.438	0.795	6490 (5740-7330)	10000 (8620-11600)	7880 (7250-8570)	7410 (6830-8040)	7990 (7370-8660)	5630 (5190-6100)	0.0414	0.606	0.006	2170 (1790-2620)	3840 (3040-4860)	2990 (2630-3400)	2520 (2230-2860)	2910 (2490-3400)	1890 (1620-2200)	0.0819	0.348	0.0661
628	MSI 1	Complex lipids	LPC (18:2) 2		0.712	0.673	0.882	6490 (5740-7330)	10000 (8620-11600)	7880 (7250-8570)	7410 (6830-8040)	7990 (7370-8660)	5630 (5190-6100)	0.0414	0.606	0.006	89200 (72900-109000)	185000 (145000-237000)	117000 (99100-137000)	94200 (80400-110000)	114000 (97000-134000)	53000 (45000-62400)	0.038	0.354	0.0032
629	MSI 3	Biogenic amines	w/o MS2:1-Octadecanoyl-sn-glycero-3-phosphoethanolamine		0.647	0.27	0.484	6490 (5740-7330)	10000 (8620-11600)	7880 (7250-8570)	7410 (6830-8040)	7990 (7370-8660)	5630 (5190-6100)	0.0414	0.606	0.006	4780 (4160-5480)	6510 (5500-7710)	5640 (5140-6190)	4700 (4290-5150)	5520 (4870-6260)	3920 (3460-4440)	0.185	0.173	0.0719
630	MSI 3	Biogenic amines	w/o MS2:Arg-Phe-Arg		0.657	0.35	0.528	6490 (5740-7330)	10000 (8620-11600)	7880 (7250-8570)	7410 (6830-8040)	7990 (7370-8660)	5630 (5190-6100)	0.0414	0.606	0.006	2930 (2570-3350)	4720 (4010-5550)	3700 (3380-4040)	3660 (3360-3990)	3210 (2930-3520)	2780 (2540-3050)	0.0397	0.935	0.302
631	MSI 3	Biogenic amines	w/o MS2:Benzophenone-1		0.483	0.327	0.769	6490 (5740-7330)	10000 (8620-11600)	7880 (7250-8570)	7410 (6830-8040)	7990 (7370-8660)	5630 (5190-6100)	0.0414	0.606	0.006	4360 (3780-5020)	1740 (1470-2070)	2770 (2370-3230)	3830 (3300-4450)	3360 (3030-3720)	5260 (4740-5820)	0.0006	0.139	0.0056
632	MSI 3	Complex lipids	w/o MS2:Plasmenyl-PC 36:0; PC(P-14:0/22:0)	62	0.908	0.485	0.178	8790 (8260-9350)	10200 (9460-10900)	8560 (7880-9290)	7840 (7150-8590)	8520 (8040-9020)	7680 (7210-8190)	0.163	0.46	0.237	13800 (13000-14700)	15500 (14400-16700)	13400 (12300-14700)	12900 (11700-14300)	14300 (13400-15400)	11800 (10900-12700)	0.267	0.768	0.0613
633	MSI 3	Complex lipids	w/o MS2:Plasmenyl-PC 38:0; PC(P-14:0/24:0)		0.88	0.497	0.239	8790 (8260-9350)	10200 (9460-10900)	8560 (7880-9290)	7840 (7150-8590)	8520 (8040-9020)	7680 (7210-8190)	0.163	0.46	0.237	17800 (16700-19000)	19400 (18000-20900)	16500 (15200-17800)	15200 (13900-16600)	15400 (14400-16500)	13300 (12300-14300)	0.427	0.479	0.165
634	MSI 1	Complex lipids	GlcCer (40:1)		0.477	0.245	0.693	8790 (8260-9350)	10200 (9460-10900)	8560 (7880-9290)	7840 (7150-8590)	8520 (8040-9020)	7680 (7210-8190)	0.163	0.46	0.237	6280 (5750-6860)	7780 (7020-8610)	6270 (5650-6950)	5250 (4670-5890)	6070 (5690-6490)	6300 (5860-6780)	0.151	0.24	0.713
635	MSI 1	Complex lipids	GlcCer (40:1) 2		0.859	0.482	0.272	8790 (8260-9350)	10200 (9460-10900)	8560 (7880-9290)	7840 (7150-8590)	8520 (8040-9020)	7680 (7210-8190)	0.163	0.46	0.237	5690 (5330-6060)	6810 (6320-7330)	5800 (5310-6330)	5430 (4920-6000)	6180 (5780-6610)	5540 (5140-5970)	0.0992	0.608	0.287
636	MSI 1	Complex lipids	GlcCer (42:1)		0.94	0.559	0.137	8790 (8260-9350)	10200 (9460-10900)	8560 (7880-9290)	7840 (7150-8590)	8520 (8040-9020)	7680 (7210-8190)	0.163	0.46	0.237	8060 (7560-8590)	9180 (8520-9890)	7770 (7100-8500)	6910 (6250-7640)	7480 (7020-7960)	6570 (6130-7040)	0.225	0.365	0.177
637	MSI 1	Complex lipids	GlcCer (42:1) 2		0.89	0.443	0.197	8790 (8260-9350)	10200 (9460-10900)	8560 (7880-9290)	7840 (7150-8590)	8520 (8040-9020)	7680 (7210-8190)	0.163	0.46	0.237	6500 (6110-6910)	7540 (7030-8100)	6290 (5790-6830)	6010 (5480-6590)	6150 (5760-6570)	5730 (5330-6160)	0.15	0.7	0.474
638	MSI 3	Biogenic amines	w/o MS2:Metolachlor-OXA	63	0.499	0.0911	0.552	2260 (1930-2640)	1800 (1540-2100)	2310 (2000-2670)	1540 (1310-1800)	2760 (2390-3190)	1440 (1180-1750)	0.316	0.0574	0.0145	3760 (3130-4520)	3610 (3010-4330)	3530 (2880-4320)	2290 (1830-2880)	3770 (3050-4650)	1750 (1320-2330)	0.877	0.149	0.0432
639	MSI 3	Biogenic amines	w/o MS2:neobavaisoflavone		0.869	0.09	0.144	2260 (1930-2640)	1800 (1540-2100)	2310 (2000-2670)	1540 (1310-1800)	2760 (2390-3190)	1440 (1180-1750)	0.316	0.0574	0.0145	16500 (13700-19700)	12000 (10000-14400)	14900 (12400-17900)	9890 (8040-12200)	22200 (18400-26700)	12600 (9810-16100)	0.237	0.135	0.0833
640	MSI 3	Biogenic amines	w/o MS2:Phenylbutazone		0.751	0.225	0.321	2260 (1930-2640)	1800 (1540-2100)	2310 (2000-2670)	1540 (1310-1800)	2760 (2390-3190)	1440 (1180-1750)	0.316	0.0574	0.0145	16500 (14400-18800)	13500 (11800-15400)	14400 (12300-17000)	11100 (9240-13300)	19300 (16900-22100)	12700 (10600-15200)	0.306	0.266	0.0761
641	MSI 3	Biogenic amines	w/o MS2:Tyr-Thr_w/o MS2:Luteolin		0.725	0.16	0.327	2260 (1930-2640)	1800 (1540-2100)	2310 (2000-2670)	1540 (1310-1800)	2760 (2390-3190)	1440 (1180-1750)	0.316	0.0574	0.0145	49300 (42100-57800)	34100 (29100-39900)	45800 (35800-58700)	22100 (16700-29100)	62900 (52700-75200)	29700 (23300-37700)	0.117	0.05	0.0208
642	MSI 3	Biogenic amines	w/o MS2:Dinotefuran_1		0.103	0.0983	0.995	2260 (1930-2640)	1800 (1540-2100)	2310 (2000-2670)	1540 (1310-1800)	2760 (2390-3190)	1440 (1180-1750)	0.316	0.0574	0.0145	5380 (4390-6590)	5680 (4640-6960)	7810 (6490-9390)	6870 (5590-8440)	8240 (6410-10600)	6420 (4590-9000)	0.853	0.63	0.563
643	MSI 1	Complex lipids	HDCA		0.412	0.091	0.647	2260 (1930-2640)	1800 (1540-2100)	2310 (2000-2670)	1540 (1310-1800)	2760 (2390-3190)	1440 (1180-1750)	0.316	0.0574	0.0145	0.343 (0.235-0.499)	0.174 (0.119-0.253)	0.427 (0.31-0.588)	0.233 (0.163-0.333)	0.382 (0.227-0.642)	0.0906 (0.0451-0.182)	0.22	0.196	0.117
644	MSI 3	Biogenic amines	w/o MS2:Hesperetin		0.523	0.131	0.549	2260 (1930-2640)	1800 (1540-2100)	2310 (2000-2670)	1540 (1310-1800)	2760 (2390-3190)	1440 (1180-1750)	0.316	0.0574	0.0145	1880 (1480-2390)	1680 (1320-2130)	2100 (1680-2610)	1130 (884-1450)	2470 (1930-3150)	1380 (997-1920)	0.746	0.0613	0.177
645	MSI 3	Biogenic amines	w/o MS2:L-Asparagine		0.452	0.053	0.579	2260 (1930-2640)	1800 (1540-2100)	2310 (2000-2670)	1540 (1310-1800)	2760 (2390-3190)	1440 (1180-1750)	0.316	0.0574	0.0145	3870 (3110-4810)	3300 (2650-4100)	3390 (2780-4150)	3070 (2450-3840)	4230 (3580-4990)	2710 (2170-3390)	0.616	0.724	0.129
646	MSI 3	Complex lipids	w/o MS2:DG 42:6; DG(24:1/18:5)	64	0.867	0.414	0.227	4890 (4260-5630)	3580 (3010-4240)	5100 (4090-6350)	4560 (3570-5820)	4610 (3980-5350)	9550 (8230-11100)	0.186	0.723	0.002	3730 (3180-4390)	2450 (2010-2990)	3310 (2480-4410)	3190 (2310-4390)	3510 (2930-4210)	5990 (5000-7170)	0.129	0.928	0.0503
647	MSI 3	Complex lipids	w/o MS2:PC 45:2; PC(19:0/26:2)		0.831	0.45	0.307	4890 (4260-5630)	3580 (3010-4240)	5100 (4090-6350)	4560 (3570-5820)	4610 (3980-5350)	9550 (8230-11100)	0.186	0.723	0.002	6140 (5160-7310)	4100 (3310-5080)	7750 (6220-9640)	4890 (3830-6250)	5610 (4590-6870)	12900 (10500-15800)	0.174	0.154	0.008
648	MSI 3	Complex lipids	w/o MS2:PC 45:3; PC(25:0/20:3)		0.886	0.467	0.213	4890 (4260-5630)	3580 (3010-4240)	5100 (4090-6350)	4560 (3570-5820)	4610 (3980-5350)	9550 (8230-11100)	0.186	0.723	0.002	5150 (4300-6160)	3730 (2990-4650)	6470 (4910-8540)	5520 (4050-7520)	5140 (4200-6300)	13500 (11000-16600)	0.289	0.69	0.0026
649	MSI 3	Complex lipids	w/o MS2:PC 47:3; PC(25:0/22:3)		0.734	0.468	0.501	4890 (4260-5630)	3580 (3010-4240)	5100 (4090-6350)	4560 (3570-5820)	4610 (3980-5350)	9550 (8230-11100)	0.186	0.723	0.002	4090 (3500-4790)	3590 (2960-4350)	4110 (3280-5140)	3100 (2410-3990)	4780 (4030-5670)	10400 (8750-12300)	0.615	0.389	0.0037
650	MSI 3	Complex lipids	w/o MS2:PE 48:3; PE(22:1/26:2)		0.779	0.497	0.439	4890 (4260-5630)	3580 (3010-4240)	5100 (4090-6350)	4560 (3570-5820)	4610 (3980-5350)	9550 (8230-11100)	0.186	0.723	0.002	4600 (3970-5330)	3460 (2890-4150)	4090 (3420-4880)	3720 (3050-4540)	4230 (3690-4850)	7020 (6110-8050)	0.253	0.715	0.0165
651	MSI 3	Complex lipids	w/o MS2:PS 36:1; PS(10:0/26:1)		0.884	0.484	0.226	4890 (4260-5630)	3580 (3010-4240)	5100 (4090-6350)	4560 (3570-5820)	4610 (3980-5350)	9550 (8230-11100)	0.186	0.723	0.002	6090 (4950-7490)	3760 (2920-4850)	5680 (3740-8620)	6050 (3790-9640)	4360 (3370-5660)	13900 (10700-18100)	0.172	0.916	0.0043
652	MSI 3	Complex lipids	w/o MS2:TG 41:1; TG(12:0/12:0/17:1)		0.555	0.396	0.736	4890 (4260-5630)	3580 (3010-4240)	5100 (4090-6350)	4560 (3570-5820)	4610 (3980-5350)	9550 (8230-11100)	0.186	0.723	0.002	4140 (3600-4770)	3390 (2850-4040)	4750 (4040-5590)	4470 (3730-5370)	4790 (4270-5370)	7700 (6860-8630)	0.402	0.798	0.0078
653	MSI 3	Biogenic amines	w/o MS2:all-trans-Retinoic acid		0.678	0.335	0.485	4890 (4260-5630)	3580 (3010-4240)	5100 (4090-6350)	4560 (3570-5820)	4610 (3980-5350)	9550 (8230-11100)	0.186	0.723	0.002	5870 (5060-6810)	4510 (3760-5420)	6060 (4950-7410)	6920 (5530-8660)	4790 (4240-5410)	8510 (7530-9610)	0.295	0.645	0.0028
654	MSI 3	Biogenic amines	w/o MS2:MLS001304041-01!	65	0.311	0.152	0.812	10600 (10100-11100)	10000 (9570-10500)	9420 (8820-10100)	10700 (9920-11400)	10500 (10000-11000)	11400 (10700-12200)	0.386	0.198	0.331	22200 (19900-24800)	24700 (22100-27600)	23300 (22100-24500)	26000 (24600-27500)	25500 (24300-26800)	28400 (26600-30300)	0.51	0.14	0.21
655	MSI 3	Biogenic amines	w/o MS2:MLS002153855-01!Norcyclobenzaprine303-50-4		0.422	0.273	0.795	10600 (10100-11100)	10000 (9570-10500)	9420 (8820-10100)	10700 (9920-11400)	10500 (10000-11000)	11400 (10700-12200)	0.386	0.198	0.331	3620 (3340-3920)	3220 (2970-3490)	2750 (2460-3080)	4060 (3600-4580)	3650 (3300-4050)	3570 (3110-4100)	0.326	0.0224	0.895
656	MSI 3	Biogenic amines	w/o MS2:Olanzapine (Zyprexa)		0.675	0.344	0.495	10600 (10100-11100)	10000 (9570-10500)	9420 (8820-10100)	10700 (9920-11400)	10500 (10000-11000)	11400 (10700-12200)	0.386	0.198	0.331	7630 (7220-8060)	6550 (6210-6920)	6300 (5730-6930)	6790 (6130-7520)	7220 (6880-7570)	7930 (7430-8460)	0.0627	0.584	0.261
657	MSI 3	Biogenic amines	w/o MS2:Val-Ser-Arg		0.625	0.451	0.684	10600 (10100-11100)	10000 (9570-10500)	9420 (8820-10100)	10700 (9920-11400)	10500 (10000-11000)	11400 (10700-12200)	0.386	0.198	0.331	32800 (31400-34200)	29800 (28600-31100)	29700 (27500-32100)	30200 (27800-32900)	30100 (28400-31900)	35100 (32400-38000)	0.143	0.876	0.138
658	MSI 3	Biogenic amines	w/o MS2:16502-01-5		0.528	0.271	0.648	10600 (10100-11100)	10000 (9570-10500)	9420 (8820-10100)	10700 (9920-11400)	10500 (10000-11000)	11400 (10700-12200)	0.386	0.198	0.331	23300 (22500-24200)	21800 (21000-22600)	21200 (19900-22600)	22300 (20800-23900)	23200 (21900-24600)	23000 (21200-24800)	0.18	0.573	0.922
659	MSI 3	Biogenic amines	w/o MS2:1-Naphthylamine		0.571	0.342	0.653	10600 (10100-11100)	10000 (9570-10500)	9420 (8820-10100)	10700 (9920-11400)	10500 (10000-11000)	11400 (10700-12200)	0.386	0.198	0.331	2620 (2400-2860)	2770 (2540-3030)	2530 (2260-2840)	2960 (2610-3340)	2780 (2470-3130)	3380 (2880-3970)	0.667	0.346	0.341
660	MSI 3	Biogenic amines	w/o MS2:Gly-Gly-Arg		0.639	0.385	0.587	10600 (10100-11100)	10000 (9570-10500)	9420 (8820-10100)	10700 (9920-11400)	10500 (10000-11000)	11400 (10700-12200)	0.386	0.198	0.331	11100 (10400-11700)	10900 (10300-11500)	10900 (10200-11700)	11600 (10700-12500)	11000 (10500-11500)	11300 (10600-11900)	0.826	0.566	0.743
661	MSI 3	Biogenic amines	w/o MS2:Gly-Pro-Arg		0.58	0.418	0.723	10600 (10100-11100)	10000 (9570-10500)	9420 (8820-10100)	10700 (9920-11400)	10500 (10000-11000)	11400 (10700-12200)	0.386	0.198	0.331	24200 (23400-25100)	21700 (21000-22500)	21100 (20000-22300)	21200 (20000-22500)	22100 (20800-23600)	24000 (22000-26100)	0.0376	0.948	0.469
662	MSI 3	Biogenic amines	w/o MS2:Linamarin		0.693	0.52	0.64	10600 (10100-11100)	10000 (9570-10500)	9420 (8820-10100)	10700 (9920-11400)	10500 (10000-11000)	11400 (10700-12200)	0.386	0.198	0.331	11500 (10800-12300)	10500 (9820-11100)	9360 (8670-10100)	11400 (10500-12400)	10500 (9950-11100)	12000 (11100-12900)	0.3	0.08	0.167
663	MSI 3	Biogenic amines	w/o MS2:Met-Asp-Arg		0.519	0.262	0.651	10600 (10100-11100)	10000 (9570-10500)	9420 (8820-10100)	10700 (9920-11400)	10500 (10000-11000)	11400 (10700-12200)	0.386	0.198	0.331	4640 (4260-5050)	4340 (3990-4720)	3960 (3590-4370)	4680 (4220-5200)	4910 (4560-5300)	5210 (4710-5770)	0.584	0.236	0.646
664	MSI 1	Complex lipids	C18 Ceramide	66	0.771	0.363	0.359	99.4 (89.9-110)	129 (115-144)	110 (94.8-128)	157 (134-184)	180 (164-198)	234 (213-256)	0.125	0.102	0.0618	116 (103-130)	131 (114-149)	128 (116-142)	170 (152-190)	191 (175-208)	226 (207-247)	0.519	0.0684	0.188
665	MSI 1	Complex lipids	C18 dihydroceramide		0.783	0.347	0.333	99.4 (89.9-110)	129 (115-144)	110 (94.8-128)	157 (134-184)	180 (164-198)	234 (213-256)	0.125	0.102	0.0618	17.3 (15.1-19.8)	22.9 (19.6-26.7)	20.3 (16.9-24.5)	29.1 (23.8-35.5)	42.7 (38.3-47.6)	51.7 (46.4-57.6)	0.213	0.185	0.235
666	MSI 1	Complex lipids	C24 dihydroceramide		0.589	0.147	0.482	99.4 (89.9-110)	129 (115-144)	110 (94.8-128)	157 (134-184)	180 (164-198)	234 (213-256)	0.125	0.102	0.0618	637 (522-778)	1050 (838-1330)	736 (521-1040)	1310 (905-1900)	1210 (976-1490)	2110 (1710-2610)	0.135	0.249	0.0789
667	MSI 1	Complex lipids	C20 Ceramide		0.746	0.239	0.333	99.4 (89.9-110)	129 (115-144)	110 (94.8-128)	157 (134-184)	180 (164-198)	234 (213-256)	0.125	0.102	0.0618	76.6 (69.9-83.9)	86.9 (78.3-96.6)	76.1 (67.8-85.4)	94.1 (83.2-107)	107 (99.2-116)	121 (112-130)	0.4	0.204	0.294
668	MSI 3	Biogenic amines	w/o MS2:Pro-Glu-Arg_1	67	0.815	0.673	0.566	8010 (7310-8790)	6180 (5520-6920)	6100 (5610-6640)	6950 (6350-7610)	8370 (7500-9350)	8180 (7330-9130)	0.101	0.285	0.885	10200 (9330-11200)	7980 (7150-8910)	7920 (7360-8530)	8380 (7740-9070)	10100 (9050-11300)	9380 (8380-10500)	0.11	0.591	0.643
669	MSI 3	Biogenic amines	w/o MS2:SB 205607		0.152	0.103	0.945	8010 (7310-8790)	6180 (5520-6920)	6100 (5610-6640)	6950 (6350-7610)	8370 (7500-9350)	8180 (7330-9130)	0.101	0.285	0.885	3020 (2500-3630)	2560 (2030-3220)	2520 (2100-3030)	2990 (2460-3640)	3140 (2740-3600)	3630 (3160-4160)	0.598	0.512	0.477
670	MSI 3	Biogenic amines	w/o MS2:Trp-Asn-Arg		0.712	0.303	0.414	8010 (7310-8790)	6180 (5520-6920)	6100 (5610-6640)	6950 (6350-7610)	8370 (7500-9350)	8180 (7330-9130)	0.101	0.285	0.885	12700 (11500-13900)	8690 (7740-9750)	9530 (8760-10400)	11800 (10700-12900)	13000 (11600-14600)	13100 (11700-14700)	0.0236	0.09	0.948
671	MSI 1	Biogenic amines	Gabapentin Related Compound E_1		0.856	0.546	0.318	8010 (7310-8790)	6180 (5520-6920)	6100 (5610-6640)	6950 (6350-7610)	8370 (7500-9350)	8180 (7330-9130)	0.101	0.285	0.885	60700 (56100-65700)	47900 (43500-52700)	52500 (49400-55800)	56000 (52400-59800)	64200 (56800-72500)	55900 (49500-63100)	0.0794	0.465	0.439
672	MSI 3	Complex lipids	w/o MS2:""""MLS001049004-01!2,3-dihydroxy-N,N'-diphenylbutanediamide""""		0.447	0.318	0.812	8010 (7310-8790)	6180 (5520-6920)	6100 (5610-6640)	6950 (6350-7610)	8370 (7500-9350)	8180 (7330-9130)	0.101	0.285	0.885	3840 (3270-4510)	2930 (2410-3560)	2290 (1950-2690)	2390 (2010-2840)	3200 (2630-3900)	3950 (3240-4820)	0.317	0.855	0.469
673	MSI 3	Biogenic amines	w/o MS2:19(R)-Hydroxyprostaglandin A2		0.522	0.333	0.717	8010 (7310-8790)	6180 (5520-6920)	6100 (5610-6640)	6950 (6350-7610)	8370 (7500-9350)	8180 (7330-9130)	0.101	0.285	0.885	2800 (2490-3160)	2860 (2470-3320)	2080 (1810-2400)	2780 (2390-3240)	3360 (3060-3690)	3150 (2870-3460)	0.914	0.162	0.645
674	MSI 3	Biogenic amines	w/o MS2:Adenine		0.53	0.367	0.743	8010 (7310-8790)	6180 (5520-6920)	6100 (5610-6640)	6950 (6350-7610)	8370 (7500-9350)	8180 (7330-9130)	0.101	0.285	0.885	5400 (4740-6150)	3520 (3000-4130)	4730 (4490-4990)	4780 (4520-5060)	5870 (5400-6370)	5810 (5350-6310)	0.059	0.892	0.943
675	MSI 3	Biogenic amines	w/o MS2:Grandisin		0.59	0.308	0.593	8010 (7310-8790)	6180 (5520-6920)	6100 (5610-6640)	6950 (6350-7610)	8370 (7500-9350)	8180 (7330-9130)	0.101	0.285	0.885	5150 (4640-5730)	4060 (3570-4630)	3450 (2720-4390)	4440 (3430-5740)	5460 (4660-6390)	5430 (4640-6370)	0.187	0.466	0.985
676	MSI 3	Biogenic amines	w/o MS2:Met-Gln-Arg_1		0.807	0.514	0.397	8010 (7310-8790)	6180 (5520-6920)	6100 (5610-6640)	6950 (6350-7610)	8370 (7500-9350)	8180 (7330-9130)	0.101	0.285	0.885	19200 (17000-21800)	12900 (11100-15100)	15100 (13700-16600)	16300 (14700-18100)	22200 (17900-27400)	16700 (13500-20700)	0.0672	0.572	0.365
677	MSI 3	Biogenic amines	w/o MS2:PyroGlu-Ile-Lys	68	0.849	0.154	0.178	12500 (11100-14100)	10900 (9650-12200)	12300 (11300-13500)	12900 (11800-14000)	14500 (13500-15600)	12600 (11600-13600)	0.415	0.73	0.19	21600 (19100-24600)	18700 (16500-21200)	20900 (18800-23300)	21700 (19600-24100)	24500 (22200-27000)	19000 (17000-21100)	0.434	0.817	0.0879
678	MSI 3	Complex lipids	w/o MS2:""""NCGC00160263-01!2-(3-Methyl-5-oxo-2,5-dihydro-furan-2-ylmethyl)-quinoline""""		0.33	0.13	0.77	12500 (11100-14100)	10900 (9650-12200)	12300 (11300-13500)	12900 (11800-14000)	14500 (13500-15600)	12600 (11600-13600)	0.415	0.73	0.19	15800 (13300-18800)	13700 (11500-16300)	16300 (14300-18400)	16900 (15000-19200)	19000 (17500-20700)	20800 (19000-22800)	0.58	0.815	0.473
679	MSI 3	Biogenic amines	w/o MS2:Ecgonine-methyl-ester (EME)_1		0.785	0.149	0.253	12500 (11100-14100)	10900 (9650-12200)	12300 (11300-13500)	12900 (11800-14000)	14500 (13500-15600)	12600 (11600-13600)	0.415	0.73	0.19	8510 (7570-9570)	7560 (6720-8500)	7800 (7000-8690)	9160 (8250-10200)	10400 (9590-11300)	8660 (7890-9510)	0.489	0.293	0.149
680	MSI 3	Biogenic amines	w/o MS2:Hesperetin_1		0.845	0.145	0.181	12500 (11100-14100)	10900 (9650-12200)	12300 (11300-13500)	12900 (11800-14000)	14500 (13500-15600)	12600 (11600-13600)	0.415	0.73	0.19	8460 (7440-9630)	7200 (6330-8190)	8690 (7750-9750)	8140 (7290-9100)	9190 (8300-10200)	7340 (6550-8230)	0.394	0.685	0.153
681	MSI 1	Complex lipids	DG (34:1)	69	0.931	0.529	0.145	22400 (21000-23900)	25800 (24000-27800)	24400 (22100-26900)	23600 (21100-26400)	30600 (28300-33000)	40900 (37900-44100)	0.184	0.829	0.0132	18300 (16700-20100)	21400 (19200-23800)	18300 (15800-21200)	19600 (16600-23000)	28800 (26100-31900)	38300 (34700-42400)	0.308	0.748	0.0595
682	MSI 1	Complex lipids	DG (34:1) 2		0.93	0.513	0.144	22400 (21000-23900)	25800 (24000-27800)	24400 (22100-26900)	23600 (21100-26400)	30600 (28300-33000)	40900 (37900-44100)	0.184	0.829	0.0132	18600 (17200-20100)	20300 (18600-22200)	19200 (17200-21500)	19900 (17500-22500)	27100 (24900-29400)	34900 (32100-38000)	0.484	0.836	0.0433
683	MSI 1	Complex lipids	DG (36:2)		0.833	0.436	0.296	22400 (21000-23900)	25800 (24000-27800)	24400 (22100-26900)	23600 (21100-26400)	30600 (28300-33000)	40900 (37900-44100)	0.184	0.829	0.0132	10800 (9940-11700)	15400 (14000-16900)	13100 (11600-14700)	10700 (9370-12200)	16600 (15000-18300)	22200 (20200-24500)	0.0121	0.244	0.0454
684	MSI 1	Complex lipids	DG (36:2) 2		0.797	0.501	0.408	22400 (21000-23900)	25800 (24000-27800)	24400 (22100-26900)	23600 (21100-26400)	30600 (28300-33000)	40900 (37900-44100)	0.184	0.829	0.0132	13300 (12400-14300)	18400 (17000-19900)	16100 (14700-17600)	13000 (11700-14400)	19000 (17500-20600)	24100 (22100-26100)	0.00957	0.114	0.0597
685	MSI 1	Complex lipids	TG 52:2; TG(16:0/18:1/18:1)		0.61	0.526	0.822	22400 (21000-23900)	25800 (24000-27800)	24400 (22100-26900)	23600 (21100-26400)	30600 (28300-33000)	40900 (37900-44100)	0.184	0.829	0.0132	6020000 (5700000-6350000)	6180000 (5800000-6580000)	5790000 (5400000-6200000)	5690000 (5270000-6150000)	7300000 (6870000-7770000)	8330000 (7830000-8860000)	0.762	0.864	0.15
686	MSI 3	Complex lipids	w/o MS2:DG 32:0; DG(10:0/22:0)		0.594	0.584	0.975	22400 (21000-23900)	25800 (24000-27800)	24400 (22100-26900)	23600 (21100-26400)	30600 (28300-33000)	40900 (37900-44100)	0.184	0.829	0.0132	3230 (2810-3730)	2290 (1940-2700)	2440 (2050-2910)	3350 (2760-4070)	3440 (2990-3960)	5510 (4790-6330)	0.149	0.214	0.0274
687	MSI 3	Complex lipids	w/o MS2:DG 34:2; DG(10:0/24:2)		0.781	0.544	0.479	22400 (21000-23900)	25800 (24000-27800)	24400 (22100-26900)	23600 (21100-26400)	30600 (28300-33000)	40900 (37900-44100)	0.184	0.829	0.0132	22200 (20400-24200)	29200 (26400-32200)	26900 (24100-30000)	23600 (20900-26700)	30600 (28700-32700)	40900 (38300-43700)	0.0636	0.403	0.005
688	MSI 3	Complex lipids	w/o MS2:DG 34:3; DG(12:0/22:3)		0.63	0.542	0.808	22400 (21000-23900)	25800 (24000-27800)	24400 (22100-26900)	23600 (21100-26400)	30600 (28300-33000)	40900 (37900-44100)	0.184	0.829	0.0132	4050 (3700-4430)	5600 (5040-6220)	4920 (4450-5440)	4180 (3740-4680)	5020 (4640-5430)	7040 (6500-7620)	0.0377	0.266	0.0059
689	MSI 3	Complex lipids	w/o MS2:LysoPE 18:0		0.519	0.438	0.855	22400 (21000-23900)	25800 (24000-27800)	24400 (22100-26900)	23600 (21100-26400)	30600 (28300-33000)	40900 (37900-44100)	0.184	0.829	0.0132	17100 (14900-19500)	18300 (15600-21300)	20700 (17400-24700)	19300 (15900-23500)	27200 (23900-30900)	31600 (27800-35900)	0.758	0.772	0.427
690	MSI 1	Biogenic amines	1-Octadecanoyl-sn-glycero-3-phosphoethanolamine		0.614	0.441	0.691	22400 (21000-23900)	25800 (24000-27800)	24400 (22100-26900)	23600 (21100-26400)	30600 (28300-33000)	40900 (37900-44100)	0.184	0.829	0.0132	22000 (20700-23400)	25600 (23800-27400)	25800 (23400-28500)	27800 (24900-31000)	27600 (25500-29900)	43300 (40100-46900)	0.149	0.599	0.0004
691	MSI 3	Biogenic amines	w/o MS2:Ubenimex (Bestatin)	70	0.626	0.0656	0.4	15700 (12100-20300)	9930 (7370-13400)	8010 (6920-9270)	9660 (8210-11400)	7110 (5600-9020)	13600 (10700-17300)	0.287	0.374	0.0701	13000 (7870-21600)	7700 (4300-13800)	2800 (1990-3940)	6560 (4470-9620)	3790 (2550-5630)	10600 (7160-15800)	0.528	0.0938	0.0823
692	MSI 1	Biogenic amines	4-Acetamidobutyric acid		0.722	0.0737	0.3	15700 (12100-20300)	9930 (7370-13400)	8010 (6920-9270)	9660 (8210-11400)	7110 (5600-9020)	13600 (10700-17300)	0.287	0.374	0.0701	4080 (2920-5710)	2500 (1690-3680)	2040 (1700-2440)	1960 (1600-2390)	2050 (1630-2580)	3690 (2930-4640)	0.379	0.872	0.0885
693	MSI 1	Biogenic amines	DL-Pipecolinic acid_1		0.736	0.143	0.308	15700 (12100-20300)	9930 (7370-13400)	8010 (6920-9270)	9660 (8210-11400)	7110 (5600-9020)	13600 (10700-17300)	0.287	0.374	0.0701	13500 (9800-18700)	8840 (6090-12800)	8330 (6770-10300)	8210 (6510-10400)	7520 (5860-9640)	17300 (13500-22200)	0.426	0.961	0.0273
694	MSI 2	Biogenic amines	Unknown_3-Amino-3-(4-hydroxyphenyl)propionic acid_JYPHNHPXFNEZBR-UHFFFAOYSA-N		0.63	0.293	0.523	15700 (12100-20300)	9930 (7370-13400)	8010 (6920-9270)	9660 (8210-11400)	7110 (5600-9020)	13600 (10700-17300)	0.287	0.374	0.0701	19100 (14700-24800)	11000 (8160-14900)	13400 (10900-16500)	10600 (8450-13400)	9800 (7180-13400)	15200 (11100-20800)	0.21	0.433	0.34
695	MSI 3	Biogenic amines	w/o MS2:Benzyl hexadecyl dimethylammonium cation		0.105	0.0661	0.959	15700 (12100-20300)	9930 (7370-13400)	8010 (6920-9270)	9660 (8210-11400)	7110 (5600-9020)	13600 (10700-17300)	0.287	0.374	0.0701	28900 (26300-31800)	26800 (24000-29900)	33200 (27900-39700)	41100 (33700-50000)	31900 (26100-38900)	28500 (23400-34800)	0.639	0.408	0.701
696	MSI 3	Biogenic amines	w/o MS2:Bindarit		0.476	0.0715	0.565	15700 (12100-20300)	9930 (7370-13400)	8010 (6920-9270)	9660 (8210-11400)	7110 (5600-9020)	13600 (10700-17300)	0.287	0.374	0.0701	21700 (13400-35000)	11500 (6630-20100)	5690 (4170-7760)	14300 (10100-20300)	6840 (4360-10700)	14200 (9040-22200)	0.429	0.0476	0.274
697	MSI 3	Biogenic amines	w/o MS2:Lys-Lys-Lys		0.682	0.0965	0.352	15700 (12100-20300)	9930 (7370-13400)	8010 (6920-9270)	9660 (8210-11400)	7110 (5600-9020)	13600 (10700-17300)	0.287	0.374	0.0701	27200 (19700-37600)	16400 (11300-23900)	17500 (13700-22200)	11900 (9110-15600)	7340 (5300-10200)	20700 (15000-28700)	0.349	0.276	0.0356
698	MSI 1	Complex lipids	SM (d40:1)	71	0.797	0.58	0.484	39300 (36700-42000)	48000 (44400-51900)	43600 (41200-46200)	40500 (38000-43200)	43500 (40500-46700)	35500 (32900-38500)	0.083	0.365	0.0656	111000 (106000-116000)	128000 (121000-134000)	122000 (116000-127000)	121000 (115000-127000)	130000 (124000-136000)	117000 (111000-123000)	0.071	0.911	0.148
699	MSI 1	Complex lipids	SM (d40:2) A		0.783	0.517	0.45	39300 (36700-42000)	48000 (44400-51900)	43600 (41200-46200)	40500 (38000-43200)	43500 (40500-46700)	35500 (32900-38500)	0.083	0.365	0.0656	44900 (42800-47000)	48400 (45900-51200)	47800 (45500-50200)	47300 (44800-50000)	52000 (49300-54700)	45400 (42900-48100)	0.324	0.898	0.0929
700	MSI 1	Complex lipids	SM (d41:2)		0.748	0.582	0.602	39300 (36700-42000)	48000 (44400-51900)	43600 (41200-46200)	40500 (38000-43200)	43500 (40500-46700)	35500 (32900-38500)	0.083	0.365	0.0656	35600 (33100-38300)	42000 (38600-45800)	39200 (37100-41300)	39900 (37600-42400)	42900 (40400-45500)	37800 (35300-40400)	0.183	0.798	0.166
701	MSI 1	Complex lipids	SM (d42:1)		0.87	0.528	0.275	39300 (36700-42000)	48000 (44400-51900)	43600 (41200-46200)	40500 (38000-43200)	43500 (40500-46700)	35500 (32900-38500)	0.083	0.365	0.0656	111000 (105000-118000)	134000 (125000-144000)	117000 (111000-124000)	109000 (103000-116000)	113000 (106000-121000)	107000 (99700-115000)	0.0649	0.364	0.539
702	MSI 1	Complex lipids	SM (d42:2) A		0.312	0.117	0.779	39300 (36700-42000)	48000 (44400-51900)	43600 (41200-46200)	40500 (38000-43200)	43500 (40500-46700)	35500 (32900-38500)	0.083	0.365	0.0656	71100 (61600-82000)	96500 (81700-114000)	82900 (79000-87100)	80100 (75800-84500)	78400 (65700-93400)	55400 (45600-67400)	0.204	0.612	0.197
703	MSI 1	Complex lipids	SM (d43:1)		0.381	0.19	0.765	39300 (36700-42000)	48000 (44400-51900)	43600 (41200-46200)	40500 (38000-43200)	43500 (40500-46700)	35500 (32900-38500)	0.083	0.365	0.0656	1830 (1440-2330)	2850 (2170-3760)	2800 (2260-3470)	1850 (1450-2350)	2570 (2130-3120)	1180 (956-1460)	0.265	0.186	0.0113
704	MSI 3	Complex lipids	w/o MS2:SM 34:0; SM(d16:0/18:0)		0.175	0.099	0.915	39300 (36700-42000)	48000 (44400-51900)	43600 (41200-46200)	40500 (38000-43200)	43500 (40500-46700)	35500 (32900-38500)	0.083	0.365	0.0656	10200 (9660-10800)	10500 (9880-11300)	9350 (8860-9860)	9490 (8940-10100)	8800 (7760-9970)	8600 (7480-9890)	0.744	0.849	0.905
705	MSI 1	Complex lipids	SM (d42:1) 2		0.806	0.615	0.505	39300 (36700-42000)	48000 (44400-51900)	43600 (41200-46200)	40500 (38000-43200)	43500 (40500-46700)	35500 (32900-38500)	0.083	0.365	0.0656	215000 (202000-229000)	278000 (259000-298000)	226000 (212000-241000)	207000 (192000-223000)	221000 (208000-235000)	211000 (197000-226000)	0.0174	0.347	0.611
706	MSI 1	Complex lipids	SM (d43:2)	72	0.764	0.362	0.369	11300 (10000-12700)	9670 (8610-10900)	13000 (11400-14800)	11400 (9820-13200)	13300 (11900-14800)	10300 (8900-11900)	0.369	0.479	0.18	7980 (7060-9020)	7580 (6710-8580)	9050 (8060-10100)	8400 (7390-9550)	9760 (9050-10500)	9310 (8410-10300)	0.776	0.655	0.711
707	MSI 3	Complex lipids	w/o MS2:PS 39:1; PS(13:0/26:1)		0.236	0.104	0.853	11300 (10000-12700)	9670 (8610-10900)	13000 (11400-14800)	11400 (9820-13200)	13300 (11900-14800)	10300 (8900-11900)	0.369	0.479	0.18	7860 (6300-9820)	6570 (5260-8210)	8780 (6490-11900)	6630 (4730-9300)	9030 (7060-11500)	5540 (3980-7710)	0.58	0.521	0.253
708	MSI 1	Complex lipids	SM (43:1)		0.55	0.258	0.607	11300 (10000-12700)	9670 (8610-10900)	13000 (11400-14800)	11400 (9820-13200)	13300 (11900-14800)	10300 (8900-11900)	0.369	0.479	0.18	5470 (4620-6490)	5030 (4240-5960)	7100 (5960-8450)	6750 (5550-8210)	5850 (4910-6980)	5420 (4280-6880)	0.731	0.841	0.8
709	MSI 1	Complex lipids	SM (d18:2/23:0)		0.221	0.093	0.859	11300 (10000-12700)	9670 (8610-10900)	13000 (11400-14800)	11400 (9820-13200)	13300 (11900-14800)	10300 (8900-11900)	0.369	0.479	0.18	33900 (27300-42100)	26800 (21600-33300)	37800 (30200-47200)	39300 (30600-50300)	44800 (35900-55900)	27800 (20700-37500)	0.457	0.903	0.218
710	MSI 1	Complex lipids	SM (d43:2) B		0.748	0.212	0.32	11300 (10000-12700)	9670 (8610-10900)	13000 (11400-14800)	11400 (9820-13200)	13300 (11900-14800)	10300 (8900-11900)	0.369	0.479	0.18	15600 (14200-17200)	12600 (11500-13900)	17500 (14900-20600)	12900 (10800-15400)	17900 (16000-20000)	14900 (12800-17400)	0.141	0.192	0.355
711	MSI 1	Complex lipids	SM (d36:0)	74	0.67	0.223	0.424	5820 (5130-6600)	6930 (5940-8090)	4740 (4150-5410)	6130 (5390-6970)	7690 (6970-8490)	9790 (8870-10800)	0.409	0.175	0.103	2430 (1980-2980)	2280 (1780-2940)	1810 (1480-2230)	2410 (1980-2940)	3480 (2960-4090)	4780 (4070-5620)	0.859	0.329	0.183
712	MSI 1	Complex lipids	SM 42:1; SM(d16:0/26:1)		0.496	0.153	0.596	5820 (5130-6600)	6930 (5940-8090)	4740 (4150-5410)	6130 (5390-6970)	7690 (6970-8490)	9790 (8870-10800)	0.409	0.175	0.103	6270 (4830-8130)	8390 (6100-11500)	3220 (2400-4320)	7130 (5360-9480)	6490 (5080-8300)	12400 (9720-15900)	0.502	0.0622	0.0782
713	MSI 3	Complex lipids	w/o MS2:SM 38:0; SM(d16:0/22:0)		0.498	0.0912	0.552	5820 (5130-6600)	6930 (5940-8090)	4740 (4150-5410)	6130 (5390-6970)	7690 (6970-8490)	9790 (8870-10800)	0.409	0.175	0.103	3230 (2890-3610)	3830 (3340-4390)	3350 (2960-3800)	3600 (3190-4070)	4410 (4050-4810)	4420 (4060-4820)	0.362	0.682	0.99
714	MSI 3	Complex lipids	w/o MS2:SM 40:0; SM(d16:0/24:0)		0.209	0.139	0.92	5820 (5130-6600)	6930 (5940-8090)	4740 (4150-5410)	6130 (5390-6970)	7690 (6970-8490)	9790 (8870-10800)	0.409	0.175	0.103	3930 (3280-4710)	5640 (4510-7040)	3310 (2680-4090)	4130 (3360-5070)	4290 (3670-5020)	6220 (5320-7280)	0.239	0.461	0.113
715	MSI 1	Complex lipids	SM (36:0)		0.757	0.357	0.377	5820 (5130-6600)	6930 (5940-8090)	4740 (4150-5410)	6130 (5390-6970)	7690 (6970-8490)	9790 (8870-10800)	0.409	0.175	0.103	24200 (20800-28200)	30500 (25200-36800)	23000 (19000-27900)	23500 (19400-28300)	39900 (35100-45300)	46900 (41300-53300)	0.373	0.943	0.388
716	MSI 3	Complex lipids	w/o MS2:SM 40:0; SM(d16:0/24:0)		0.434	0.1	0.629	5820 (5130-6600)	6930 (5940-8090)	4740 (4150-5410)	6130 (5390-6970)	7690 (6970-8490)	9790 (8870-10800)	0.409	0.175	0.103	8340 (7280-9550)	8810 (7460-10400)	7560 (6350-9010)	8820 (7440-10500)	12200 (10800-13700)	11500 (10200-13000)	0.808	0.534	0.748
717	MSI 3	Biogenic amines	w/o MS2:N-ACETYL-DL-METHIONINE_w/o MS2:L-KYNURENINE	75	0.41	0.114	0.666	20300 (19600-21000)	19900 (19200-20600)	19200 (18600-19900)	19500 (18800-20100)	20400 (19400-21400)	20600 (19200-22000)	0.705	0.812	0.916	29700 (28000-31600)	27800 (26100-29500)	28400 (26800-30100)	28500 (27000-30100)	30100 (28100-32400)	29100 (26400-32000)	0.449	0.963	0.765
718	MSI 3	Biogenic amines	w/o MS2:Pyridoxamine		0.414	0.16	0.698	20300 (19600-21000)	19900 (19200-20600)	19200 (18600-19900)	19500 (18800-20100)	20400 (19400-21400)	20600 (19200-22000)	0.705	0.812	0.916	6850 (6550-7170)	6340 (6060-6640)	6570 (6270-6880)	6540 (6250-6850)	6740 (6280-7240)	5880 (5340-6470)	0.246	0.959	0.267
719	MSI 3	Biogenic amines	w/o MS2:S-Adenosyl-L-homocysteine		0.629	0.423	0.643	20300 (19600-21000)	19900 (19200-20600)	19200 (18600-19900)	19500 (18800-20100)	20400 (19400-21400)	20600 (19200-22000)	0.705	0.812	0.916	6320 (5760-6940)	5490 (5000-6020)	5520 (5040-6040)	5790 (5310-6320)	6720 (5970-7570)	7280 (6210-8540)	0.3	0.701	0.694
720	MSI 3	Biogenic amines	w/o MS2:trans-4-Hydroxy-L-proline		0.473	0.358	0.821	20300 (19600-21000)	19900 (19200-20600)	19200 (18600-19900)	19500 (18800-20100)	20400 (19400-21400)	20600 (19200-22000)	0.705	0.812	0.916	7770 (7390-8160)	6700 (6380-7040)	6250 (5980-6540)	7000 (6700-7310)	7580 (6980-8240)	6910 (6180-7720)	0.0484	0.0854	0.511
721	MSI 1	Biogenic amines	1-Octadecanoyl-sn-glycero-3-phosphocholine		0.388	0.274	0.843	20300 (19600-21000)	19900 (19200-20600)	19200 (18600-19900)	19500 (18800-20100)	20400 (19400-21400)	20600 (19200-22000)	0.705	0.812	0.916	2820000 (2720000-2930000)	2850000 (2750000-2960000)	3140000 (3040000-3240000)	2860000 (2770000-2950000)	2610000 (2390000-2850000)	3330000 (2960000-3750000)	0.856	0.0444	0.114
722	MSI 1	Biogenic amines	Glycyl-isoleucine		0.279	0.142	0.841	20300 (19600-21000)	19900 (19200-20600)	19200 (18600-19900)	19500 (18800-20100)	20400 (19400-21400)	20600 (19200-22000)	0.705	0.812	0.916	4630 (4400-4880)	5060 (4810-5320)	5170 (4930-5430)	5190 (4950-5440)	5060 (4770-5370)	5210 (4810-5640)	0.244	0.97	0.777
723	MSI 1	Biogenic amines	Pro-Leu		0.571	0.319	0.63	20300 (19600-21000)	19900 (19200-20600)	19200 (18600-19900)	19500 (18800-20100)	20400 (19400-21400)	20600 (19200-22000)	0.705	0.812	0.916	25800 (24100-27700)	25100 (23400-26900)	22500 (21200-24000)	23000 (21600-24400)	24900 (22500-27500)	23600 (20700-27100)	0.779	0.839	0.77
724	MSI 3	Biogenic amines	w/o MS2:Celiprolol		0.359	0.215	0.817	20300 (19600-21000)	19900 (19200-20600)	19200 (18600-19900)	19500 (18800-20100)	20400 (19400-21400)	20600 (19200-22000)	0.705	0.812	0.916	8400 (7890-8930)	10400 (9740-11000)	7940 (7290-8650)	7960 (7320-8650)	8780 (8040-9580)	9100 (8090-10200)	0.0248	0.988	0.809
725	MSI 3	Complex lipids	w/o MS2:LysoPC 21:1	76	0.625	0.288	0.526	7860 (7260-8510)	9450 (8620-10400)	8570 (7850-9360)	7720 (7090-8400)	6750 (6110-7460)	8080 (7070-9230)	0.167	0.396	0.298	1720 (1330-2210)	2910 (2170-3900)	1900 (1430-2540)	1940 (1470-2560)	1180 (879-1580)	2490 (1680-3700)	0.213	0.964	0.145
726	MSI 1	Complex lipids	LPC (20:0)		0.776	0.345	0.342	7860 (7260-8510)	9450 (8620-10400)	8570 (7850-9360)	7720 (7090-8400)	6750 (6110-7460)	8080 (7070-9230)	0.167	0.396	0.298	9760 (8920-10700)	11000 (9880-12200)	10600 (9940-11400)	9650 (9040-10300)	8610 (7840-9460)	9110 (8030-10300)	0.44	0.312	0.727
727	MSI 1	Complex lipids	LPC (20:1)		0.883	0.489	0.229	7860 (7260-8510)	9450 (8620-10400)	8570 (7850-9360)	7720 (7090-8400)	6750 (6110-7460)	8080 (7070-9230)	0.167	0.396	0.298	14500 (13400-15700)	18600 (17000-20400)	16900 (15600-18200)	14200 (13200-15300)	14600 (13300-15900)	15400 (13700-17300)	0.0639	0.109	0.708
728	MSI 3	Complex lipids	w/o MS2:LysoPE 22:0		0.703	0.498	0.592	7860 (7260-8510)	9450 (8620-10400)	8570 (7850-9360)	7720 (7090-8400)	6750 (6110-7460)	8080 (7070-9230)	0.167	0.396	0.298	6020 (5640-6440)	7290 (6750-7870)	7220 (6780-7700)	6010 (5650-6390)	5750 (5310-6220)	6850 (6160-7620)	0.0927	0.0472	0.203
729	MSI 3	Biogenic amines	w/o MS2:1-O-Hexadecyl-2-O-(2E-butenoyl)-sn-glyceryl-3-phosphocholine_1		0.554	0.179	0.543	7860 (7260-8510)	9450 (8620-10400)	8570 (7850-9360)	7720 (7090-8400)	6750 (6110-7460)	8080 (7070-9230)	0.167	0.396	0.298	19000 (17400-20800)	17000 (15400-18900)	18500 (17400-19600)	16700 (15800-17700)	15100 (13900-16300)	15600 (14000-17400)	0.46	0.232	0.791
730	MSI 3	Biogenic amines	w/o MS2:Aliskiren		0.567	0.247	0.575	7860 (7260-8510)	9450 (8620-10400)	8570 (7850-9360)	7720 (7090-8400)	6750 (6110-7460)	8080 (7070-9230)	0.167	0.396	0.298	8480 (7880-9120)	9620 (8840-10500)	8710 (8310-9140)	7920 (7560-8290)	7410 (6830-8030)	7410 (6640-8260)	0.302	0.157	1
731	MSI 1	Complex lipids	CE (20:5)	77	0.702	0.446	0.538	14200 (12100-16800)	9930 (8440-11700)	9460 (8410-10600)	7400 (6600-8300)	10200 (9460-11000)	8630 (7920-9400)	0.127	0.146	0.153	8960 (7310-11000)	4650 (3800-5710)	4710 (3810-5810)	4270 (3480-5240)	5940 (5300-6660)	4320 (3800-4910)	0.0308	0.743	0.0732
732	MSI 1	Complex lipids	CE (20:5) 2		0.401	0.257	0.807	14200 (12100-16800)	9930 (8440-11700)	9460 (8410-10600)	7400 (6600-8300)	10200 (9460-11000)	8630 (7920-9400)	0.127	0.146	0.153	6840 (5540-8430)	5850 (4740-7210)	4000 (3530-4530)	3480 (3080-3920)	5690 (4940-6560)	5100 (4360-5980)	0.603	0.423	0.608
733	MSI 1	Complex lipids	LPC (20:5)		0.319	0.229	0.883	14200 (12100-16800)	9930 (8440-11700)	9460 (8410-10600)	7400 (6600-8300)	10200 (9460-11000)	8630 (7920-9400)	0.127	0.146	0.153	4200 (3530-5000)	3210 (2700-3820)	2820 (2290-3480)	2150 (1760-2630)	2660 (2180-3230)	2560 (2050-3180)	0.28	0.358	0.896
734	MSI 1	Complex lipids	PC (36:5) B 2		0.904	0.635	0.262	14200 (12100-16800)	9930 (8440-11700)	9460 (8410-10600)	7400 (6600-8300)	10200 (9460-11000)	8630 (7920-9400)	0.127	0.146	0.153	179000 (146000-219000)	129000 (106000-158000)	123000 (102000-148000)	97700 (81600-117000)	139000 (125000-155000)	111000 (98600-125000)	0.268	0.377	0.158
735	MSI 1	Complex lipids	PC (38:8)		0.778	0.543	0.486	14200 (12100-16800)	9930 (8440-11700)	9460 (8410-10600)	7400 (6600-8300)	10200 (9460-11000)	8630 (7920-9400)	0.127	0.146	0.153	11300 (9440-13500)	7370 (6160-8810)	7070 (5920-8440)	4870 (4100-5790)	8720 (7830-9720)	7280 (6450-8210)	0.103	0.143	0.27
736	MSI 3	Complex lipids	w/o MS2:PG 34:1; PG(10:0/24:1)		0.631	0.574	0.865	14200 (12100-16800)	9930 (8440-11700)	9460 (8410-10600)	7400 (6600-8300)	10200 (9460-11000)	8630 (7920-9400)	0.127	0.146	0.153	31200 (27300-35600)	23300 (20400-26600)	23500 (20200-27300)	17800 (15400-20500)	24900 (22700-27300)	22700 (20500-25200)	0.134	0.189	0.52
737	MSI 3	Complex lipids	w/o MS2:TG 44:10; TG(12:2/12:2/20:6)		0.708	0.563	0.669	14200 (12100-16800)	9930 (8440-11700)	9460 (8410-10600)	7400 (6600-8300)	10200 (9460-11000)	8630 (7920-9400)	0.127	0.146	0.153	5180 (4510-5950)	4090 (3560-4700)	3690 (3290-4150)	3630 (3240-4070)	3840 (3570-4120)	3400 (3140-3680)	0.238	0.915	0.264
738	MSI 3	Biogenic amines	w/o MS2:3,4,5-Trimethoxycinnamic_acid		0.49	0.347	0.78	14200 (12100-16800)	9930 (8440-11700)	9460 (8410-10600)	7400 (6600-8300)	10200 (9460-11000)	8630 (7920-9400)	0.127	0.146	0.153	7280 (5640-9410)	4440 (3430-5730)	5540 (4690-6550)	3100 (2630-3640)	3730 (3110-4480)	3080 (2510-3780)	0.183	0.0184	0.488
739	MSI 1	Complex lipids	PC (36:5) B		0.895	0.56	0.24	14200 (12100-16800)	9930 (8440-11700)	9460 (8410-10600)	7400 (6600-8300)	10200 (9460-11000)	8630 (7920-9400)	0.127	0.146	0.153	39600 (32900-47700)	26700 (22200-32200)	27200 (23100-32100)	22000 (18800-25800)	31300 (28400-34400)	24500 (22100-27300)	0.144	0.362	0.101
740	MSI 2	Complex lipids	PC (p-38:3) or PC (o-38:4)	78	0.776	0.387	0.366	13100 (12100-14100)	16100 (14700-17600)	14200 (13100-15400)	13100 (12000-14300)	14900 (13900-15800)	12800 (12000-13700)	0.117	0.498	0.125	17000 (16000-18000)	18100 (16800-19300)	18300 (17100-19600)	17400 (16200-18700)	19100 (18300-19900)	16800 (16200-17500)	0.542	0.6	0.043
741	MSI 2	Complex lipids	PC (p-40:3) or PC (o-40:4)		0.643	0.281	0.497	13100 (12100-14100)	16100 (14700-17600)	14200 (13100-15400)	13100 (12000-14300)	14900 (13900-15800)	12800 (12000-13700)	0.117	0.498	0.125	3430 (2910-4050)	4770 (3940-5780)	4780 (4200-5440)	3650 (3170-4200)	4660 (4280-5070)	3770 (3470-4110)	0.234	0.156	0.0997
742	MSI 2	Complex lipids	PC (p-42:4) or PC (o-42:5)		0.623	0.352	0.582	13100 (12100-14100)	16100 (14700-17600)	14200 (13100-15400)	13100 (12000-14300)	14900 (13900-15800)	12800 (12000-13700)	0.117	0.498	0.125	6080 (5650-6550)	7480 (6880-8140)	6110 (5250-7100)	5140 (4380-6050)	5640 (4980-6390)	5180 (4580-5870)	0.0964	0.426	0.646
743	MSI 1	Complex lipids	PC (38:4) Oxidized		0.849	0.482	0.291	13100 (12100-14100)	16100 (14700-17600)	14200 (13100-15400)	13100 (12000-14300)	14900 (13900-15800)	12800 (12000-13700)	0.117	0.498	0.125	92400 (86100-99200)	113000 (104000-123000)	103000 (94800-112000)	94700 (86700-103000)	108000 (102000-114000)	94800 (89800-100000)	0.0966	0.48	0.109
744	MSI 1	Complex lipids	PC (40:4) Oxidized		0.427	0.17	0.69	13100 (12100-14100)	16100 (14700-17600)	14200 (13100-15400)	13100 (12000-14300)	14900 (13900-15800)	12800 (12000-13700)	0.117	0.498	0.125	13300 (11900-14800)	18500 (16400-21000)	15500 (14200-16900)	15300 (13900-16800)	14700 (13500-16100)	11400 (10400-12400)	0.07	0.917	0.0574
745	MSI 1	Complex lipids	PC (40:5) Oxidized		0.832	0.492	0.331	13100 (12100-14100)	16100 (14700-17600)	14200 (13100-15400)	13100 (12000-14300)	14900 (13900-15800)	12800 (12000-13700)	0.117	0.498	0.125	25700 (24000-27500)	33900 (31300-36700)	26600 (24700-28700)	25900 (23900-28100)	28000 (26200-30100)	24300 (22700-26000)	0.0223	0.805	0.169
746	MSI 3	Complex lipids	w/o MS2:Plasmenyl-PC 40:3; PC(P-18:0/22:3)		0.316	0.148	0.803	13100 (12100-14100)	16100 (14700-17600)	14200 (13100-15400)	13100 (12000-14300)	14900 (13900-15800)	12800 (12000-13700)	0.117	0.498	0.125	11300 (9940-12900)	11300 (9740-13200)	13800 (12400-15500)	11800 (10500-13300)	14700 (13400-16100)	11700 (10700-12800)	0.998	0.317	0.0953
747	MSI 3	Complex lipids	w/o MS2:Plasmenyl-PC 42:3; PC(P-20:0/22:3)		0.79	0.572	0.489	13100 (12100-14100)	16100 (14700-17600)	14200 (13100-15400)	13100 (12000-14300)	14900 (13900-15800)	12800 (12000-13700)	0.117	0.498	0.125	8690 (8150-9280)	11100 (10300-12000)	8800 (8180-9460)	8650 (8000-9350)	8850 (8340-9390)	7670 (7230-8150)	0.0285	0.87	0.114
748	MSI 3	Complex lipids	w/o MS2:TG 49:12; TG(15:3/16:4/18:5)		0.193	0.152	0.952	13100 (12100-14100)	16100 (14700-17600)	14200 (13100-15400)	13100 (12000-14300)	14900 (13900-15800)	12800 (12000-13700)	0.117	0.498	0.125	10200 (8390-12400)	12600 (10100-15800)	8480 (7130-10100)	9180 (7620-11000)	12000 (10000-14400)	12000 (10000-14400)	0.507	0.749	0.992
749	MSI 1	Complex lipids	PE 38:6; PE(16:0/22:6)	79	0.949	0.576	0.121	19200 (16700-21900)	26300 (22300-31000)	22400 (20000-25100)	21000 (18800-23500)	19600 (16800-22800)	22500 (19300-26200)	0.167	0.689	0.538	40700 (35200-47100)	47300 (39500-56600)	42100 (37400-47500)	40400 (36000-45400)	42100 (36100-49000)	45600 (39100-53000)	0.543	0.802	0.719
750	MSI 3	Complex lipids	w/o MS2:PE 40:6; PE(18:0/22:6)		0.933	0.563	0.154	19200 (16700-21900)	26300 (22300-31000)	22400 (20000-25100)	21000 (18800-23500)	19600 (16800-22800)	22500 (19300-26200)	0.167	0.689	0.538	24700 (21300-28600)	32300 (26900-38700)	29200 (25400-33500)	27600 (24100-31600)	30600 (26200-35800)	36100 (30900-42200)	0.282	0.78	0.474
751	MSI 3	Complex lipids	w/o MS2:PE 40:7; PE(22:2/18:5)		0.859	0.452	0.257	19200 (16700-21900)	26300 (22300-31000)	22400 (20000-25100)	21000 (18800-23500)	19600 (16800-22800)	22500 (19300-26200)	0.167	0.689	0.538	7590 (6820-8450)	9520 (8340-10900)	9580 (8680-10600)	8610 (7820-9470)	8150 (7060-9400)	8710 (7560-10100)	0.213	0.442	0.748
752	MSI 3	Complex lipids	w/o MS2:PS 41:5; PS(23:0/18:5)		0.463	0.363	0.843	19200 (16700-21900)	26300 (22300-31000)	22400 (20000-25100)	21000 (18800-23500)	19600 (16800-22800)	22500 (19300-26200)	0.167	0.689	0.538	1920 (1440-2550)	4120 (2910-5830)	3080 (2480-3840)	2520 (2040-3120)	1490 (1070-2070)	1970 (1420-2740)	0.116	0.515	0.559
753	MSI 1	Complex lipids	PE (38:6)		0.947	0.601	0.133	19200 (16700-21900)	26300 (22300-31000)	22400 (20000-25100)	21000 (18800-23500)	19600 (16800-22800)	22500 (19300-26200)	0.167	0.689	0.538	83700 (74100-94600)	103000 (88700-120000)	87600 (78900-97200)	82000 (74100-90800)	84200 (74000-95900)	90200 (79200-103000)	0.314	0.656	0.72
754	MSI 3	Complex lipids	w/o MS2:PE 40:6; PE(18:0/22:6)		0.72	0.397	0.464	19200 (16700-21900)	26300 (22300-31000)	22400 (20000-25100)	21000 (18800-23500)	19600 (16800-22800)	22500 (19300-26200)	0.167	0.689	0.538	40300 (36200-44900)	53500 (46900-61000)	39800 (35100-45100)	43100 (38200-48700)	42600 (37800-48100)	50500 (44700-57000)	0.122	0.65	0.342
755	MSI 1	Biogenic amines	Proline	80	0.321	0.187	0.835	87.6 (71-108)	48.8 (38.3-62.1)	76.8 (63.5-93)	98 (81.5-118)	86.2 (71.4-104)	58.8 (48.7-70.9)	0.1	0.376	0.174	32600 (30600-34700)	34800 (32300-37400)	36300 (34400-38400)	37700 (35700-39700)	36000 (33600-38500)	37400 (34900-40000)	0.535	0.651	0.71
756	MSI 1	Complex lipids	TG (46:0)	81	0.877	0.855	0.853	36500 (30300-44000)	29600 (23500-37200)	35900 (30100-42800)	41200 (34100-49700)	38400 (32600-45300)	59600 (47800-74300)	0.501	0.583	0.128	138000 (102000-187000)	80500 (55700-116000)	133000 (101000-175000)	186000 (138000-250000)	117000 (89300-155000)	254000 (176000-368000)	0.285	0.392	0.111
757	MSI 1	Complex lipids	TG (48:1)		0.839	0.639	0.447	36500 (30300-44000)	29600 (23500-37200)	35900 (30100-42800)	41200 (34100-49700)	38400 (32600-45300)	59600 (47800-74300)	0.501	0.583	0.128	846000 (690000-1040000)	682000 (531000-876000)	726000 (580000-908000)	689000 (542000-876000)	915000 (755000-1110000)	1330000 (1030000-1720000)	0.528	0.871	0.266
758	MSI 1	Complex lipids	TG (48:2)		0.94	0.849	0.394	36500 (30300-44000)	29600 (23500-37200)	35900 (30100-42800)	41200 (34100-49700)	38400 (32600-45300)	59600 (47800-74300)	0.501	0.583	0.128	86400 (72700-103000)	79800 (64500-98600)	87700 (75600-102000)	100000 (85700-118000)	85300 (73500-99200)	133000 (109000-163000)	0.782	0.522	0.0929
759	MSI 1	Complex lipids	TG (48:2) 2		0.929	0.802	0.361	36500 (30300-44000)	29600 (23500-37200)	35900 (30100-42800)	41200 (34100-49700)	38400 (32600-45300)	59600 (47800-74300)	0.501	0.583	0.128	335000 (267000-421000)	321000 (243000-424000)	347000 (281000-429000)	374000 (298000-469000)	342000 (278000-421000)	638000 (483000-844000)	0.909	0.804	0.0898
760	MSI 1	Complex lipids	TG (49:0)		0.852	0.63	0.401	36500 (30300-44000)	29600 (23500-37200)	35900 (30100-42800)	41200 (34100-49700)	38400 (32600-45300)	59600 (47800-74300)	0.501	0.583	0.128	15400 (12400-19000)	9810 (7560-12700)	13100 (10400-16500)	19200 (15000-24500)	16900 (13500-21000)	27100 (20200-36400)	0.213	0.256	0.215
761	MSI 1	Complex lipids	TG (49:1)		0.892	0.672	0.329	36500 (30300-44000)	29600 (23500-37200)	35900 (30100-42800)	41200 (34100-49700)	38400 (32600-45300)	59600 (47800-74300)	0.501	0.583	0.128	18200 (15500-21400)	14500 (11900-17700)	15400 (12900-18300)	21900 (18100-26500)	20200 (17400-23400)	28900 (23700-35300)	0.411	0.168	0.168
762	MSI 1	Complex lipids	TG (49:2)		0.917	0.82	0.462	36500 (30300-44000)	29600 (23500-37200)	35900 (30100-42800)	41200 (34100-49700)	38400 (32600-45300)	59600 (47800-74300)	0.501	0.583	0.128	15700 (13600-18200)	15100 (12600-18100)	16900 (14700-19500)	18900 (16200-21900)	18100 (15800-20700)	24500 (20500-29400)	0.878	0.593	0.198
763	MSI 3	Complex lipids	w/o MS2:DG 32:2; DG(10:0/22:2)		0.384	0.328	0.917	36500 (30300-44000)	29600 (23500-37200)	35900 (30100-42800)	41200 (34100-49700)	38400 (32600-45300)	59600 (47800-74300)	0.501	0.583	0.128	4180 (3780-4620)	3130 (2760-3540)	4650 (4230-5100)	4060 (3670-4490)	4050 (3710-4410)	4260 (3790-4780)	0.0963	0.312	0.731
764	MSI 3	Complex lipids	w/o MS2:TG 45:0; TG(12:0/12:0/21:0)		0.866	0.788	0.631	36500 (30300-44000)	29600 (23500-37200)	35900 (30100-42800)	41200 (34100-49700)	38400 (32600-45300)	59600 (47800-74300)	0.501	0.583	0.128	9570 (7540-12200)	7270 (5430-9750)	10200 (8140-12800)	12500 (9840-16000)	9310 (7500-11600)	13800 (10300-18400)	0.494	0.524	0.297
765	MSI 3	Complex lipids	w/o MS2:TG 47:0; TG(12:0/13:0/22:0)		0.938	0.696	0.203	36500 (30300-44000)	29600 (23500-37200)	35900 (30100-42800)	41200 (34100-49700)	38400 (32600-45300)	59600 (47800-74300)	0.501	0.583	0.128	15100 (11700-19400)	11000 (8060-14900)	14100 (11200-17800)	21900 (17100-28100)	16600 (13300-20700)	30800 (22900-41400)	0.451	0.19	0.111
766	MSI 3	Complex lipids	w/o MS2:TG 47:2; TG(12:0/15:0/20:2)		0.875	0.761	0.524	36500 (30300-44000)	29600 (23500-37200)	35900 (30100-42800)	41200 (34100-49700)	38400 (32600-45300)	59600 (47800-74300)	0.501	0.583	0.128	6980 (5730-8490)	6840 (5370-8700)	7960 (6600-9610)	8100 (6620-9920)	6700 (5450-8220)	10000 (7580-13200)	0.951	0.948	0.262
767	MSI 3	Complex lipids	w/o MS2:TG 48:1; TG(12:0/14:0/22:1)		0.601	0.505	0.807	36500 (30300-44000)	29600 (23500-37200)	35900 (30100-42800)	41200 (34100-49700)	38400 (32600-45300)	59600 (47800-74300)	0.501	0.583	0.128	29700 (23200-38200)	27300 (20100-37000)	29600 (22100-39700)	23400 (17100-32000)	35500 (28300-44400)	56000 (41400-75800)	0.836	0.569	0.242
768	MSI 3	Complex lipids	w/o MS2:TG 52:4; TG(12:0/18:0/22:4)		0.662	0.454	0.619	36500 (30300-44000)	29600 (23500-37200)	35900 (30100-42800)	41200 (34100-49700)	38400 (32600-45300)	59600 (47800-74300)	0.501	0.583	0.128	109000 (93200-127000)	92900 (77000-112000)	103000 (89100-120000)	121000 (103000-142000)	139000 (123000-159000)	214000 (180000-254000)	0.543	0.45	0.0629
769	MSI 1	Complex lipids	TG (52:1)	82	0.854	0.711	0.504	29100 (25700-32900)	31600 (27900-35800)	27300 (24100-30800)	32200 (28200-36700)	37300 (32400-42900)	51900 (45100-59800)	0.649	0.352	0.114	83700 (73100-95900)	89400 (78000-102000)	70400 (62300-79500)	97400 (85500-111000)	103000 (91000-116000)	137000 (121000-154000)	0.742	0.0713	0.108
770	MSI 1	Complex lipids	TG (52:1) 2		0.842	0.662	0.467	29100 (25700-32900)	31600 (27900-35800)	27300 (24100-30800)	32200 (28200-36700)	37300 (32400-42900)	51900 (45100-59800)	0.649	0.352	0.114	305000 (237000-391000)	363000 (283000-465000)	282000 (226000-354000)	353000 (277000-449000)	484000 (391000-600000)	781000 (630000-968000)	0.63	0.489	0.135
771	MSI 1	Complex lipids	TG (53:1)		0.643	0.482	0.689	29100 (25700-32900)	31600 (27900-35800)	27300 (24100-30800)	32200 (28200-36700)	37300 (32400-42900)	51900 (45100-59800)	0.649	0.352	0.114	4660 (3840-5650)	3010 (2480-3650)	3630 (3060-4300)	3860 (3220-4630)	4600 (3910-5420)	7050 (5990-8300)	0.126	0.798	0.0813
772	MSI 1	Complex lipids	TG (53:1) 2		0.844	0.737	0.594	29100 (25700-32900)	31600 (27900-35800)	27300 (24100-30800)	32200 (28200-36700)	37300 (32400-42900)	51900 (45100-59800)	0.649	0.352	0.114	11700 (9880-13800)	12300 (10400-14500)	10600 (9000-12500)	14900 (12500-17700)	15000 (12600-17900)	18500 (15500-22100)	0.83	0.152	0.428
773	MSI 1	Complex lipids	TG (53:2)		0.832	0.607	0.427	29100 (25700-32900)	31600 (27900-35800)	27300 (24100-30800)	32200 (28200-36700)	37300 (32400-42900)	51900 (45100-59800)	0.649	0.352	0.114	68600 (62700-75100)	71800 (65600-78500)	67000 (59100-76000)	70300 (61500-80500)	92500 (81500-105000)	118000 (104000-133000)	0.731	0.788	0.199
774	MSI 1	Complex lipids	TG (54:2)		0.853	0.482	0.283	29100 (25700-32900)	31600 (27900-35800)	27300 (24100-30800)	32200 (28200-36700)	37300 (32400-42900)	51900 (45100-59800)	0.649	0.352	0.114	81700 (74500-89500)	101000 (92400-111000)	82200 (74100-91300)	90500 (80900-101000)	105000 (95100-115000)	124000 (113000-137000)	0.115	0.521	0.213
775	MSI 1	Complex lipids	TG (54:2) 2		0.936	0.614	0.167	29100 (25700-32900)	31600 (27900-35800)	27300 (24100-30800)	32200 (28200-36700)	37300 (32400-42900)	51900 (45100-59800)	0.649	0.352	0.114	322000 (274000-378000)	427000 (363000-501000)	301000 (255000-356000)	367000 (306000-439000)	474000 (395000-569000)	680000 (567000-815000)	0.235	0.415	0.183
776	MSI 1	Complex lipids	TG (56:3)		0.784	0.54	0.469	29100 (25700-32900)	31600 (27900-35800)	27300 (24100-30800)	32200 (28200-36700)	37300 (32400-42900)	51900 (45100-59800)	0.649	0.352	0.114	42800 (37200-49300)	59300 (51500-68200)	45700 (39800-52500)	44100 (38000-51200)	53900 (46300-62800)	74500 (63900-86700)	0.119	0.86	0.155
777	MSI 3	Complex lipids	w/o MS2:TG 55:2; TG(12:0/21:1/22:1)		0.806	0.472	0.367	29100 (25700-32900)	31600 (27900-35800)	27300 (24100-30800)	32200 (28200-36700)	37300 (32400-42900)	51900 (45100-59800)	0.649	0.352	0.114	5110 (4330-6010)	5320 (4510-6260)	5180 (4640-5780)	5480 (4870-6160)	6860 (6060-7770)	7660 (6770-8670)	0.866	0.724	0.544
778	MSI 3	Complex lipids	w/o MS2:TG 55:3; TG(12:1/21:1/22:1)		0.22	0.102	0.869	29100 (25700-32900)	31600 (27900-35800)	27300 (24100-30800)	32200 (28200-36700)	37300 (32400-42900)	51900 (45100-59800)	0.649	0.352	0.114	6000 (4910-7320)	5360 (4390-6550)	5290 (4150-6740)	8000 (6170-10400)	5880 (4800-7200)	11400 (9300-14000)	0.7	0.238	0.0321
779	MSI 3	Complex lipids	w/o MS2:TG 56:4; TG(12:0/22:2/22:2)		0.754	0.455	0.452	29100 (25700-32900)	31600 (27900-35800)	27300 (24100-30800)	32200 (28200-36700)	37300 (32400-42900)	51900 (45100-59800)	0.649	0.352	0.114	3830 (3380-4340)	4960 (4380-5630)	3900 (3380-4480)	4270 (3670-4960)	5640 (4740-6710)	8230 (6920-9790)	0.16	0.648	0.143
780	MSI 3	Biogenic amines	w/o MS2:MLS001159087-01!N-(3-imidazol-1-ylpropyl)-2-(2-oxo-4-phenylchromen-7-yl)oxyacetamide	83	0.614	0.104	0.431	5870 (5280-6530)	5690 (5120-6330)	4990 (4540-5480)	4830 (4340-5370)	4440 (4070-4840)	5040 (4580-5550)	0.84	0.813	0.335	5440 (4480-6600)	4500 (3700-5460)	3060 (2440-3850)	2730 (2110-3520)	2230 (1840-2710)	3650 (2940-4520)	0.496	0.723	0.101
781	MSI 3	Biogenic amines	w/o MS2:Thr-His-Arg		0.402	0.128	0.686	5870 (5280-6530)	5690 (5120-6330)	4990 (4540-5480)	4830 (4340-5370)	4440 (4070-4840)	5040 (4580-5550)	0.84	0.813	0.335	7040 (6540-7590)	5650 (5240-6090)	5800 (5390-6250)	4300 (3960-4680)	4190 (3730-4710)	7060 (6200-8050)	0.0454	0.01	0.006
782	MSI 3	Biogenic amines	w/o MS2:Guanosine cyclic monophosphate		0.33	0.0979	0.743	5870 (5280-6530)	5690 (5120-6330)	4990 (4540-5480)	4830 (4340-5370)	4440 (4070-4840)	5040 (4580-5550)	0.84	0.813	0.335	3640 (2980-4450)	6510 (5330-7940)	4910 (3510-6850)	10500 (7210-15200)	9230 (6860-12400)	4230 (3040-5890)	0.0492	0.124	0.09
783	MSI 3	Biogenic amines	w/o MS2:Helenine		0.691	0.107	0.346	5870 (5280-6530)	5690 (5120-6330)	4990 (4540-5480)	4830 (4340-5370)	4440 (4070-4840)	5040 (4580-5550)	0.84	0.813	0.335	8520 (6930-10500)	6360 (5180-7810)	7100 (6050-8330)	4420 (3700-5290)	4500 (4070-4970)	5920 (5290-6610)	0.325	0.049	0.0773
784	MSI 3	Biogenic amines	w/o MS2:Nefiracetam (Translon)	84	0.939	0.0892	0.0668	46300 (36900-58100)	35300 (28100-44300)	37800 (29500-48400)	32800 (25800-41700)	30200 (23700-38600)	35300 (27600-45100)	0.406	0.686	0.669	104000 (81800-133000)	77500 (60900-98800)	75500 (55700-102000)	72300 (53800-97100)	67900 (54000-85300)	88000 (70000-111000)	0.395	0.918	0.445
785	MSI 3	Complex lipids	w/o MS2:""""MLS001076525-01!8-CYCLOPENTYL-1,3-DIPROPYLXANTHINE""""		0.939	0.0866	0.0666	46300 (36900-58100)	35300 (28100-44300)	37800 (29500-48400)	32800 (25800-41700)	30200 (23700-38600)	35300 (27600-45100)	0.406	0.686	0.669	20600 (16600-25500)	16100 (13000-19900)	18900 (15300-23500)	14900 (12100-18400)	13500 (10200-17700)	14200 (10800-18600)	0.42	0.433	0.9
786	MSI 3	Biogenic amines	w/o MS2:Sparfloxacin	85	0.808	0.0752	0.208	17200 (15100-19500)	12700 (11200-14400)	11400 (9560-13600)	14900 (12500-17700)	11800 (10100-13800)	12100 (10400-14100)	0.105	0.302	0.902	12400 (11300-13500)	10400 (9510-11300)	10000 (8650-11700)	11400 (9890-13200)	8570 (7630-9620)	11300 (10100-12700)	0.169	0.547	0.11
787	MSI 1	Biogenic amines	Gly-val		0.793	0.0995	0.23	17200 (15100-19500)	12700 (11200-14400)	11400 (9560-13600)	14900 (12500-17700)	11800 (10100-13800)	12100 (10400-14100)	0.105	0.302	0.902	9550 (8420-10800)	8160 (7190-9260)	6680 (5610-7960)	8080 (6810-9570)	7390 (6460-8450)	7490 (6550-8560)	0.386	0.453	0.945
788	MSI 3	Biogenic amines	Trigonelline_w/o MS2:Brompheniramine		0.571	0.0879	0.471	17200 (15100-19500)	12700 (11200-14400)	11400 (9560-13600)	14900 (12500-17700)	11800 (10100-13800)	12100 (10400-14100)	0.105	0.302	0.902	43000 (33600-55200)	24100 (18800-30900)	22200 (16400-30000)	35800 (26700-47900)	26000 (19200-35200)	21100 (15600-28600)	0.11	0.273	0.641
790	MSI 3	Biogenic amines	w/o MS2:7-[4,5-dihydroxy-6-(hydroxymethyl)-3-[(2S,3R,4R,5R,6S)-3,4,5-trihydroxy-6-methyloxan-2-yl]oxyoxan-2-yl]oxy-5-hydroxy-2-(4-hydroxyphenyl)-2,3-dihydrochromen-4-one	86	0.281	0.0851	0.786	31.1 (28.6-33.9)	27.4 (24.8-30.2)	25.2 (23.3-27.4)	29.5 (27.3-32)	27.2 (25.3-29.2)	32.9 (29.9-36.2)	0.364	0.187	0.128	27000 (24200-30100)	23900 (21100-27100)	25500 (23200-27900)	24300 (22200-26600)	24700 (21800-28000)	29300 (24700-34700)	0.508	0.715	0.436
791	MSI 3	Biogenic amines	w/o MS2:SphingomyelinSM_d18_0_18_1_9Z_Unknown	87	0.773	0.141	0.265	26700 (24900-28600)	30900 (28800-33200)	24800 (23000-26800)	28000 (26000-30200)	21800 (19600-24200)	29500 (26500-32700)	0.156	0.272	0.0554	28900 (26100-32000)	36900 (33400-40800)	29500 (26800-32500)	36500 (33200-40200)	30000 (26100-34600)	36300 (31500-41700)	0.105	0.126	0.36
792	MSI 3	Complex lipids	w/o MS2:PG 37:3; PG(15:0/22:3)		0.256	0.0969	0.823	26700 (24900-28600)	30900 (28800-33200)	24800 (23000-26800)	28000 (26000-30200)	21800 (19600-24200)	29500 (26500-32700)	0.156	0.272	0.0554	7780 (7160-8450)	8140 (7490-8840)	8140 (7240-9150)	7240 (6460-8110)	6340 (5480-7330)	8820 (7630-10200)	0.706	0.48	0.127
793	MSI 1	Biogenic amines	DioctylPhthalate		0.385	0.236	0.804	26700 (24900-28600)	30900 (28800-33200)	24800 (23000-26800)	28000 (26000-30200)	21800 (19600-24200)	29500 (26500-32700)	0.156	0.272	0.0554	97900 (85900-112000)	97100 (85300-111000)	67600 (60500-75600)	82400 (73900-91800)	63200 (54800-72800)	93000 (80700-107000)	0.968	0.215	0.0708
794	MSI 1	Biogenic amines	N-Tetracosenoyl-4-sphingenyl-1-O-phosphorylcholine		0.794	0.127	0.236	26700 (24900-28600)	30900 (28800-33200)	24800 (23000-26800)	28000 (26000-30200)	21800 (19600-24200)	29500 (26500-32700)	0.156	0.272	0.0554	23000 (20700-25600)	31300 (28200-34800)	23500 (21000-26200)	28200 (25300-31400)	18800 (16200-21700)	25300 (21800-29300)	0.052	0.245	0.173
795	MSI 3	Biogenic amines	w/o MS2:Nadolol	88	0.215	0.158	0.933	15600 (14000-17300)	19200 (17300-21300)	18400 (16800-20300)	17200 (15500-19100)	19100 (17600-20900)	17000 (15100-19100)	0.159	0.617	0.421	9300 (7980-10800)	13100 (11200-15200)	13900 (12200-15900)	11100 (9560-12800)	11600 (9880-13500)	12800 (10400-15900)	0.127	0.226	0.694
796	MSI 3	Biogenic amines	w/o MS2:Octapropylene glycol monobutyl ether		0.641	0.191	0.443	15600 (14000-17300)	19200 (17300-21300)	18400 (16800-20300)	17200 (15500-19100)	19100 (17600-20900)	17000 (15100-19100)	0.159	0.617	0.421	15800 (14700-17100)	17900 (16600-19300)	16800 (15700-18000)	14400 (13400-15600)	18100 (16800-19600)	17000 (15300-18900)	0.279	0.123	0.634
797	MSI 1	Biogenic amines	9(10)-EpOME		0.771	0.146	0.268	15600 (14000-17300)	19200 (17300-21300)	18400 (16800-20300)	17200 (15500-19100)	19100 (17600-20900)	17000 (15100-19100)	0.159	0.617	0.421	32900 (28200-38300)	38600 (33100-45000)	40900 (37000-45300)	33100 (29600-37100)	41800 (37800-46100)	35500 (31000-40500)	0.464	0.154	0.34
798	MSI 1	Biogenic amines	Linoleic acid		0.749	0.167	0.302	15600 (14000-17300)	19200 (17300-21300)	18400 (16800-20300)	17200 (15500-19100)	19100 (17600-20900)	17000 (15100-19100)	0.159	0.617	0.421	64300 (52000-79500)	83100 (67200-103000)	77300 (66100-90500)	80300 (67300-95700)	104000 (88100-123000)	82800 (66200-104000)	0.402	0.869	0.426
799	MSI 3	Biogenic amines	w/o MS2:3Beta-Acetoxydeoxodihydrogedunin		0.223	0.0869	0.851	15600 (14000-17300)	19200 (17300-21300)	18400 (16800-20300)	17200 (15500-19100)	19100 (17600-20900)	17000 (15100-19100)	0.159	0.617	0.421	13000 (11600-14600)	18700 (16700-21000)	15500 (13600-17800)	16600 (14300-19300)	13900 (11800-16500)	11400 (9080-14300)	0.0305	0.73	0.487
800	MSI 3	Biogenic amines	w/o MS2:alpha-TOCHOPHERYL ACETATE		0.803	0.183	0.241	15600 (14000-17300)	19200 (17300-21300)	18400 (16800-20300)	17200 (15500-19100)	19100 (17600-20900)	17000 (15100-19100)	0.159	0.617	0.421	15000 (13200-17000)	18700 (16500-21200)	15100 (13300-17100)	15900 (13900-18300)	17600 (15500-19900)	15500 (13200-18300)	0.223	0.766	0.551
801	MSI 3	Biogenic amines	w/o MS2:Hexamethylquercetagetin		0.638	0.164	0.433	15600 (14000-17300)	19200 (17300-21300)	18400 (16800-20300)	17200 (15500-19100)	19100 (17600-20900)	17000 (15100-19100)	0.159	0.617	0.421	3660 (3210-4170)	3720 (3270-4240)	4160 (3650-4750)	4030 (3480-4680)	4230 (3800-4720)	3590 (3100-4150)	0.927	0.866	0.379
802	MSI 3	Biogenic amines	w/o MS2:Phe-Ala-Arg	89	0.719	0.607	0.716	11900 (11000-12800)	11700 (10600-12800)	11000 (10400-11700)	11600 (10900-12400)	13800 (12700-15000)	12100 (11200-13200)	0.891	0.575	0.291	23800 (22500-25200)	21400 (19900-22900)	21900 (20900-23000)	22000 (20900-23200)	24800 (23300-26500)	23600 (22200-25200)	0.268	0.933	0.585
803	MSI 3	Biogenic amines	w/o MS2:Ser-Tyr-Arg		0.732	0.323	0.396	11900 (11000-12800)	11700 (10600-12800)	11000 (10400-11700)	11600 (10900-12400)	13800 (12700-15000)	12100 (11200-13200)	0.891	0.575	0.291	11000 (9800-12400)	9090 (7870-10500)	9790 (8670-11100)	10600 (9340-12100)	12200 (10900-13700)	11400 (10100-12700)	0.332	0.628	0.662
804	MSI 3	Biogenic amines	w/o MS2:Val-Ala-Arg_1		0.331	0.216	0.854	11900 (11000-12800)	11700 (10600-12800)	11000 (10400-11700)	11600 (10900-12400)	13800 (12700-15000)	12100 (11200-13200)	0.891	0.575	0.291	25100 (23300-27000)	26400 (24100-28900)	25100 (23200-27100)	25800 (23700-28000)	27100 (24600-30000)	25100 (22700-27700)	0.671	0.799	0.594
805	MSI 1	Biogenic amines	1-Methylhistidine		0.509	0.121	0.559	11900 (11000-12800)	11700 (10600-12800)	11000 (10400-11700)	11600 (10900-12400)	13800 (12700-15000)	12100 (11200-13200)	0.891	0.575	0.291	7520 (6190-9130)	8980 (7080-11400)	6730 (5640-8030)	6070 (5020-7340)	12700 (10500-15300)	7530 (6240-9090)	0.584	0.68	0.0651
806	MSI 3	Biogenic amines	w/o MS2:Carnosine		0.462	0.218	0.688	11900 (11000-12800)	11700 (10600-12800)	11000 (10400-11700)	11600 (10900-12400)	13800 (12700-15000)	12100 (11200-13200)	0.891	0.575	0.291	8390 (7940-8870)	7710 (7200-8260)	7300 (6820-7820)	8600 (8000-9250)	8780 (8200-9390)	9200 (8600-9850)	0.368	0.102	0.633
807	MSI 3	Biogenic amines	w/o MS2:Ile-Lys		0.521	0.233	0.625	11900 (11000-12800)	11700 (10600-12800)	11000 (10400-11700)	11600 (10900-12400)	13800 (12700-15000)	12100 (11200-13200)	0.891	0.575	0.291	6680 (6130-7290)	7030 (6310-7820)	6820 (6410-7250)	7630 (7140-8150)	7570 (6870-8350)	6830 (6190-7530)	0.731	0.209	0.472
808	MSI 1	Complex lipids	PC (38:5) A 2	90	0.805	0.562	0.445	38900 (36100-41900)	53300 (48900-58100)	41300 (38800-44000)	35700 (33600-37900)	37700 (35100-40500)	33400 (31100-35900)	0.0163	0.105	0.26	1070000 (1010000-1130000)	1570000 (1470000-1680000)	1140000 (1070000-1220000)	1020000 (953000-1080000)	1160000 (1080000-1240000)	1030000 (964000-1100000)	0.00049	0.223	0.246
809	MSI 1	Complex lipids	PC (40:5) B 3		0.911	0.409	0.151	38900 (36100-41900)	53300 (48900-58100)	41300 (38800-44000)	35700 (33600-37900)	37700 (35100-40500)	33400 (31100-35900)	0.0163	0.105	0.26	205000 (188000-225000)	310000 (279000-344000)	218000 (202000-234000)	197000 (183000-212000)	210000 (193000-227000)	194000 (179000-211000)	0.0106	0.341	0.523
810	MSI 3	Complex lipids	w/o MS2:PC 40:4; PC(14:0/26:4)		0.409	0.384	0.96	38900 (36100-41900)	53300 (48900-58100)	41300 (38800-44000)	35700 (33600-37900)	37700 (35100-40500)	33400 (31100-35900)	0.0163	0.105	0.26	9550 (8070-11300)	13400 (11000-16200)	9490 (8460-10600)	7770 (6950-8680)	10400 (9070-11900)	8690 (7590-9960)	0.234	0.219	0.379
811	MSI 3	Complex lipids	w/o MS2:PC 40:8; PC(22:3/18:5)		0.568	0.242	0.569	38900 (36100-41900)	53300 (48900-58100)	41300 (38800-44000)	35700 (33600-37900)	37700 (35100-40500)	33400 (31100-35900)	0.0163	0.105	0.26	72900 (69000-77000)	92100 (86500-98100)	78900 (75000-83000)	70400 (67000-73900)	70500 (65000-76300)	59400 (54900-64400)	0.0151	0.115	0.156
812	MSI 3	Complex lipids	w/o MS2:PC 42:5; PC(16:1/26:4)		0.572	0.297	0.608	38900 (36100-41900)	53300 (48900-58100)	41300 (38800-44000)	35700 (33600-37900)	37700 (35100-40500)	33400 (31100-35900)	0.0163	0.105	0.26	10200 (9170-11400)	15200 (13400-17300)	11700 (10500-13100)	9420 (8490-10500)	8000 (7090-9020)	7870 (6980-8870)	0.0365	0.152	0.928
813	MSI 3	Complex lipids	w/o MS2:PC 42:5; PC(16:1/26:4); 2		0.624	0.427	0.656	38900 (36100-41900)	53300 (48900-58100)	41300 (38800-44000)	35700 (33600-37900)	37700 (35100-40500)	33400 (31100-35900)	0.0163	0.105	0.26	11300 (10300-12500)	14700 (13100-16500)	11500 (10600-12500)	10300 (9480-11100)	9220 (8420-10100)	8910 (8140-9760)	0.123	0.306	0.798
814	MSI 1	Complex lipids	PC (38:5) A		0.825	0.486	0.34	38900 (36100-41900)	53300 (48900-58100)	41300 (38800-44000)	35700 (33600-37900)	37700 (35100-40500)	33400 (31100-35900)	0.0163	0.105	0.26	31700 (29800-33700)	42300 (39400-45400)	34000 (32000-36200)	30500 (28800-32400)	32900 (30900-35000)	29800 (28000-31700)	0.00803	0.205	0.292
815	MSI 1	Complex lipids	PC (40:5) A		0.522	0.193	0.592	38900 (36100-41900)	53300 (48900-58100)	41300 (38800-44000)	35700 (33600-37900)	37700 (35100-40500)	33400 (31100-35900)	0.0163	0.105	0.26	9380 (8320-10600)	11600 (10000-13300)	9940 (9120-10800)	8180 (7530-8880)	9430 (8390-10600)	7130 (6350-8020)	0.301	0.112	0.114
816	MSI 3	Biogenic amines	w/o MS2:Primuletin	91	0.569	0.342	0.654	11100 (10400-11900)	9740 (9090-10400)	9850 (8860-11000)	7930 (7070-8880)	7680 (6950-8480)	7290 (6600-8060)	0.184	0.158	0.727	28500 (26200-30900)	23800 (21900-25800)	29800 (27400-32400)	22700 (20700-24800)	20400 (17900-23100)	19000 (16800-21600)	0.132	0.0313	0.72
817	MSI 3	Complex lipids	w/o MS2:LysoPC 16:2		0.521	0.408	0.809	11100 (10400-11900)	9740 (9090-10400)	9850 (8860-11000)	7930 (7070-8880)	7680 (6950-8480)	7290 (6600-8060)	0.184	0.158	0.727	4530 (3970-5170)	3720 (3260-4240)	3760 (2940-4810)	2720 (2090-3550)	2570 (2070-3200)	1890 (1520-2340)	0.3	0.362	0.336
818	MSI 3	Complex lipids	w/o MS2:PC 28:2; PC(13:1/15:1)		0.29	0.109	0.796	11100 (10400-11900)	9740 (9090-10400)	9850 (8860-11000)	7930 (7070-8880)	7680 (6950-8480)	7290 (6600-8060)	0.184	0.158	0.727	4850 (4360-5410)	4170 (3740-4640)	3240 (2790-3760)	2790 (2380-3270)	3230 (2860-3650)	4150 (3670-4680)	0.326	0.483	0.174
819	MSI 3	Biogenic amines	w/o MS2:Glycolic acid hexaethoxylate 4-tert-butylphenyl ether		0.665	0.299	0.478	11100 (10400-11900)	9740 (9090-10400)	9850 (8860-11000)	7930 (7070-8880)	7680 (6950-8480)	7290 (6600-8060)	0.184	0.158	0.727	13900 (12500-15500)	13000 (11700-14500)	13700 (11900-15700)	10500 (9070-12200)	9180 (7920-10600)	8870 (7660-10300)	0.662	0.181	0.875
820	MSI 3	Biogenic amines	w/o MS2:Kaempferol		0.671	0.429	0.575	11100 (10400-11900)	9740 (9090-10400)	9850 (8860-11000)	7930 (7070-8880)	7680 (6950-8480)	7290 (6600-8060)	0.184	0.158	0.727	19400 (18400-20500)	18300 (17300-19300)	18700 (17300-20200)	17300 (15900-18800)	17200 (15900-18600)	15600 (14500-16900)	0.432	0.496	0.408
821	MSI 3	Biogenic amines	w/o MS2:MLS000876956-01!	92	0.801	0.331	0.297	35500 (33600-37600)	29400 (27500-31400)	34700 (32200-37500)	31700 (29200-34400)	31500 (29200-34000)	31100 (28100-34600)	0.0548	0.398	0.931	51700 (48600-55100)	42100 (39100-45200)	48300 (44400-52500)	46000 (42000-50300)	46100 (41000-51900)	40700 (34700-47700)	0.0545	0.678	0.537
822	MSI 3	Biogenic amines	w/o MS2:Oxysporidinone_130003		0.661	0.205	0.426	35500 (33600-37600)	29400 (27500-31400)	34700 (32200-37500)	31700 (29200-34400)	31500 (29200-34000)	31100 (28100-34600)	0.0548	0.398	0.931	21200 (19400-23100)	15400 (13900-17000)	18900 (17500-20500)	18500 (16900-20100)	18000 (16200-20000)	17300 (15000-19900)	0.0342	0.826	0.832
823	MSI 3	Biogenic amines	w/o MS2:Salmeterol		0.615	0.345	0.588	35500 (33600-37600)	29400 (27500-31400)	34700 (32200-37500)	31700 (29200-34400)	31500 (29200-34000)	31100 (28100-34600)	0.0548	0.398	0.931	107000 (99800-115000)	109000 (101000-118000)	110000 (98900-122000)	94300 (84300-105000)	103000 (97100-109000)	96100 (88800-104000)	0.848	0.311	0.494
824	MSI 3	Biogenic amines	w/o MS2:Exemestane		0.819	0.603	0.457	35500 (33600-37600)	29400 (27500-31400)	34700 (32200-37500)	31700 (29200-34400)	31500 (29200-34000)	31100 (28100-34600)	0.0548	0.398	0.931	22800 (21600-24100)	18700 (17600-19900)	20400 (19300-21600)	20400 (19200-21600)	19100 (18100-20300)	20300 (18900-21900)	0.0326	0.987	0.532
825	MSI 3	Biogenic amines	w/o MS2:Lys-Pro-Lys		0.354	0.13	0.743	35500 (33600-37600)	29400 (27500-31400)	34700 (32200-37500)	31700 (29200-34400)	31500 (29200-34000)	31100 (28100-34600)	0.0548	0.398	0.931	8910 (7680-10300)	6840 (5760-8120)	10700 (9540-12100)	8020 (7070-9090)	8400 (7470-9450)	9430 (8050-11000)	0.285	0.092	0.569
826	MSI 3	Biogenic amines	w/o MS2:Lys-Pro-Lys_1		0.886	0.7	0.381	35500 (33600-37600)	29400 (27500-31400)	34700 (32200-37500)	31700 (29200-34400)	31500 (29200-34000)	31100 (28100-34600)	0.0548	0.398	0.931	84400 (78800-90500)	71300 (65900-77300)	79800 (72800-87500)	77400 (70100-85400)	71300 (64300-79200)	70500 (61300-81200)	0.148	0.813	0.949
827	MSI 1	Complex lipids	DG (36:3)	93	0.845	0.559	0.351	137000 (122000-154000)	223000 (196000-255000)	195000 (178000-215000)	148000 (133000-164000)	185000 (171000-200000)	237000 (219000-256000)	0.0153	0.0449	0.0348	18800 (16700-21100)	32400 (28300-37100)	27200 (24300-30600)	19300 (16900-21900)	27700 (25400-30200)	37900 (34700-41300)	0.00918	0.0462	0.0187
828	MSI 1	Complex lipids	DG (36:3) 2		0.837	0.538	0.353	137000 (122000-154000)	223000 (196000-255000)	195000 (178000-215000)	148000 (133000-164000)	185000 (171000-200000)	237000 (219000-256000)	0.0153	0.0449	0.0348	25800 (23200-28700)	42500 (37600-48100)	36900 (33300-40800)	26300 (23400-29500)	36800 (34100-39700)	48000 (44500-51800)	0.00871	0.0295	0.0218
829	MSI 1	Complex lipids	TG (52:3)		0.857	0.566	0.331	137000 (122000-154000)	223000 (196000-255000)	195000 (178000-215000)	148000 (133000-164000)	185000 (171000-200000)	237000 (219000-256000)	0.0153	0.0449	0.0348	6860000 (6410000-7340000)	8540000 (7890000-9230000)	7640000 (7180000-8130000)	6830000 (6380000-7320000)	8420000 (8030000-8830000)	9900000 (9440000-10400000)	0.0603	0.216	0.0249
830	MSI 1	Complex lipids	TG (52:4)		0.929	0.77	0.311	137000 (122000-154000)	223000 (196000-255000)	195000 (178000-215000)	148000 (133000-164000)	185000 (171000-200000)	237000 (219000-256000)	0.0153	0.0449	0.0348	3310000 (2930000-3750000)	5330000 (4620000-6160000)	4660000 (4180000-5200000)	3400000 (3010000-3840000)	4450000 (4140000-4790000)	5730000 (5320000-6170000)	0.0281	0.053	0.0241
831	MSI 1	Complex lipids	TG (52:4) 2		0.889	0.692	0.362	137000 (122000-154000)	223000 (196000-255000)	195000 (178000-215000)	148000 (133000-164000)	185000 (171000-200000)	237000 (219000-256000)	0.0153	0.0449	0.0348	462000 (421000-506000)	641000 (576000-712000)	600000 (553000-651000)	491000 (448000-538000)	579000 (548000-611000)	701000 (664000-741000)	0.0383	0.0958	0.0216
832	MSI 1	Complex lipids	TG (53:3)		0.699	0.56	0.685	137000 (122000-154000)	223000 (196000-255000)	195000 (178000-215000)	148000 (133000-164000)	185000 (171000-200000)	237000 (219000-256000)	0.0153	0.0449	0.0348	30500 (27400-34000)	39100 (34500-44300)	37500 (34700-40700)	30500 (27900-33400)	39200 (36000-42600)	49600 (45500-53900)	0.172	0.0823	0.0639
833	MSI 1	Complex lipids	TG (53:4)		0.419	0.317	0.85	137000 (122000-154000)	223000 (196000-255000)	195000 (178000-215000)	148000 (133000-164000)	185000 (171000-200000)	237000 (219000-256000)	0.0153	0.0449	0.0348	18500 (15900-21600)	26800 (22400-31900)	28700 (26000-31600)	21600 (19400-24100)	25000 (21600-28900)	29100 (25200-33600)	0.153	0.0541	0.473
834	MSI 1	Complex lipids	TG (53:4) 2		0.887	0.723	0.41	137000 (122000-154000)	223000 (196000-255000)	195000 (178000-215000)	148000 (133000-164000)	185000 (171000-200000)	237000 (219000-256000)	0.0153	0.0449	0.0348	92600 (81700-105000)	139000 (121000-161000)	127000 (114000-140000)	91500 (81500-103000)	118000 (108000-129000)	152000 (139000-167000)	0.056	0.0366	0.0559
835	MSI 1	Complex lipids	TG (54:4) 2		0.836	0.802	0.831	137000 (122000-154000)	223000 (196000-255000)	195000 (178000-215000)	148000 (133000-164000)	185000 (171000-200000)	237000 (219000-256000)	0.0153	0.0449	0.0348	2140000 (1900000-2410000)	3330000 (2900000-3830000)	2780000 (2500000-3100000)	2120000 (1880000-2400000)	2600000 (2390000-2820000)	3170000 (2920000-3440000)	0.0335	0.0935	0.103
836	MSI 3	Complex lipids	w/o MS2:DG 36:4; DG(14:1/22:3)		0.791	0.736	0.79	137000 (122000-154000)	223000 (196000-255000)	195000 (178000-215000)	148000 (133000-164000)	185000 (171000-200000)	237000 (219000-256000)	0.0153	0.0449	0.0348	16600 (14400-19100)	30700 (26100-36100)	26700 (23200-30800)	17200 (14700-20100)	22100 (20200-24100)	29900 (27400-32600)	0.0134	0.0386	0.0233
837	MSI 3	Complex lipids	w/o MS2:TG 56:5; TG(12:1/22:2/22:2)		0.724	0.523	0.578	137000 (122000-154000)	223000 (196000-255000)	195000 (178000-215000)	148000 (133000-164000)	185000 (171000-200000)	237000 (219000-256000)	0.0153	0.0449	0.0348	87200 (70900-107000)	141000 (111000-179000)	129000 (115000-146000)	102000 (89200-117000)	118000 (107000-131000)	152000 (137000-169000)	0.169	0.187	0.103
838	MSI 3	Complex lipids	w/o MS2:TG 56:6; TG(13:1/21:3/22:2)		0.504	0.404	0.832	137000 (122000-154000)	223000 (196000-255000)	195000 (178000-215000)	148000 (133000-164000)	185000 (171000-200000)	237000 (219000-256000)	0.0153	0.0449	0.0348	54400 (41600-71100)	182000 (134000-248000)	110000 (96900-125000)	82000 (71000-94700)	93300 (78300-111000)	138000 (115000-164000)	0.011	0.121	0.137
839	MSI 2	Complex lipids	PC (p-34:1) or PC (o-34:2) A	94	0.717	0.317	0.415	20000 (18300-21800)	19100 (17200-21200)	20000 (18100-22100)	17000 (15200-18900)	17300 (15900-18900)	13100 (11700-14700)	0.756	0.247	0.0744	11100 (9920-12300)	9850 (8620-11300)	11500 (10300-12700)	10200 (9070-11400)	10300 (9600-11000)	9680 (8810-10600)	0.524	0.427	0.608
840	MSI 2	Complex lipids	PC (p-36:1) or PC (o-36:2)		0.561	0.274	0.605	20000 (18300-21800)	19100 (17200-21200)	20000 (18100-22100)	17000 (15200-18900)	17300 (15900-18900)	13100 (11700-14700)	0.756	0.247	0.0744	6500 (5880-7190)	6040 (5340-6830)	6140 (5440-6940)	6900 (6030-7900)	6160 (5830-6510)	5540 (5140-5970)	0.663	0.507	0.274
841	MSI 2	Complex lipids	PC (p-36:2) or PC (o-36:3)		0.476	0.0921	0.578	20000 (18300-21800)	19100 (17200-21200)	20000 (18100-22100)	17000 (15200-18900)	17300 (15900-18900)	13100 (11700-14700)	0.756	0.247	0.0744	4690 (3820-5760)	4770 (3710-6130)	5240 (4320-6360)	3920 (3160-4870)	3900 (3090-4930)	1890 (1380-2590)	0.962	0.302	0.0813
842	MSI 1	Complex lipids	PC (34:2) Oxidized A		0.729	0.602	0.681	20000 (18300-21800)	19100 (17200-21200)	20000 (18100-22100)	17000 (15200-18900)	17300 (15900-18900)	13100 (11700-14700)	0.756	0.247	0.0744	162000 (147000-178000)	166000 (148000-186000)	152000 (136000-171000)	128000 (112000-145000)	140000 (128000-153000)	132000 (117000-149000)	0.878	0.294	0.729
843	MSI 1	Complex lipids	PC (38:6) B		0.297	0.181	0.859	20000 (18300-21800)	19100 (17200-21200)	20000 (18100-22100)	17000 (15200-18900)	17300 (15900-18900)	13100 (11700-14700)	0.756	0.247	0.0744	142000 (128000-157000)	132000 (116000-150000)	145000 (122000-172000)	89300 (73800-108000)	117000 (97900-141000)	75200 (58900-95900)	0.675	0.0578	0.161
844	MSI 3	Complex lipids	w/o MS2:TG 52:13; TG(12:1/18:5/22:7)		0.43	0.317	0.834	20000 (18300-21800)	19100 (17200-21200)	20000 (18100-22100)	17000 (15200-18900)	17300 (15900-18900)	13100 (11700-14700)	0.756	0.247	0.0744	8240 (7670-8860)	7870 (7200-8590)	7910 (7250-8630)	7560 (6860-8340)	6630 (5930-7410)	5030 (4320-5840)	0.698	0.724	0.158
845	MSI 3	Biogenic amines	w/o MS2:Mirtazapine_Unknown	95	0.805	0.436	0.347	73600 (71800-75600)	65300 (63300-67200)	67900 (65400-70600)	64900 (62200-67800)	65200 (58700-72400)	55400 (48100-63800)	0.009	0.411	0.372	99000 (95700-103000)	80300 (77200-83500)	90000 (86600-93500)	90000 (86200-93900)	89200 (81400-97700)	75200 (66500-85000)	0.00108	1	0.283
846	MSI 3	Biogenic amines	w/o MS2:Pinacidil monohydrate		0.26	0.151	0.872	73600 (71800-75600)	65300 (63300-67200)	67900 (65400-70600)	64900 (62200-67800)	65200 (58700-72400)	55400 (48100-63800)	0.009	0.411	0.372	37600 (33300-42600)	29500 (25600-34000)	30900 (26600-35800)	28900 (24500-34100)	28600 (24100-33900)	26900 (21400-33800)	0.239	0.758	0.832
847	MSI 3	Biogenic amines	w/o MS2:S-Adenosyl-L-methionine		0.834	0.435	0.293	73600 (71800-75600)	65300 (63300-67200)	67900 (65400-70600)	64900 (62200-67800)	65200 (58700-72400)	55400 (48100-63800)	0.009	0.411	0.372	188000 (181000-196000)	176000 (168000-185000)	180000 (174000-186000)	182000 (175000-189000)	176000 (154000-202000)	140000 (117000-168000)	0.317	0.875	0.323
848	MSI 1	Biogenic amines	Betaine_Unknown		0.66	0.299	0.484	73600 (71800-75600)	65300 (63300-67200)	67900 (65400-70600)	64900 (62200-67800)	65200 (58700-72400)	55400 (48100-63800)	0.009	0.411	0.372	966000 (907000-1030000)	936000 (870000-1010000)	955000 (895000-1020000)	878000 (817000-944000)	856000 (728000-1010000)	622000 (500000-773000)	0.756	0.373	0.257
849	MSI 1	Biogenic amines	N-Methylalanine		0.338	0.177	0.805	73600 (71800-75600)	65300 (63300-67200)	67900 (65400-70600)	64900 (62200-67800)	65200 (58700-72400)	55400 (48100-63800)	0.009	0.411	0.372	7230 (6840-7650)	6970 (6540-7440)	6660 (5890-7540)	5980 (5210-6860)	7350 (6740-8020)	6170 (5490-6940)	0.692	0.54	0.248
850	MSI 3	Biogenic amines	Unknown_w/o MS2:1-Hydroxy-Benzotriazol		0.769	0.509	0.471	73600 (71800-75600)	65300 (63300-67200)	67900 (65400-70600)	64900 (62200-67800)	65200 (58700-72400)	55400 (48100-63800)	0.009	0.411	0.372	1710000 (1670000-1750000)	1690000 (1650000-1730000)	1680000 (1620000-1740000)	1580000 (1520000-1650000)	1640000 (1480000-1820000)	1350000 (1170000-1550000)	0.771	0.237	0.282
851	MSI 3	Biogenic amines	Unknown_w/o MS2:galangin		0.353	0.2	0.809	73600 (71800-75600)	65300 (63300-67200)	67900 (65400-70600)	64900 (62200-67800)	65200 (58700-72400)	55400 (48100-63800)	0.009	0.411	0.372	16000 (15200-16700)	13900 (13200-14600)	14500 (13900-15100)	14200 (13600-14800)	13400 (12200-14700)	13100 (11600-14800)	0.0729	0.695	0.876
852	MSI 3	Biogenic amines	w/o MS2:Fenticonazole nitrate		0.702	0.413	0.508	73600 (71800-75600)	65300 (63300-67200)	67900 (65400-70600)	64900 (62200-67800)	65200 (58700-72400)	55400 (48100-63800)	0.009	0.411	0.372	6470 (6160-6790)	5150 (4870-5450)	5850 (5590-6130)	5660 (5380-5960)	5240 (4710-5840)	4640 (4010-5360)	0.0086	0.618	0.51
853	MSI 1	Complex lipids	PE (38:4) A	96	0.872	0.636	0.35	136000 (129000-144000)	180000 (169000-192000)	150000 (142000-159000)	133000 (125000-142000)	162000 (152000-173000)	172000 (161000-183000)	0.0056	0.161	0.548	16000 (15200-16900)	18500 (17400-19700)	16500 (15900-17200)	15000 (14400-15700)	18500 (17500-19500)	19800 (18800-20800)	0.113	0.116	0.377
854	MSI 1	Complex lipids	PC (35:4) 2		0.767	0.467	0.437	136000 (129000-144000)	180000 (169000-192000)	150000 (142000-159000)	133000 (125000-142000)	162000 (152000-173000)	172000 (161000-183000)	0.0056	0.161	0.548	24300 (22600-26200)	32400 (29800-35300)	26500 (24300-28800)	23600 (21500-26000)	27600 (25100-30400)	28800 (26200-31700)	0.0254	0.354	0.753
855	MSI 1	Complex lipids	PC (36:4) B 2		0.913	0.555	0.196	136000 (129000-144000)	180000 (169000-192000)	150000 (142000-159000)	133000 (125000-142000)	162000 (152000-173000)	172000 (161000-183000)	0.0056	0.161	0.548	5650000 (5290000-6040000)	7490000 (6940000-8090000)	5880000 (5490000-6300000)	5390000 (4990000-5810000)	6890000 (6430000-7380000)	7530000 (7030000-8070000)	0.0162	0.376	0.384
856	MSI 1	Complex lipids	PC (37:4) 2		0.878	0.632	0.332	136000 (129000-144000)	180000 (169000-192000)	150000 (142000-159000)	133000 (125000-142000)	162000 (152000-173000)	172000 (161000-183000)	0.0056	0.161	0.548	93200 (86000-101000)	127000 (116000-140000)	99300 (90300-109000)	84000 (75600-93300)	112000 (102000-123000)	118000 (107000-130000)	0.0267	0.224	0.718
857	MSI 1	Complex lipids	PC (38:4) A 2		0.819	0.659	0.53	136000 (129000-144000)	180000 (169000-192000)	150000 (142000-159000)	133000 (125000-142000)	162000 (152000-173000)	172000 (161000-183000)	0.0056	0.161	0.548	2910000 (2740000-3090000)	3920000 (3650000-4200000)	3230000 (3000000-3490000)	2720000 (2500000-2950000)	3480000 (3270000-3710000)	3880000 (3640000-4130000)	0.00634	0.116	0.246
858	MSI 1	Complex lipids	PC 38:6; PC(20:1/18:5)		0.288	0.168	0.856	136000 (129000-144000)	180000 (169000-192000)	150000 (142000-159000)	133000 (125000-142000)	162000 (152000-173000)	172000 (161000-183000)	0.0056	0.161	0.548	76700 (62900-93500)	146000 (116000-183000)	115000 (107000-123000)	99000 (91700-107000)	112000 (104000-120000)	113000 (105000-121000)	0.0585	0.138	0.934
859	MSI 1	Complex lipids	PC (35:4)		0.594	0.375	0.649	136000 (129000-144000)	180000 (169000-192000)	150000 (142000-159000)	133000 (125000-142000)	162000 (152000-173000)	172000 (161000-183000)	0.0056	0.161	0.548	8100 (7660-8570)	9110 (8540-9720)	8540 (8020-9100)	7670 (7150-8240)	8480 (7940-9070)	8610 (8060-9210)	0.21	0.246	0.874
860	MSI 1	Complex lipids	PC (36:4) B		0.897	0.644	0.289	136000 (129000-144000)	180000 (169000-192000)	150000 (142000-159000)	133000 (125000-142000)	162000 (152000-173000)	172000 (161000-183000)	0.0056	0.161	0.548	314000 (297000-333000)	369000 (345000-394000)	320000 (305000-336000)	303000 (287000-320000)	370000 (350000-392000)	397000 (375000-421000)	0.0992	0.426	0.408
861	MSI 3	Biogenic amines	w/o MS2:MLS001165781-01!OLANZAPINE	97	0.658	0.156	0.405	5430 (4900-6020)	6930 (6110-7870)	6370 (5770-7040)	5120 (4580-5720)	5330 (4800-5930)	5070 (4510-5710)	0.164	0.132	0.755	13400 (10600-16900)	23900 (17900-31900)	15500 (12200-19600)	12000 (9210-15600)	11700 (8870-15500)	10800 (7930-14700)	0.147	0.449	0.845
862	MSI 3	Biogenic amines	w/o MS2:3,5-Diiodo-tyrosine		0.512	0.166	0.585	5430 (4900-6020)	6930 (6110-7870)	6370 (5770-7040)	5120 (4580-5720)	5330 (4800-5930)	5070 (4510-5710)	0.164	0.132	0.755	2470 (2180-2790)	2380 (2040-2770)	2600 (2310-2920)	2430 (2130-2780)	2610 (2430-2800)	3340 (3090-3620)	0.861	0.702	0.026
863	MSI 3	Biogenic amines	w/o MS2:Dimethachlor-OXA		0.262	0.0874	0.809	5430 (4900-6020)	6930 (6110-7870)	6370 (5770-7040)	5120 (4580-5720)	5330 (4800-5930)	5070 (4510-5710)	0.164	0.132	0.755	3690 (3340-4080)	4220 (3730-4770)	4280 (3730-4910)	3430 (2950-4000)	3740 (3280-4260)	3190 (2760-3690)	0.429	0.27	0.42
864	MSI 3	Biogenic amines	w/o MS2:His-Trp		0.543	0.182	0.558	5430 (4900-6020)	6930 (6110-7870)	6370 (5770-7040)	5120 (4580-5720)	5330 (4800-5930)	5070 (4510-5710)	0.164	0.132	0.755	7150 (5750-8890)	9640 (7380-12600)	9610 (7450-12400)	6860 (5160-9110)	7080 (5830-8600)	5760 (4640-7150)	0.414	0.36	0.482
865	MSI 3	Biogenic amines	w/o MS2:MLS001076340-01!	98	0.704	0.371	0.471	63000 (59000-67200)	51000 (47000-55300)	54000 (51000-57200)	59500 (55900-63500)	57900 (55100-61000)	66200 (62900-69600)	0.0636	0.243	0.0847	36700 (33500-40200)	29100 (26000-32500)	30800 (28900-32900)	33900 (31500-36500)	34200 (31700-37000)	37700 (34900-40700)	0.135	0.319	0.4
866	MSI 3	Biogenic amines	w/o MS2:MLS001077306-01!		0.876	0.403	0.208	63000 (59000-67200)	51000 (47000-55300)	54000 (51000-57200)	59500 (55900-63500)	57900 (55100-61000)	66200 (62900-69600)	0.0636	0.243	0.0847	82200 (77200-87600)	65100 (60300-70400)	70600 (66500-75000)	78300 (73200-83800)	74900 (71400-78500)	83300 (79400-87300)	0.0356	0.239	0.135
867	MSI 3	Biogenic amines	w/o MS2:MLS001141076-01!		0.802	0.653	0.569	63000 (59000-67200)	51000 (47000-55300)	54000 (51000-57200)	59500 (55900-63500)	57900 (55100-61000)	66200 (62900-69600)	0.0636	0.243	0.0847	36100 (33700-38700)	29300 (26900-31900)	31200 (29300-33300)	35200 (32700-37800)	34500 (31700-37500)	41400 (38100-45000)	0.0828	0.202	0.148
868	MSI 1	Biogenic amines	Ser-Tyr-Arg		0.837	0.385	0.265	63000 (59000-67200)	51000 (47000-55300)	54000 (51000-57200)	59500 (55900-63500)	57900 (55100-61000)	66200 (62900-69600)	0.0636	0.243	0.0847	144000 (137000-152000)	122000 (114000-130000)	125000 (119000-133000)	135000 (126000-143000)	127000 (123000-132000)	148000 (142000-154000)	0.0594	0.38	0.0151
869	MSI 3	Complex lipids	w/o MS2:PC 38:0; PC(12:0/26:0)	99	0.836	0.211	0.208	2700 (2280-3200)	3590 (2960-4360)	2980 (2460-3620)	3400 (2740-4220)	3830 (3330-4390)	4690 (3900-5660)	0.31	0.64	0.392	3200 (2620-3900)	3120 (2480-3920)	3490 (2820-4330)	3790 (2980-4820)	4470 (3970-5030)	5950 (5080-6960)	0.938	0.793	0.165
870	MSI 3	Complex lipids	w/o MS2:Plasmenyl-PC 31:1; PC(P-14:0/17:1)		0.6	0.442	0.718	2700 (2280-3200)	3590 (2960-4360)	2980 (2460-3620)	3400 (2740-4220)	3830 (3330-4390)	4690 (3900-5660)	0.31	0.64	0.392	1960 (1600-2400)	3640 (2880-4610)	2060 (1630-2610)	3200 (2450-4160)	2990 (2370-3780)	3160 (2310-4340)	0.0742	0.206	0.889
871	MSI 3	Complex lipids	w/o MS2:Plasmenyl-PC 40:1; PC(P-14:0/26:1)		0.861	0.286	0.195	2700 (2280-3200)	3590 (2960-4360)	2980 (2460-3620)	3400 (2740-4220)	3830 (3330-4390)	4690 (3900-5660)	0.31	0.64	0.392	3150 (2690-3690)	4080 (3400-4890)	3680 (2950-4600)	3240 (2520-4160)	4190 (3710-4720)	5500 (4680-6460)	0.325	0.689	0.195
872	MSI 1	Complex lipids	C14 Ceramide	100	0.326	0.241	0.887	26000 (24000-28100)	35200 (32100-38600)	26200 (23700-28900)	28000 (25200-31100)	29600 (27000-32400)	27200 (24600-30100)	0.0274	0.626	0.543	181 (159-205)	220 (190-255)	175 (160-192)	239 (217-263)	202 (183-224)	161 (144-180)	0.352	0.0217	0.138
873	MSI 1	Complex lipids	PC (36:1) 2		0.615	0.267	0.526	26000 (24000-28100)	35200 (32100-38600)	26200 (23700-28900)	28000 (25200-31100)	29600 (27000-32400)	27200 (24600-30100)	0.0274	0.626	0.543	683000 (626000-746000)	962000 (869000-1070000)	650000 (565000-746000)	633000 (545000-735000)	795000 (677000-935000)	586000 (489000-701000)	0.0258	0.895	0.215
874	MSI 1	Complex lipids	PC (38:2) 2		0.759	0.382	0.39	26000 (24000-28100)	35200 (32100-38600)	26200 (23700-28900)	28000 (25200-31100)	29600 (27000-32400)	27200 (24600-30100)	0.0274	0.626	0.543	86800 (79900-94300)	114000 (104000-126000)	85300 (77900-93300)	93700 (85100-103000)	91700 (82200-102000)	93700 (82900-106000)	0.054	0.464	0.899
875	MSI 1	Complex lipids	PC (38:3) Oxidized		0.573	0.326	0.634	26000 (24000-28100)	35200 (32100-38600)	26200 (23700-28900)	28000 (25200-31100)	29600 (27000-32400)	27200 (24600-30100)	0.0274	0.626	0.543	15500 (13800-17400)	21500 (18900-24500)	16900 (13900-20600)	15900 (12900-19600)	19300 (16900-22000)	17400 (15000-20100)	0.0909	0.83	0.593
876	MSI 1	Complex lipids	PC (38:4) B		0.882	0.78	0.534	26000 (24000-28100)	35200 (32100-38600)	26200 (23700-28900)	28000 (25200-31100)	29600 (27000-32400)	27200 (24600-30100)	0.0274	0.626	0.543	77800 (70400-86000)	117000 (104000-131000)	76600 (67400-87000)	80100 (69900-91800)	91800 (82500-102000)	90100 (80000-102000)	0.0209	0.805	0.911
877	MSI 3	Complex lipids	w/o MS2:PE 43:5; PE(17:1/26:4)		0.796	0.618	0.535	26000 (24000-28100)	35200 (32100-38600)	26200 (23700-28900)	28000 (25200-31100)	29600 (27000-32400)	27200 (24600-30100)	0.0274	0.626	0.543	9410 (8530-10400)	14400 (12800-16100)	10200 (9100-11400)	11000 (9750-12400)	11200 (10100-12400)	12000 (10800-13500)	0.0144	0.632	0.645
878	MSI 1	Complex lipids	PC (36:1)		0.751	0.574	0.584	26000 (24000-28100)	35200 (32100-38600)	26200 (23700-28900)	28000 (25200-31100)	29600 (27000-32400)	27200 (24600-30100)	0.0274	0.626	0.543	65900 (61900-70100)	76800 (71500-82500)	65900 (61800-70200)	68300 (63800-73200)	67800 (63300-72500)	66900 (62000-72100)	0.142	0.687	0.901
879	MSI 3	Biogenic amines	w/o MS2:Pro-Ser-Arg	101	0.502	0.401	0.832	22500 (21600-23500)	20900 (20100-21800)	19700 (18700-20600)	21200 (20000-22400)	20600 (19300-22000)	19400 (17700-21100)	0.195	0.302	0.571	8890 (8340-9480)	8960 (8410-9550)	8280 (7570-9060)	8100 (7320-8950)	8230 (7840-8640)	8180 (7660-8730)	0.932	0.864	0.943
880	MSI 3	Biogenic amines	w/o MS2:4-Fluoroaniline		0.702	0.416	0.51	22500 (21600-23500)	20900 (20100-21800)	19700 (18700-20600)	21200 (20000-22400)	20600 (19300-22000)	19400 (17700-21100)	0.195	0.302	0.571	5510 (5320-5710)	5230 (5040-5410)	5120 (4870-5390)	5480 (5180-5800)	5070 (4710-5460)	4790 (4340-5290)	0.295	0.354	0.651
881	MSI 3	Biogenic amines	w/o MS2:Cys-Pro-Lys		0.711	0.618	0.755	22500 (21600-23500)	20900 (20100-21800)	19700 (18700-20600)	21200 (20000-22400)	20600 (19300-22000)	19400 (17700-21100)	0.195	0.302	0.571	129000 (122000-137000)	117000 (110000-124000)	107000 (100000-113000)	122000 (114000-130000)	118000 (109000-128000)	107000 (96600-119000)	0.254	0.139	0.477
882	MSI 3	Biogenic amines	w/o MS2:Glu-Thr-Arg_Unknown		0.508	0.433	0.869	22500 (21600-23500)	20900 (20100-21800)	19700 (18700-20600)	21200 (20000-22400)	20600 (19300-22000)	19400 (17700-21100)	0.195	0.302	0.571	205000 (195000-217000)	192000 (182000-203000)	170000 (158000-183000)	199000 (183000-216000)	179000 (167000-192000)	186000 (169000-204000)	0.398	0.145	0.748
883	MSI 3	Biogenic amines	w/o MS2:L-(+)-Rhamnose, permethyl-		0.448	0.288	0.776	22500 (21600-23500)	20900 (20100-21800)	19700 (18700-20600)	21200 (20000-22400)	20600 (19300-22000)	19400 (17700-21100)	0.195	0.302	0.571	16800 (15900-17800)	14200 (13500-15100)	14700 (13600-15900)	14800 (13500-16100)	15800 (14100-17700)	13500 (11600-15700)	0.0465	0.977	0.411
884	MSI 3	Biogenic amines	w/o MS2:Methimazole		0.766	0.448	0.425	22500 (21600-23500)	20900 (20100-21800)	19700 (18700-20600)	21200 (20000-22400)	20600 (19300-22000)	19400 (17700-21100)	0.195	0.302	0.571	5990 (5780-6210)	5540 (5350-5740)	5100 (4860-5350)	5650 (5350-5970)	5550 (5130-6020)	5020 (4510-5590)	0.132	0.15	0.465
885	MSI 3	Complex lipids	w/o MS2:SM 40:3; SM(d19:0/21:3)	102	0.589	0.299	0.586	3620 (3250-4030)	5920 (5310-6590)	4650 (4170-5190)	5530 (4980-6150)	5780 (5190-6440)	7660 (6790-8640)	0.0031	0.264	0.0923	3710 (3270-4210)	5350 (4720-6070)	5150 (4870-5440)	5050 (4790-5320)	5230 (4900-5590)	5420 (5030-5830)	0.0487	0.796	0.729
886	MSI 3	Complex lipids	w/o MS2:SM 42:5; SM(d21:0/21:5)		0.677	0.241	0.426	3620 (3250-4030)	5920 (5310-6590)	4650 (4170-5190)	5530 (4980-6150)	5780 (5190-6440)	7660 (6790-8640)	0.0031	0.264	0.0923	1150 (922-1430)	2560 (2050-3190)	2030 (1610-2550)	2620 (2100-3280)	2710 (2180-3380)	4740 (3710-6050)	0.0153	0.427	0.0991
887	MSI 3	Complex lipids	w/o MS2:SM 44:7; SM(d18:0/26:7)		0.762	0.438	0.424	3620 (3250-4030)	5920 (5310-6590)	4650 (4170-5190)	5530 (4980-6150)	5780 (5190-6440)	7660 (6790-8640)	0.0031	0.264	0.0923	13300 (12500-14100)	16200 (15300-17200)	13800 (12900-14800)	13900 (13000-14900)	15100 (14200-16100)	16500 (15400-17700)	0.0228	0.957	0.37
888	MSI 3	Complex lipids	w/o MS2:SM 44:8; SM(d18:2/26:6)		0.619	0.294	0.539	3620 (3250-4030)	5920 (5310-6590)	4650 (4170-5190)	5530 (4980-6150)	5780 (5190-6440)	7660 (6790-8640)	0.0031	0.264	0.0923	3030 (2570-3570)	5520 (4690-6500)	3250 (2700-3910)	5100 (4260-6100)	5210 (4440-6110)	8130 (6810-9710)	0.0142	0.09	0.0718
889	MSI 3	Biogenic amines	w/o MS2:MLS001075531-01!	103	0.791	0.777	0.938	15600 (14800-16400)	14300 (13600-15100)	13700 (12800-14700)	12600 (11800-13500)	14200 (12900-15700)	11700 (10200-13400)	0.258	0.393	0.256	10400 (9640-11200)	8780 (8150-9470)	9000 (8260-9810)	8080 (7440-8790)	9090 (8140-10200)	8170 (7040-9490)	0.125	0.387	0.576
890	MSI 3	Biogenic amines	w/o MS2:MLS001142434-01!_1		0.876	0.526	0.263	15600 (14800-16400)	14300 (13600-15100)	13700 (12800-14700)	12600 (11800-13500)	14200 (12900-15700)	11700 (10200-13400)	0.258	0.393	0.256	25800 (24800-27000)	23400 (22400-24400)	22900 (21500-24300)	21700 (20500-23000)	23300 (21600-25200)	19800 (17800-21900)	0.114	0.55	0.221
891	MSI 3	Biogenic amines	w/o MS2:roseoside_1		0.865	0.584	0.324	15600 (14800-16400)	14300 (13600-15100)	13700 (12800-14700)	12600 (11800-13500)	14200 (12900-15700)	11700 (10200-13400)	0.258	0.393	0.256	22000 (20900-23200)	19500 (18500-20500)	19400 (18000-20900)	17700 (16500-19000)	21200 (18800-23900)	15400 (13100-18100)	0.107	0.386	0.126
892	MSI 3	Biogenic amines	w/o MS2:Tangeritin		0.664	0.427	0.586	15600 (14800-16400)	14300 (13600-15100)	13700 (12800-14700)	12600 (11800-13500)	14200 (12900-15700)	11700 (10200-13400)	0.258	0.393	0.256	7000 (6590-7440)	6670 (6270-7080)	7020 (6470-7620)	5640 (5210-6110)	6110 (5260-7100)	5230 (4280-6400)	0.57	0.0718	0.546
893	MSI 3	Biogenic amines	w/o MS2:Cinanserin		0.583	0.335	0.627	15600 (14800-16400)	14300 (13600-15100)	13700 (12800-14700)	12600 (11800-13500)	14200 (12900-15700)	11700 (10200-13400)	0.258	0.393	0.256	14300 (13500-15100)	13400 (12700-14200)	12400 (11600-13200)	11600 (10900-12400)	12900 (11700-14200)	13600 (11900-15500)	0.43	0.503	0.763
894	MSI 3	Biogenic amines	w/o MS2:Cys-Tyr-Lys		0.746	0.337	0.384	15600 (14800-16400)	14300 (13600-15100)	13700 (12800-14700)	12600 (11800-13500)	14200 (12900-15700)	11700 (10200-13400)	0.258	0.393	0.256	11600 (10900-12300)	11100 (10400-11800)	11200 (10400-12100)	9320 (8660-10000)	10700 (9810-11800)	8090 (7160-9140)	0.627	0.0932	0.0785
895	MSI 3	Biogenic amines	w/o MS2:DUARTIN (-)		0.553	0.402	0.748	15600 (14800-16400)	14300 (13600-15100)	13700 (12800-14700)	12600 (11800-13500)	14200 (12900-15700)	11700 (10200-13400)	0.258	0.393	0.256	9490 (9110-9890)	8810 (8450-9180)	7620 (7010-8290)	7660 (7060-8310)	8450 (7100-10100)	5500 (4360-6950)	0.21	0.971	0.159
896	MSI 3	Biogenic amines	w/o MS2:Epiafzelechin Trimethyl Ether_w/o MS2:Roccellic Acid		0.398	0.269	0.823	15600 (14800-16400)	14300 (13600-15100)	13700 (12800-14700)	12600 (11800-13500)	14200 (12900-15700)	11700 (10200-13400)	0.258	0.393	0.256	53200 (46700-60600)	50900 (44700-58000)	41900 (37100-47300)	43700 (38800-49200)	51400 (44900-58900)	44400 (37100-53300)	0.814	0.806	0.529
897	MSI 3	Biogenic amines	w/o MS2:Tyr-Tyr-Arg	104	0.462	0.165	0.645	10700 (10000-11500)	10100 (9340-10900)	11500 (10700-12300)	9000 (8380-9670)	10100 (9370-10800)	10000 (9240-10800)	0.578	0.0164	0.955	8140 (7590-8730)	8450 (7790-9160)	7900 (7520-8310)	7970 (7560-8400)	7790 (7370-8240)	7110 (6680-7560)	0.749	0.908	0.277
898	MSI 3	Biogenic amines	w/o MS2:Undecapropylene glycol		0.236	0.0995	0.848	10700 (10000-11500)	10100 (9340-10900)	11500 (10700-12300)	9000 (8380-9670)	10100 (9370-10800)	10000 (9240-10800)	0.578	0.0164	0.955	25800 (24600-27000)	24800 (23500-26200)	25900 (24600-27200)	22800 (21600-24100)	24400 (23400-25500)	25900 (24700-27100)	0.61	0.0946	0.372
899	MSI 3	Biogenic amines	w/o MS2:3-[(3S,5S,8R,10S,13R,14S,17R)-3-[4,5-dihydroxy-6-(hydroxymethyl)-3-[3,4,5-trihydroxy-6-(hydroxymethyl)oxan-2-yl]oxyoxan-2-yl]oxy-14-hydroxy-10,13-dimethyl-1,2,3,4,5,6,7,8,9,11,12,15,16,17-tetradecahydrocyclopenta[a]phenanthren-17-yl]-2H-furan-5-one_1		0.678	0.181	0.394	10700 (10000-11500)	10100 (9340-10900)	11500 (10700-12300)	9000 (8380-9670)	10100 (9370-10800)	10000 (9240-10800)	0.578	0.0164	0.955	17000 (15100-19200)	13000 (11300-15000)	17700 (16200-19300)	13600 (12400-15000)	16100 (14500-17900)	15800 (14000-17800)	0.184	0.0431	0.905
900	MSI 3	Biogenic amines	w/o MS2:Deoxyguanylic acid		0.422	0.181	0.705	10700 (10000-11500)	10100 (9340-10900)	11500 (10700-12300)	9000 (8380-9670)	10100 (9370-10800)	10000 (9240-10800)	0.578	0.0164	0.955	3700 (3070-4450)	3810 (3070-4710)	4800 (3810-6050)	2650 (2070-3400)	3350 (2750-4080)	3450 (2770-4300)	0.923	0.0816	0.922
901	MSI 3	Biogenic amines	w/o MS2:MLS001140705-01!	105	0.794	0.147	0.242	8750 (7660-10000)	6210 (5430-7100)	5940 (5500-6420)	6600 (6050-7190)	5820 (5310-6380)	5120 (4680-5610)	0.0799	0.347	0.341	4580 (3890-5380)	3400 (2890-4000)	3390 (3010-3830)	4380 (3830-5010)	3150 (2770-3590)	2770 (2430-3150)	0.207	0.15	0.499
902	MSI 3	Biogenic amines	w/o MS2:N-benzyl-3-[2-(pyridine-4-carbonyl)hydrazinyl]propanamide		0.382	0.155	0.731	8750 (7660-10000)	6210 (5430-7100)	5940 (5500-6420)	6600 (6050-7190)	5820 (5310-6380)	5120 (4680-5610)	0.0799	0.347	0.341	8420 (7580-9360)	6650 (5990-7390)	6590 (5880-7390)	6790 (5970-7710)	6320 (5620-7120)	5280 (4690-5940)	0.123	0.858	0.301
903	MSI 3	Biogenic amines	w/o MS2:Okaramine D_120149		0.837	0.149	0.192	8750 (7660-10000)	6210 (5430-7100)	5940 (5500-6420)	6600 (6050-7190)	5820 (5310-6380)	5120 (4680-5610)	0.0799	0.347	0.341	47100 (39400-56400)	34700 (29000-41500)	34900 (30300-40200)	36900 (31500-43200)	30400 (26100-35400)	24900 (21300-29000)	0.237	0.779	0.371
904	MSI 3	Complex lipids	w/o MS2:""""MLS000863642-01![1-[3-(3-hydroxy-2,2-dimethyl-1,2'-dioxospiro[3aH-imidazo[1,2-a]indole-4,5'-oxolane]-3'-yl)-4-oxoquinazolin-2-yl]-2-methylpropyl] acetate""""		0.679	0.146	0.376	8750 (7660-10000)	6210 (5430-7100)	5940 (5500-6420)	6600 (6050-7190)	5820 (5310-6380)	5120 (4680-5610)	0.0799	0.347	0.341	4380 (3670-5220)	2970 (2490-3540)	2440 (2170-2740)	2270 (1990-2590)	2510 (2190-2880)	1970 (1710-2260)	0.131	0.682	0.232
905	MSI 3	Biogenic amines	w/o MS2:Asperhenamate_120258		0.433	0.104	0.633	8750 (7660-10000)	6210 (5430-7100)	5940 (5500-6420)	6600 (6050-7190)	5820 (5310-6380)	5120 (4680-5610)	0.0799	0.347	0.341	6470 (5640-7430)	3970 (3460-4550)	3890 (3500-4320)	5010 (4460-5640)	4390 (3900-4950)	4940 (4390-5560)	0.0175	0.103	0.503
906	MSI 3	Biogenic amines	w/o MS2:N-Nitrosomethylaniline	106	0.498	0.172	0.606	29700 (26400-33300)	23400 (20800-26200)	31900 (29100-35000)	29200 (26400-32200)	32300 (28200-37000)	25200 (21000-30300)	0.156	0.492	0.297	24800 (21900-28200)	22200 (19500-25200)	24300 (21400-27500)	21200 (18500-24200)	28400 (23800-33800)	21600 (17000-27300)	0.537	0.444	0.361
907	MSI 3	Biogenic amines	w/o MS2:L-Valine_Unknown		0.798	0.168	0.243	29700 (26400-33300)	23400 (20800-26200)	31900 (29100-35000)	29200 (26400-32200)	32300 (28200-37000)	25200 (21000-30300)	0.156	0.492	0.297	60500 (53300-68600)	47200 (41700-53600)	71500 (64300-79400)	65400 (58300-73200)	62700 (51700-76100)	44400 (34200-57500)	0.176	0.554	0.303
908	MSI 3	Biogenic amines	w/o MS2:L-Valine_Unknown_1		0.848	0.085	0.167	29700 (26400-33300)	23400 (20800-26200)	31900 (29100-35000)	29200 (26400-32200)	32300 (28200-37000)	25200 (21000-30300)	0.156	0.492	0.297	17400 (14900-20300)	12200 (10400-14200)	18800 (17100-20600)	17900 (16200-19800)	18900 (16700-21300)	16800 (14200-19700)	0.116	0.722	0.565
909	MSI 3	Complex lipids	w/o MS2:PS 42:5; PS(20:0/22:5)	107	0.438	0.333	0.842	21800 (19300-24600)	32300 (28100-37200)	28100 (24400-32400)	22100 (18900-26000)	20200 (17800-22800)	21600 (19100-24500)	0.0581	0.253	0.704	23300 (22000-24700)	29300 (27400-31300)	27400 (26200-28700)	25100 (23800-26400)	26100 (24700-27600)	25900 (24500-27400)	0.0227	0.184	0.903
910	MSI 1	Complex lipids	PC (36:3) B		0.468	0.254	0.713	21800 (19300-24600)	32300 (28100-37200)	28100 (24400-32400)	22100 (18900-26000)	20200 (17800-22800)	21600 (19100-24500)	0.0581	0.253	0.704	1670000 (1450000-1910000)	1920000 (1640000-2250000)	1810000 (1630000-2000000)	1630000 (1450000-1830000)	1370000 (1210000-1550000)	1430000 (1260000-1620000)	0.537	0.489	0.81
911	MSI 1	Complex lipids	PC (36:4) A 2		0.842	0.711	0.545	21800 (19300-24600)	32300 (28100-37200)	28100 (24400-32400)	22100 (18900-26000)	20200 (17800-22800)	21600 (19100-24500)	0.0581	0.253	0.704	311000 (265000-366000)	474000 (393000-572000)	369000 (296000-459000)	326000 (256000-417000)	307000 (272000-346000)	302000 (267000-340000)	0.126	0.699	0.918
912	MSI 1	Complex lipids	PC (36:5) A 2		0.551	0.361	0.703	21800 (19300-24600)	32300 (28100-37200)	28100 (24400-32400)	22100 (18900-26000)	20200 (17800-22800)	21600 (19100-24500)	0.0581	0.253	0.704	10000 (6950-14400)	19400 (12800-29600)	15900 (12600-20200)	11600 (8880-15100)	12300 (10100-15000)	12500 (10300-15300)	0.274	0.354	0.951
913	MSI 3	Complex lipids	w/o MS2:SM 45:9; SM(d19:3/26:6)		0.599	0.496	0.797	21800 (19300-24600)	32300 (28100-37200)	28100 (24400-32400)	22100 (18900-26000)	20200 (17800-22800)	21600 (19100-24500)	0.0581	0.253	0.704	4960 (4370-5620)	6940 (6000-8020)	6640 (5820-7560)	5610 (4850-6490)	5170 (4660-5740)	5690 (5130-6310)	0.113	0.376	0.532
914	MSI 1	Complex lipids	PC (35:2)		0.129	0.0935	0.961	21800 (19300-24600)	32300 (28100-37200)	28100 (24400-32400)	22100 (18900-26000)	20200 (17800-22800)	21600 (19100-24500)	0.0581	0.253	0.704	5370 (3690-7820)	5970 (3870-9200)	7380 (5100-10700)	8660 (5720-13100)	3530 (2490-5010)	4140 (2920-5880)	0.865	0.764	0.759
915	MSI 1	Complex lipids	PC (36:4) A		0.894	0.605	0.268	21800 (19300-24600)	32300 (28100-37200)	28100 (24400-32400)	22100 (18900-26000)	20200 (17800-22800)	21600 (19100-24500)	0.0581	0.253	0.704	64800 (57800-72700)	81200 (71100-92700)	77100 (69200-85900)	68100 (60400-76800)	60000 (54600-66000)	62200 (56600-68400)	0.242	0.425	0.8
916	MSI 1	Complex lipids	PC (36:5) A		0.524	0.343	0.725	21800 (19300-24600)	32300 (28100-37200)	28100 (24400-32400)	22100 (18900-26000)	20200 (17800-22800)	21600 (19100-24500)	0.0581	0.253	0.704	2170 (1630-2880)	5300 (3810-7370)	3390 (2230-5170)	1150 (719-1840)	1740 (1350-2230)	2420 (1880-3110)	0.067	0.0835	0.378
917	MSI 1	Complex lipids	PC (37:2)		0.463	0.311	0.78	21800 (19300-24600)	32300 (28100-37200)	28100 (24400-32400)	22100 (18900-26000)	20200 (17800-22800)	21600 (19100-24500)	0.0581	0.253	0.704	2410 (2050-2840)	4130 (3430-4990)	2940 (2310-3730)	2180 (1670-2850)	2120 (1750-2580)	2060 (1700-2510)	0.0534	0.39	0.921
918	MSI 3	Biogenic amines	w/o MS2:MLS002153458-01!Dihydrocapsaicin19408-84-5	108	0.619	0.249	0.507	5730 (5270-6220)	5370 (4850-5950)	5010 (4540-5540)	5260 (4720-5850)	5540 (5190-5910)	6850 (6420-7310)	0.644	0.739	0.0341	3250 (3030-3500)	2860 (2610-3120)	2890 (2610-3190)	2930 (2630-3270)	2950 (2780-3120)	3650 (3450-3870)	0.285	0.912	0.014
919	MSI 3	Biogenic amines	w/o MS2:N-Bisdesmethyl Tramadol		0.865	0.344	0.205	5730 (5270-6220)	5370 (4850-5950)	5010 (4540-5540)	5260 (4720-5850)	5540 (5190-5910)	6850 (6420-7310)	0.644	0.739	0.0341	5190 (4830-5590)	4380 (4010-4800)	3800 (3380-4270)	4930 (4350-5600)	4460 (4190-4760)	6150 (5770-6560)	0.173	0.129	0.0019
920	MSI 3	Biogenic amines	w/o MS2:N-Bisdesmethyl Tramadol_1		0.412	0.159	0.699	5730 (5270-6220)	5370 (4850-5950)	5010 (4540-5540)	5260 (4720-5850)	5540 (5190-5910)	6850 (6420-7310)	0.644	0.739	0.0341	2940 (2450-3530)	3590 (2870-4500)	3160 (2610-3820)	2210 (1800-2710)	3710 (3130-4400)	3970 (3350-4710)	0.514	0.198	0.786
921	MSI 3	Biogenic amines	w/o MS2:Pro-Asp-Lys		0.732	0.367	0.423	5730 (5270-6220)	5370 (4850-5950)	5010 (4540-5540)	5260 (4720-5850)	5540 (5190-5910)	6850 (6420-7310)	0.644	0.739	0.0341	14300 (13300-15300)	12900 (11900-14000)	12900 (11800-14100)	14400 (13100-15900)	15100 (14200-16100)	16000 (15000-17000)	0.37	0.401	0.552
922	MSI 3	Biogenic amines	w/o MS2:3,4-Methylenedioxy-N-ethylamphetamine (MDEA)		0.685	0.338	0.475	5730 (5270-6220)	5370 (4850-5950)	5010 (4540-5540)	5260 (4720-5850)	5540 (5190-5910)	6850 (6420-7310)	0.644	0.739	0.0341	8670 (8010-9380)	7690 (6980-8480)	7070 (6530-7650)	8710 (8010-9480)	7080 (6510-7700)	10600 (9730-11500)	0.372	0.0718	0.0029
923	MSI 3	Biogenic amines	w/o MS2:Trinexapac	109	0.669	0.125	0.378	10500 (9850-11200)	9310 (8640-10000)	8520 (7900-9180)	9740 (9060-10500)	8540 (7990-9120)	9870 (9240-10500)	0.26	0.209	0.142	9130 (8810-9470)	7630 (7320-7960)	8450 (8090-8840)	8330 (7980-8690)	8330 (7950-8720)	8430 (8040-8830)	0.00566	0.807	0.863
924	MSI 3	Biogenic amines	w/o MS2:2'-Methoxyformonetin		0.214	0.0957	0.87	10500 (9850-11200)	9310 (8640-10000)	8520 (7900-9180)	9740 (9060-10500)	8540 (7990-9120)	9870 (9240-10500)	0.26	0.209	0.142	18000 (15800-20400)	17600 (15200-20300)	16800 (15400-18300)	17300 (15900-18800)	13600 (11500-16000)	17600 (14900-20800)	0.916	0.814	0.291
925	MSI 3	Biogenic amines	w/o MS2:3,4,5-Trimethoxy_ cinnamic acid		0.563	0.0844	0.477	10500 (9850-11200)	9310 (8640-10000)	8520 (7900-9180)	9740 (9060-10500)	8540 (7990-9120)	9870 (9240-10500)	0.26	0.209	0.142	7060 (6440-7750)	6010 (5400-6690)	4350 (3690-5130)	6430 (5480-7540)	5510 (5030-6040)	6490 (5920-7110)	0.295	0.0981	0.229
926	MSI 1	Complex lipids	CE (18:1)	110	0.78	0.461	0.408	27200 (24000-30900)	40500 (35000-46800)	27300 (24100-31000)	34100 (29800-39000)	37100 (33200-41600)	31900 (28400-35700)	0.0653	0.223	0.363	251000 (232000-272000)	328000 (299000-359000)	237000 (215000-262000)	244000 (220000-272000)	249000 (228000-273000)	218000 (199000-239000)	0.0537	0.83	0.319
927	MSI 1	Complex lipids	CE (18:3)		0.736	0.332	0.396	27200 (24000-30900)	40500 (35000-46800)	27300 (24100-31000)	34100 (29800-39000)	37100 (33200-41600)	31900 (28400-35700)	0.0653	0.223	0.363	8690 (7950-9500)	15000 (13600-16700)	9380 (8220-10700)	11000 (9570-12700)	10700 (9680-11800)	8340 (7570-9200)	0.00099	0.393	0.0951
928	MSI 1	Complex lipids	PC (40:7) 2		0.383	0.176	0.749	27200 (24000-30900)	40500 (35000-46800)	27300 (24100-31000)	34100 (29800-39000)	37100 (33200-41600)	31900 (28400-35700)	0.0653	0.223	0.363	6550 (4680-9170)	9870 (6690-14600)	6000 (4460-8070)	9970 (7250-13700)	14000 (10800-18100)	12300 (9490-15900)	0.462	0.236	0.728
929	MSI 3	Complex lipids	w/o MS2:20:3 Cholesteryl ester		0.836	0.41	0.278	27200 (24000-30900)	40500 (35000-46800)	27300 (24100-31000)	34100 (29800-39000)	37100 (33200-41600)	31900 (28400-35700)	0.0653	0.223	0.363	38400 (34300-43000)	55100 (48300-62800)	41700 (37100-46800)	50300 (44500-57000)	51000 (46600-55800)	46200 (42200-50500)	0.0635	0.261	0.456
930	MSI 1	Complex lipids	PC (36:5)	111	0.234	0.127	0.877	23400 (20500-26700)	39000 (33500-45500)	28400 (25800-31200)	25800 (23600-28300)	28000 (25000-31400)	34600 (29700-40300)	0.0257	0.491	0.282	19300 (16200-23000)	39600 (32400-48500)	28400 (23600-34200)	20100 (16800-24000)	24400 (20000-29800)	38100 (29100-49800)	0.0194	0.195	0.203
931	MSI 1	Complex lipids	PC 38:4; PC(16:0/22:4)		0.617	0.277	0.53	23400 (20500-26700)	39000 (33500-45500)	28400 (25800-31200)	25800 (23600-28300)	28000 (25000-31400)	34600 (29700-40300)	0.0257	0.491	0.282	266000 (219000-323000)	413000 (330000-517000)	327000 (277000-386000)	265000 (226000-312000)	338000 (287000-399000)	457000 (365000-571000)	0.179	0.382	0.297
932	MSI 3	Complex lipids	w/o MS2:PC 39:5; PC(13:1/26:4)		0.338	0.238	0.868	23400 (20500-26700)	39000 (33500-45500)	28400 (25800-31200)	25800 (23600-28300)	28000 (25000-31400)	34600 (29700-40300)	0.0257	0.491	0.282	9710 (8150-11600)	14200 (11600-17400)	7830 (6430-9530)	8100 (6690-9810)	8850 (7400-10600)	14400 (11300-18300)	0.194	0.904	0.124
933	MSI 3	Complex lipids	w/o MS2:PC 40:4; PC(16:2/24:2)		0.912	0.704	0.297	23400 (20500-26700)	39000 (33500-45500)	28400 (25800-31200)	25800 (23600-28300)	28000 (25000-31400)	34600 (29700-40300)	0.0257	0.491	0.282	55900 (49000-63700)	92700 (79700-108000)	68100 (62300-74500)	71100 (65200-77600)	69000 (61500-77500)	85300 (73000-99700)	0.0264	0.734	0.294
934	MSI 3	Complex lipids	w/o MS2:PC 40:7; PC(22:2/18:5)		0.404	0.189	0.734	23400 (20500-26700)	39000 (33500-45500)	28400 (25800-31200)	25800 (23600-28300)	28000 (25000-31400)	34600 (29700-40300)	0.0257	0.491	0.282	26700 (21300-33600)	48500 (37200-63100)	39400 (33100-46900)	29900 (25200-35300)	36400 (29000-45600)	23800 (17500-32200)	0.124	0.268	0.28
935	MSI 3	Complex lipids	w/o MS2:PC 42:7; PC(24:2/18:5)		0.819	0.629	0.489	23400 (20500-26700)	39000 (33500-45500)	28400 (25800-31200)	25800 (23600-28300)	28000 (25000-31400)	34600 (29700-40300)	0.0257	0.491	0.282	4890 (4260-5600)	9270 (7920-10900)	6160 (5510-6880)	6470 (5810-7210)	6320 (5530-7230)	8120 (6780-9730)	0.0086	0.753	0.284
936	MSI 1	Complex lipids	PC (40:4)		0.778	0.642	0.619	23400 (20500-26700)	39000 (33500-45500)	28400 (25800-31200)	25800 (23600-28300)	28000 (25000-31400)	34600 (29700-40300)	0.0257	0.491	0.282	10500 (9310-11900)	14300 (12400-16500)	12300 (11500-13200)	13000 (12200-13900)	11700 (10800-12800)	14500 (12900-16300)	0.133	0.591	0.168
937	MSI 3	Biogenic amines	w/o MS2:MLS001141004-01!1-[(2S)-2-amino-4-methylpentanoyl]-N-[(2S)-1-[(4-methylphenyl)methylamino]-1-oxopropan-2-yl]piperidine-4-carboxamide_Unknown	112	0.829	0.634	0.467	34500 (32400-36700)	29900 (28100-31800)	29100 (26000-32500)	20400 (18100-23000)	23700 (21500-26200)	20900 (18900-23100)	0.121	0.0338	0.383	73500 (66200-81500)	65400 (59000-72700)	68800 (61200-77300)	52300 (46100-59300)	52300 (46800-58300)	45500 (40800-50800)	0.45	0.11	0.392
938	MSI 3	Biogenic amines	w/o MS2:MLS001401373-01!Granisetron??Hydrochloride		0.56	0.218	0.562	34500 (32400-36700)	29900 (28100-31800)	29100 (26000-32500)	20400 (18100-23000)	23700 (21500-26200)	20900 (18900-23100)	0.121	0.0338	0.383	17200 (16200-18100)	14800 (14000-15700)	13400 (11900-15200)	10800 (9460-12300)	14200 (13200-15300)	14600 (13600-15700)	0.0828	0.223	0.815
939	MSI 3	Biogenic amines	w/o MS2:Val-Pro-Arg		0.364	0.211	0.806	34500 (32400-36700)	29900 (28100-31800)	29100 (26000-32500)	20400 (18100-23000)	23700 (21500-26200)	20900 (18900-23100)	0.121	0.0338	0.383	43800 (38300-50100)	33300 (29100-38100)	27700 (21300-36100)	24500 (18400-32500)	24300 (21100-28100)	21900 (19000-25300)	0.167	0.739	0.62
940	MSI 3	Biogenic amines	w/o MS2:3Beta-Hydroxy-23,24-Bisnorchol-5-Enic Acid		0.84	0.756	0.655	34500 (32400-36700)	29900 (28100-31800)	29100 (26000-32500)	20400 (18100-23000)	23700 (21500-26200)	20900 (18900-23100)	0.121	0.0338	0.383	67000 (62000-72300)	59100 (54700-63800)	61500 (54900-68800)	45200 (40000-51000)	46600 (40700-53200)	42700 (37400-48800)	0.265	0.0656	0.66
941	MSI 3	Biogenic amines	w/o MS2:Acacetin		0.441	0.349	0.858	34500 (32400-36700)	29900 (28100-31800)	29100 (26000-32500)	20400 (18100-23000)	23700 (21500-26200)	20900 (18900-23100)	0.121	0.0338	0.383	84400 (79000-90200)	71400 (66800-76300)	78000 (62100-97900)	44000 (34400-56100)	48500 (39000-60200)	39800 (32100-49500)	0.0899	0.0873	0.538
942	MSI 3	Biogenic amines	w/o MS2:Arg-Leu-Lys		0.679	0.324	0.475	34500 (32400-36700)	29900 (28100-31800)	29100 (26000-32500)	20400 (18100-23000)	23700 (21500-26200)	20900 (18900-23100)	0.121	0.0338	0.383	23000 (21300-24800)	20200 (18700-21800)	20700 (17400-24600)	11400 (9450-13700)	15000 (13100-17200)	14900 (13000-17100)	0.256	0.0239	0.969
943	MSI 3	Biogenic amines	w/o MS2:FORMONONETIN		0.314	0.249	0.914	34500 (32400-36700)	29900 (28100-31800)	29100 (26000-32500)	20400 (18100-23000)	23700 (21500-26200)	20900 (18900-23100)	0.121	0.0338	0.383	8060 (7680-8460)	7720 (7360-8110)	6970 (6250-7760)	4750 (4230-5340)	6950 (5970-8090)	4730 (4060-5510)	0.545	0.0195	0.0919
944	MSI 3	Biogenic amines	w/o MS2:TRIDESACETOXYKHIVORIN	113	0.128	0.102	0.97	6010 (5430-6650)	8400 (7420-9510)	6430 (6000-6900)	7240 (6700-7830)	6430 (5930-6960)	5710 (5270-6190)	0.0556	0.242	0.323	4590 (3640-5770)	5150 (3880-6830)	5640 (4440-7170)	3060 (2340-4000)	4670 (4000-5450)	5230 (4480-6100)	0.765	0.0858	0.618
945	MSI 1	Complex lipids	LPC (20:2)		0.591	0.573	0.957	6010 (5430-6650)	8400 (7420-9510)	6430 (6000-6900)	7240 (6700-7830)	6430 (5930-6960)	5710 (5270-6190)	0.0556	0.242	0.323	13800 (12500-15300)	18200 (16100-20600)	14900 (12800-17400)	16600 (14000-19800)	13600 (12200-15100)	11100 (9940-12300)	0.108	0.621	0.198
946	MSI 1	Complex lipids	LPC (22:4)		0.719	0.413	0.479	6010 (5430-6650)	8400 (7420-9510)	6430 (6000-6900)	7240 (6700-7830)	6430 (5930-6960)	5710 (5270-6190)	0.0556	0.242	0.323	5300 (4750-5900)	7310 (6400-8350)	4840 (4240-5530)	6210 (5350-7200)	5740 (5150-6400)	4660 (4180-5200)	0.0841	0.2	0.198
947	MSI 3	Complex lipids	w/o MS2:LysoPC 22:5		0.878	0.487	0.238	6010 (5430-6650)	8400 (7420-9510)	6430 (6000-6900)	7240 (6700-7830)	6430 (5930-6960)	5710 (5270-6190)	0.0556	0.242	0.323	8460 (6920-10400)	17100 (13400-22000)	10000 (8780-11400)	13100 (11300-15100)	9830 (8510-11400)	7710 (6670-8910)	0.0447	0.165	0.256
948	MSI 1	Complex lipids	LPC (20:3)		0.603	0.364	0.624	6010 (5430-6650)	8400 (7420-9510)	6430 (6000-6900)	7240 (6700-7830)	6430 (5930-6960)	5710 (5270-6190)	0.0556	0.242	0.323	2070 (1650-2600)	4390 (3320-5800)	2220 (1740-2830)	4130 (3150-5420)	3150 (2480-3990)	2680 (2120-3400)	0.0569	0.0855	0.646
949	MSI 3	Biogenic amines	w/o MS2:1-O-Hexadecyl-2-O-(2E-butenoyl)-sn-glyceryl-3-phosphocholine		0.724	0.454	0.506	6010 (5430-6650)	8400 (7420-9510)	6430 (6000-6900)	7240 (6700-7830)	6430 (5930-6960)	5710 (5270-6190)	0.0556	0.242	0.323	9470 (8450-10600)	13400 (11700-15500)	9950 (9120-10900)	11100 (10000-12200)	8800 (7830-9900)	7020 (6250-7900)	0.0732	0.398	0.194
950	MSI 3	Biogenic amines	w/o MS2:Arg-Ala		0.188	0.0881	0.891	6010 (5430-6650)	8400 (7420-9510)	6430 (6000-6900)	7240 (6700-7830)	6430 (5930-6960)	5710 (5270-6190)	0.0556	0.242	0.323	5070 (4610-5580)	4270 (3800-4790)	5080 (4570-5640)	5540 (4930-6230)	4570 (4160-5020)	5080 (4620-5590)	0.279	0.565	0.443
951	MSI 3	Biogenic amines	w/o MS2:MLS002154036-01!(+) -Levobunolol hydrochloride47141-41-3	114	0.543	0.219	0.586	36800 (33500-40300)	29200 (26200-32500)	33600 (32100-35200)	36100 (34600-37800)	40500 (35700-46100)	30000 (25300-35600)	0.142	0.268	0.18	33400 (31800-35100)	31000 (29300-32800)	32100 (31100-33200)	34200 (33200-35300)	32700 (30800-34600)	31000 (28700-33600)	0.36	0.167	0.611
952	MSI 1	Biogenic amines	Arginine		0.695	0.24	0.401	36800 (33500-40300)	29200 (26200-32500)	33600 (32100-35200)	36100 (34600-37800)	40500 (35700-46100)	30000 (25300-35600)	0.142	0.268	0.18	560000 (536000-585000)	487000 (463000-512000)	493000 (473000-514000)	534000 (513000-555000)	612000 (571000-657000)	500000 (455000-549000)	0.0633	0.171	0.102
953	MSI 3	Biogenic amines	w/o MS2:11-Deoxy-11-methylene-15-ketoprostaglandin D2_Unknown		0.857	0.514	0.293	36800 (33500-40300)	29200 (26200-32500)	33600 (32100-35200)	36100 (34600-37800)	40500 (35700-46100)	30000 (25300-35600)	0.142	0.268	0.18	112000 (101000-125000)	76500 (67500-86800)	91400 (84800-98500)	107000 (99200-115000)	131000 (95100-180000)	59500 (38800-91200)	0.0415	0.147	0.158
954	MSI 3	Biogenic amines	w/o MS2:Duartin, Dimethyl Ether		0.514	0.175	0.589	36800 (33500-40300)	29200 (26200-32500)	33600 (32100-35200)	36100 (34600-37800)	40500 (35700-46100)	30000 (25300-35600)	0.142	0.268	0.18	9120 (7340-11300)	5020 (3910-6460)	9230 (8520-9990)	7940 (7350-8580)	7730 (6460-9240)	7090 (5570-9020)	0.106	0.189	0.777
955	MSI 3	Biogenic amines	w/o MS2:Ethoprop		0.144	0.0953	0.946	36800 (33500-40300)	29200 (26200-32500)	33600 (32100-35200)	36100 (34600-37800)	40500 (35700-46100)	30000 (25300-35600)	0.142	0.268	0.18	3500 (2970-4120)	3640 (3010-4410)	3210 (2820-3660)	3970 (3500-4510)	5420 (4730-6210)	3720 (3100-4470)	0.878	0.254	0.117
956	MSI 3	Biogenic amines	w/o MS2:phenanthridine	115	0.449	0.235	0.72	7820 (7350-8330)	7400 (6950-7870)	6830 (6440-7250)	7270 (6830-7750)	8510 (7950-9110)	8190 (7650-8760)	0.537	0.456	0.694	10900 (10400-11500)	10200 (9700-10800)	10300 (9800-10800)	10000 (9520-10500)	10700 (9890-11600)	11500 (10600-12400)	0.405	0.705	0.573
957	MSI 1	Biogenic amines	Carnitine		0.442	0.181	0.682	7820 (7350-8330)	7400 (6950-7870)	6830 (6440-7250)	7270 (6830-7750)	8510 (7950-9110)	8190 (7650-8760)	0.537	0.456	0.694	139000 (132000-147000)	135000 (128000-142000)	107000 (101000-114000)	115000 (108000-122000)	112000 (105000-120000)	107000 (99700-115000)	0.676	0.442	0.625
958	MSI 3	Biogenic amines	w/o MS2:2'-O-Methylcytidine		0.434	0.259	0.764	7820 (7350-8330)	7400 (6950-7870)	6830 (6440-7250)	7270 (6830-7750)	8510 (7950-9110)	8190 (7650-8760)	0.537	0.456	0.694	6610 (5750-7600)	5810 (5060-6680)	5030 (4230-5980)	4390 (3640-5280)	6100 (5350-6950)	6990 (6130-7970)	0.526	0.58	0.478
959	MSI 3	Biogenic amines	w/o MS2:3',4',5',6'-tetrahydro-6',6'-dimethyl-spiro[isobenzofuran-1(3H),2'-[2H]pyran]-3-one		0.468	0.272	0.731	7820 (7350-8330)	7400 (6950-7870)	6830 (6440-7250)	7270 (6830-7750)	8510 (7950-9110)	8190 (7650-8760)	0.537	0.456	0.694	2530 (2370-2710)	2870 (2690-3070)	2420 (2250-2620)	2760 (2540-2990)	3030 (2760-3330)	2670 (2430-2930)	0.199	0.24	0.348
960	MSI 3	Biogenic amines	w/o MS2:Calcium (+)-pantothenate		0.41	0.19	0.728	7820 (7350-8330)	7400 (6950-7870)	6830 (6440-7250)	7270 (6830-7750)	8510 (7950-9110)	8190 (7650-8760)	0.537	0.456	0.694	12200 (10900-13500)	13600 (12200-15100)	10700 (9810-11700)	14700 (13300-16100)	14300 (12900-15900)	14200 (12800-15700)	0.471	0.0208	0.931
961	MSI 3	Biogenic amines	w/o MS2:Ile-Lys_1		0.531	0.399	0.781	7820 (7350-8330)	7400 (6950-7870)	6830 (6440-7250)	7270 (6830-7750)	8510 (7950-9110)	8190 (7650-8760)	0.537	0.456	0.694	3710 (3340-4120)	2860 (2570-3180)	3040 (2810-3280)	3170 (2920-3440)	3480 (3160-3830)	3190 (2900-3510)	0.0994	0.697	0.53
962	MSI 3	Biogenic amines	w/o MS2:Ile-Pro-Lys		0.487	0.252	0.686	7820 (7350-8330)	7400 (6950-7870)	6830 (6440-7250)	7270 (6830-7750)	8510 (7950-9110)	8190 (7650-8760)	0.537	0.456	0.694	2820 (2430-3280)	2430 (2090-2830)	2660 (2220-3200)	2520 (2070-3070)	4040 (3630-4490)	3540 (3180-3940)	0.5	0.834	0.397
963	MSI 3	Biogenic amines	w/o MS2:Lys-Val		0.707	0.498	0.584	7820 (7350-8330)	7400 (6950-7870)	6830 (6440-7250)	7270 (6830-7750)	8510 (7950-9110)	8190 (7650-8760)	0.537	0.456	0.694	4340 (3820-4920)	4120 (3630-4670)	4070 (3660-4520)	4810 (4300-5390)	6150 (5470-6920)	5530 (4910-6220)	0.778	0.269	0.536
964	MSI 1	Complex lipids	LPC (16:0) Oxidized	116	0.923	0.497	0.152	38900 (36500-41500)	43100 (40000-46400)	43700 (40500-47100)	38100 (35400-41000)	41900 (38100-46100)	47800 (43000-53100)	0.336	0.202	0.359	48800 (45700-52100)	48100 (44600-51800)	51900 (47800-56300)	47300 (43600-51200)	50000 (45500-54900)	61900 (55800-68800)	0.885	0.426	0.137
965	MSI 1	Complex lipids	LPC (16:1) Oxidized		0.885	0.467	0.216	38900 (36500-41500)	43100 (40000-46400)	43700 (40500-47100)	38100 (35400-41000)	41900 (38100-46100)	47800 (43000-53100)	0.336	0.202	0.359	41400 (38400-44700)	48300 (44300-52800)	50400 (47000-54100)	43600 (40700-46700)	47100 (42600-52000)	52100 (46600-58200)	0.225	0.149	0.506
966	MSI 1	Complex lipids	LPC (18:1) Oxidized		0.924	0.508	0.154	38900 (36500-41500)	43100 (40000-46400)	43700 (40500-47100)	38100 (35400-41000)	41900 (38100-46100)	47800 (43000-53100)	0.336	0.202	0.359	29100 (27100-31100)	34400 (31800-37300)	31800 (29400-34500)	26900 (24800-29100)	31200 (28200-34600)	33800 (30200-37900)	0.14	0.142	0.602
967	MSI 3	Biogenic amines	w/o MS2:Utilin	117	0.268	0.0753	0.791	8030 (7480-8630)	9170 (8400-10000)	8230 (7390-9150)	9320 (8310-10400)	11100 (10000-12300)	11700 (10500-12900)	0.274	0.416	0.737	5390 (4100-7090)	4940 (3530-6910)	6280 (4860-8120)	7790 (5920-10300)	7970 (6070-10500)	6300 (4800-8260)	0.848	0.557	0.555
968	MSI 3	Complex lipids	w/o MS2:Plasmenyl-PC 30:0; PC(P-14:0/16:0)		0.363	0.129	0.731	8030 (7480-8630)	9170 (8400-10000)	8230 (7390-9150)	9320 (8310-10400)	11100 (10000-12300)	11700 (10500-12900)	0.274	0.416	0.737	3270 (2850-3760)	3610 (3040-4280)	3780 (3300-4330)	4550 (3930-5260)	3230 (2690-3880)	2540 (2110-3050)	0.678	0.34	0.372
969	MSI 1	Complex lipids	TG (54:5)		0.421	0.199	0.723	8030 (7480-8630)	9170 (8400-10000)	8230 (7390-9150)	9320 (8310-10400)	11100 (10000-12300)	11700 (10500-12900)	0.274	0.416	0.737	18600 (14000-24700)	22800 (16000-32400)	18700 (13000-26900)	23600 (16000-34900)	32300 (24900-42100)	80800 (62100-105000)	0.67	0.654	0.0225
970	MSI 3	Complex lipids	w/o MS2:TG 53:5; TG(12:0/19:0/22:5)		0.673	0.318	0.48	8030 (7480-8630)	9170 (8400-10000)	8230 (7390-9150)	9320 (8310-10400)	11100 (10000-12300)	11700 (10500-12900)	0.274	0.416	0.737	10800 (9420-12300)	11500 (9760-13600)	10100 (8760-11700)	10100 (8640-11800)	13800 (11600-16400)	12500 (10500-14900)	0.769	0.987	0.704
971	MSI 3	Complex lipids	w/o MS2:TG 55:5; TG(12:0/21:2/22:3)		0.506	0.23	0.641	8030 (7480-8630)	9170 (8400-10000)	8230 (7390-9150)	9320 (8310-10400)	11100 (10000-12300)	11700 (10500-12900)	0.274	0.416	0.737	9460 (8490-10500)	13900 (12100-15800)	8380 (7130-9840)	8310 (6990-9870)	14700 (12700-17000)	13400 (11600-15600)	0.0418	0.971	0.684
972	MSI 3	Biogenic amines	w/o MS2:sn-Glycero-3-phosphocholine	118	0.913	0.257	0.117	204000 (174000-238000)	251000 (215000-294000)	323000 (291000-359000)	245000 (222000-272000)	346000 (308000-388000)	210000 (185000-239000)	0.35	0.076	0.0077	31200 (25600-37900)	40800 (33600-49600)	56200 (49600-63700)	40700 (36000-46000)	66500 (58100-76100)	36900 (31800-42900)	0.338	0.0815	0.007
973	MSI 1	Biogenic amines	sn-Glycero-3-phosphocholine		0.913	0.183	0.106	204000 (174000-238000)	251000 (215000-294000)	323000 (291000-359000)	245000 (222000-272000)	346000 (308000-388000)	210000 (185000-239000)	0.35	0.076	0.0077	1330000 (1170000-1500000)	1550000 (1370000-1760000)	1860000 (1700000-2040000)	1480000 (1360000-1610000)	1800000 (1580000-2040000)	1200000 (1040000-1380000)	0.388	0.0825	0.0394
974	MSI 3	Complex lipids	w/o MS2:PS 38:2; PS(12:0/26:2)	119	0.503	0.11	0.558	8850 (7490-10500)	19700 (16000-24200)	9300 (7200-12000)	12000 (9100-15800)	11100 (9070-13600)	15000 (12300-18400)	0.0078	0.491	0.316	6730 (5400-8390)	19200 (14700-25200)	6500 (4630-9120)	10500 (7330-15200)	7060 (5470-9130)	17900 (13800-23100)	0.0082	0.321	0.0181
975	MSI 1	Complex lipids	PC (35:1) 2		0.503	0.231	0.646	8850 (7490-10500)	19700 (16000-24200)	9300 (7200-12000)	12000 (9100-15800)	11100 (9070-13600)	15000 (12300-18400)	0.0078	0.491	0.316	11600 (8960-15100)	20200 (14700-27700)	13300 (9260-19200)	13600 (9220-20100)	17500 (13200-23200)	12600 (9490-16700)	0.212	0.966	0.433
976	MSI 3	Complex lipids	w/o MS2:Plasmenyl-PE 34:2; PE(P-14:0/20:2) 2	120	0.764	0.0961	0.261	3030 (2640-3490)	2800 (2430-3220)	2890 (2510-3340)	2590 (2210-3040)	2670 (2340-3030)	2700 (2380-3080)	0.689	0.591	0.941	2150 (1690-2750)	2410 (1890-3080)	4610 (3510-6040)	1830 (1350-2480)	1780 (1380-2290)	2560 (1990-3290)	0.746	0.0255	0.33
977	MSI 3	Complex lipids	w/o MS2:Plasmenyl-PE 34:2; PE(P-14:0/20:2)		0.764	0.127	0.27	3030 (2640-3490)	2800 (2430-3220)	2890 (2510-3340)	2590 (2210-3040)	2670 (2340-3030)	2700 (2380-3080)	0.689	0.591	0.941	12800 (11600-14100)	14100 (12800-15500)	12600 (11300-14100)	10800 (9580-12200)	12500 (11300-13900)	11300 (10200-12600)	0.474	0.312	0.518
978	MSI 1	Complex lipids	18:1 Sphingosine	121	0.553	0.0726	0.482	1160 (1060-1280)	1480 (1340-1630)	1280 (1110-1470)	1510 (1300-1750)	1220 (1080-1380)	2400 (2130-2710)	0.0901	0.409	0.0006	106 (94.6-118)	172 (154-192)	149 (116-191)	171 (131-224)	124 (105-146)	242 (205-286)	0.0039	0.693	0.0098
979	MSI 3	Biogenic amines	w/o MS2:1,3-Dimethyl-2-imidazolidinon		0.581	0.232	0.546	1160 (1060-1280)	1480 (1340-1630)	1280 (1110-1470)	1510 (1300-1750)	1220 (1080-1380)	2400 (2130-2710)	0.0901	0.409	0.0006	4040 (3530-4630)	4570 (3990-5240)	3900 (3340-4560)	3990 (3370-4710)	4100 (3650-4600)	6200 (5520-6970)	0.528	0.924	0.0211
980	MSI 3	Biogenic amines	w/o MS2:8,12-iso-iPF2.alpha.-VI 1,5- lactone		0.612	0.218	0.496	1160 (1060-1280)	1480 (1340-1630)	1280 (1110-1470)	1510 (1300-1750)	1220 (1080-1380)	2400 (2130-2710)	0.0901	0.409	0.0006	3700 (3140-4360)	4130 (3510-4870)	3580 (3040-4210)	5020 (4220-5980)	3580 (2930-4380)	9240 (7570-11300)	0.637	0.153	0.003
981	MSI 1	Biogenic amines	Creatine	122	0.675	0.145	0.381	6090 (5490-6760)	4520 (4070-5010)	4770 (4430-5120)	4410 (4110-4730)	5580 (5030-6190)	5260 (4740-5840)	0.0519	0.453	0.701	4500 (4070-4980)	3750 (3390-4150)	3760 (3540-4000)	3860 (3630-4090)	4620 (4330-4940)	4010 (3760-4280)	0.212	0.772	0.145
982	MSI 3	Biogenic amines	w/o MS2:(2R,3R)-2-(2,6-dihydroxyphenyl)-3,5,7-trihydroxy-2,3-dihydrochromen-4-one		0.675	0.284	0.454	6090 (5490-6760)	4520 (4070-5010)	4770 (4430-5120)	4410 (4110-4730)	5580 (5030-6190)	5260 (4740-5840)	0.0519	0.453	0.701	8230 (7080-9580)	5430 (4670-6320)	6040 (5400-6760)	5040 (4520-5620)	6730 (5630-8050)	6900 (5770-8250)	0.0614	0.265	0.924
983	MSI 3	Biogenic amines	w/o MS2:MLS001077334-01!(TYR0)-MELANOCYTE-STIMULATING HORMONE-RELEASE INHIBITING FACTOR	123	0.57	0.43	0.756	84700 (80300-89200)	81200 (76100-86600)	74300 (69900-79000)	85100 (79700-90900)	82000 (78300-86000)	91300 (87100-95700)	0.635	0.13	0.131	18000 (16600-19500)	14800 (13500-16400)	14700 (13400-16000)	15800 (14400-17400)	16900 (15700-18100)	18300 (17000-19600)	0.154	0.554	0.457
984	MSI 3	Biogenic amines	w/o MS2:Oxprenolol		0.214	0.197	0.978	84700 (80300-89200)	81200 (76100-86600)	74300 (69900-79000)	85100 (79700-90900)	82000 (78300-86000)	91300 (87100-95700)	0.635	0.13	0.131	5670 (5120-6290)	6490 (5720-7360)	5100 (4140-6290)	6380 (5100-7980)	5220 (4380-6220)	7030 (5900-8380)	0.437	0.455	0.256
985	MSI 3	Biogenic amines	w/o MS2:PyroGlu-Ala-Arg		0.924	0.624	0.202	84700 (80300-89200)	81200 (76100-86600)	74300 (69900-79000)	85100 (79700-90900)	82000 (78300-86000)	91300 (87100-95700)	0.635	0.13	0.131	52400 (49600-55500)	47600 (44400-51000)	44800 (42200-47600)	52000 (48800-55500)	51400 (49100-53800)	55600 (53200-58200)	0.306	0.0924	0.242
986	MSI 3	Biogenic amines	w/o MS2:Ambiguine I isonitrile		0.883	0.602	0.293	84700 (80300-89200)	81200 (76100-86600)	74300 (69900-79000)	85100 (79700-90900)	82000 (78300-86000)	91300 (87100-95700)	0.635	0.13	0.131	303000 (288000-319000)	280000 (263000-298000)	259000 (244000-275000)	295000 (277000-315000)	283000 (271000-295000)	327000 (313000-341000)	0.356	0.13	0.03
987	MSI 3	Biogenic amines	w/o MS2:Arg-Glu-Lys		0.135	0.0904	0.951	84700 (80300-89200)	81200 (76100-86600)	74300 (69900-79000)	85100 (79700-90900)	82000 (78300-86000)	91300 (87100-95700)	0.635	0.13	0.131	34600 (31800-37700)	42000 (37800-46600)	38900 (36900-41000)	41200 (38900-43600)	37400 (34500-40500)	40000 (36900-43300)	0.181	0.439	0.578
988	MSI 3	Biogenic amines	w/o MS2:His-Ser-Lys		0.942	0.632	0.157	84700 (80300-89200)	81200 (76100-86600)	74300 (69900-79000)	85100 (79700-90900)	82000 (78300-86000)	91300 (87100-95700)	0.635	0.13	0.131	154000 (146000-162000)	135000 (127000-145000)	129000 (122000-137000)	147000 (138000-156000)	146000 (140000-152000)	159000 (152000-165000)	0.164	0.119	0.169
989	MSI 3	Biogenic amines	w/o MS2:LITHOCHOL-11-ENIC ACID		0.884	0.657	0.34	84700 (80300-89200)	81200 (76100-86600)	74300 (69900-79000)	85100 (79700-90900)	82000 (78300-86000)	91300 (87100-95700)	0.635	0.13	0.131	431000 (409000-453000)	403000 (379000-430000)	380000 (361000-399000)	421000 (399000-445000)	423000 (408000-438000)	443000 (428000-460000)	0.452	0.159	0.373
990	MSI 3	Biogenic amines	w/o MS2:Lys-Met-Lys		0.785	0.592	0.527	84700 (80300-89200)	81200 (76100-86600)	74300 (69900-79000)	85100 (79700-90900)	82000 (78300-86000)	91300 (87100-95700)	0.635	0.13	0.131	709000 (672000-747000)	643000 (603000-686000)	563000 (523000-606000)	698000 (644000-755000)	692000 (665000-721000)	738000 (708000-768000)	0.279	0.0521	0.297
991	MSI 3	Complex lipids	w/o MS2:""""MLS001203376-01!1-methyl-9H-pyrido[3,4-b]indole-3-carboxylic acid""""	124	0.68	0.263	0.435	6800 (6370-7250)	6300 (5900-6720)	6620 (6090-7190)	6440 (5890-7040)	6120 (5700-6580)	6650 (6190-7150)	0.408	0.813	0.443	17300 (16600-18000)	16200 (15500-16900)	16300 (15400-17200)	15200 (14300-16100)	14800 (14200-15400)	16500 (15800-17200)	0.276	0.393	0.0934
992	MSI 3	Biogenic amines	w/o MS2:Altertoxin I		0.68	0.17	0.386	6800 (6370-7250)	6300 (5900-6720)	6620 (6090-7190)	6440 (5890-7040)	6120 (5700-6580)	6650 (6190-7150)	0.408	0.813	0.443	2680 (2400-2980)	2450 (2200-2730)	2700 (2380-3050)	2730 (2380-3120)	2530 (2240-2870)	2680 (2370-3040)	0.571	0.951	0.753
993	MSI 3	Biogenic amines	w/o MS2:MLS002153178-01!Tyrphostin AG 527133550-32-0	125	0.507	0.194	0.612	12300 (10800-14000)	9610 (8300-11100)	10800 (9860-11900)	8710 (7890-9620)	9660 (8760-10700)	9800 (8890-10800)	0.241	0.111	0.922	6400 (5080-8060)	4040 (3100-5270)	6170 (5310-7180)	4770 (4050-5600)	5540 (4770-6420)	4920 (4240-5710)	0.232	0.237	0.592
994	MSI 1	Biogenic amines	L-Carnosine		0.551	0.147	0.527	12300 (10800-14000)	9610 (8300-11100)	10800 (9860-11900)	8710 (7890-9620)	9660 (8760-10700)	9800 (8890-10800)	0.241	0.111	0.922	51500 (43800-60600)	44500 (36900-53700)	40100 (33800-47700)	28700 (23800-34500)	33700 (28100-40400)	39400 (32900-47200)	0.584	0.182	0.559
995	MSI 3	Biogenic amines	w/o MS2:Benzophenone-2		0.517	0.191	0.598	12300 (10800-14000)	9610 (8300-11100)	10800 (9860-11900)	8710 (7890-9620)	9660 (8760-10700)	9800 (8890-10800)	0.241	0.111	0.922	5660 (5290-6050)	4930 (4570-5330)	5100 (4800-5430)	4840 (4530-5170)	4840 (4530-5180)	4860 (4540-5200)	0.226	0.543	0.973
996	MSI 1	Complex lipids	SM (d32:1)	126	0.891	0.765	0.464	12200 (11300-13100)	14900 (13700-16300)	12800 (11700-14000)	14000 (12800-15300)	15500 (14200-16900)	16800 (15000-18900)	0.103	0.476	0.57	59500 (55700-63600)	72800 (67400-78600)	64500 (59900-69400)	71000 (66200-76200)	77000 (71300-83200)	75500 (68100-83800)	0.0751	0.359	0.885
997	MSI 1	Complex lipids	SM 32:2; SM(d18:0/14:2)		0.703	0.429	0.521	12200 (11300-13100)	14900 (13700-16300)	12800 (11700-14000)	14000 (12800-15300)	15500 (14200-16900)	16800 (15000-18900)	0.103	0.476	0.57	5640 (5230-6090)	6500 (5950-7100)	6660 (6210-7150)	6580 (6140-7040)	8110 (7580-8670)	8830 (8070-9670)	0.266	0.9	0.462
998	MSI 1	Complex lipids	SM (d18:0/14:0)		0.602	0.362	0.624	12200 (11300-13100)	14900 (13700-16300)	12800 (11700-14000)	14000 (12800-15300)	15500 (14200-16900)	16800 (15000-18900)	0.103	0.476	0.57	4880 (4400-5400)	5610 (4980-6310)	4610 (4120-5170)	5320 (4760-5940)	4810 (4170-5540)	6250 (5160-7560)	0.408	0.386	0.288
999	MSI 1	Complex lipids	SM (d18:1/12:0)		0.753	0.426	0.43	12200 (11300-13100)	14900 (13700-16300)	12800 (11700-14000)	14000 (12800-15300)	15500 (14200-16900)	16800 (15000-18900)	0.103	0.476	0.57	6320 (5760-6920)	7510 (6750-8350)	5600 (4870-6430)	7140 (6230-8170)	8280 (7550-9080)	9460 (8350-10700)	0.259	0.23	0.405
1000	MSI 1	Complex lipids	SM (d18:1/14:0)		0.936	0.794	0.31	12200 (11300-13100)	14900 (13700-16300)	12800 (11700-14000)	14000 (12800-15300)	15500 (14200-16900)	16800 (15000-18900)	0.103	0.476	0.57	122000 (114000-130000)	153000 (142000-164000)	127000 (117000-138000)	140000 (129000-151000)	154000 (143000-166000)	154000 (139000-171000)	0.0393	0.434	0.991
1001	MSI 1	Complex lipids	SM (d18:2/14:0)		0.75	0.486	0.486	12200 (11300-13100)	14900 (13700-16300)	12800 (11700-14000)	14000 (12800-15300)	15500 (14200-16900)	16800 (15000-18900)	0.103	0.476	0.57	13800 (12900-14800)	16900 (15600-18300)	15500 (14200-16900)	16100 (14800-17500)	19100 (17800-20500)	22600 (20500-24900)	0.0876	0.733	0.183
1002	MSI 3	Complex lipids	w/o MS2:SM 31:1; SM(d16:0/15:1)		0.547	0.413	0.771	12200 (11300-13100)	14900 (13700-16300)	12800 (11700-14000)	14000 (12800-15300)	15500 (14200-16900)	16800 (15000-18900)	0.103	0.476	0.57	3230 (2690-3880)	4510 (3650-5580)	3600 (3060-4230)	3670 (3140-4290)	4220 (3570-5000)	4200 (3350-5270)	0.274	0.928	0.986
1003	MSI 3	Complex lipids	w/o MS2:SM 34:4; SM(d22:1/12:3)		0.905	0.756	0.39	12200 (11300-13100)	14900 (13700-16300)	12800 (11700-14000)	14000 (12800-15300)	15500 (14200-16900)	16800 (15000-18900)	0.103	0.476	0.57	8560 (7940-9230)	10600 (9750-11600)	8920 (8120-9790)	9980 (9120-10900)	10700 (9770-11700)	11200 (9910-12600)	0.0895	0.404	0.77
1004	MSI 1	Complex lipids	SM (d42:3)	127	0.784	0.512	0.443	72300 (66300-78900)	103000 (93300-114000)	66800 (60600-73600)	63000 (56500-70300)	81400 (74900-88400)	89100 (82100-96800)	0.0204	0.678	0.456	85600 (80300-91200)	97100 (90300-104000)	86400 (82300-90700)	82800 (78400-87400)	91400 (86700-96300)	94100 (89300-99200)	0.233	0.538	0.705
1005	MSI 1	Complex lipids	SM (d18:2/24:0) B		0.925	0.736	0.286	72300 (66300-78900)	103000 (93300-114000)	66800 (60600-73600)	63000 (56500-70300)	81400 (74900-88400)	89100 (82100-96800)	0.0204	0.678	0.456	739000 (674000-809000)	1090000 (984000-1210000)	735000 (669000-808000)	641000 (577000-712000)	845000 (773000-923000)	909000 (831000-993000)	0.0146	0.315	0.576
1006	MSI 1	Complex lipids	SM 42:3; SM(d21:0/21:3)		0.948	0.784	0.24	72300 (66300-78900)	103000 (93300-114000)	66800 (60600-73600)	63000 (56500-70300)	81400 (74900-88400)	89100 (82100-96800)	0.0204	0.678	0.456	472000 (430000-518000)	651000 (585000-724000)	478000 (437000-523000)	440000 (397000-487000)	553000 (511000-598000)	563000 (520000-609000)	0.0436	0.522	0.879
1007	MSI 3	Complex lipids	w/o MS2:SM 37:2; SM(d16:0/21:2)		0.329	0.32	0.986	72300 (66300-78900)	103000 (93300-114000)	66800 (60600-73600)	63000 (56500-70300)	81400 (74900-88400)	89100 (82100-96800)	0.0204	0.678	0.456	7450 (6340-8750)	10700 (8910-12900)	4160 (3360-5150)	5240 (4130-6660)	7830 (6570-9330)	11400 (9550-13600)	0.177	0.454	0.152
1008	MSI 3	Complex lipids	w/o MS2:SM 44:3; SM(d18:2/26:1)		0.882	0.641	0.329	72300 (66300-78900)	103000 (93300-114000)	66800 (60600-73600)	63000 (56500-70300)	81400 (74900-88400)	89100 (82100-96800)	0.0204	0.678	0.456	6950 (6370-7580)	9170 (8290-10100)	6670 (6130-7260)	5800 (5280-6370)	6650 (6140-7210)	6940 (6400-7520)	0.0633	0.252	0.724
1009	MSI 3	Complex lipids	w/o MS2:SM 44:5; SM(d18:1/26:4)		0.931	0.762	0.29	72300 (66300-78900)	103000 (93300-114000)	66800 (60600-73600)	63000 (56500-70300)	81400 (74900-88400)	89100 (82100-96800)	0.0204	0.678	0.456	107000 (96300-119000)	181000 (160000-204000)	109000 (96900-121000)	93700 (82600-106000)	130000 (117000-145000)	141000 (127000-157000)	0.00674	0.369	0.588
1010	MSI 3	Complex lipids	w/o MS2:SM 44:6; SM(d18:1/26:5)		0.884	0.765	0.493	72300 (66300-78900)	103000 (93300-114000)	66800 (60600-73600)	63000 (56500-70300)	81400 (74900-88400)	89100 (82100-96800)	0.0204	0.678	0.456	62500 (56400-69300)	102000 (90200-114000)	65000 (58000-72900)	59500 (52400-67700)	82000 (75000-89600)	83100 (76000-90900)	0.00849	0.593	0.918
1011	MSI 3	Complex lipids	w/o MS2:SM 32:5; SM(d20:2/12:3)	128	0.338	0.161	0.79	18800 (17500-20200)	14600 (13300-15900)	14000 (12800-15400)	15600 (14000-17200)	15200 (14000-16400)	19600 (18100-21300)	0.0444	0.44	0.0348	2250 (1780-2830)	2870 (2160-3820)	1220 (928-1600)	2280 (1680-3090)	1970 (1520-2540)	2150 (1660-2770)	0.53	0.12	0.814
1012	MSI 1	Biogenic amines	Choline_1		0.678	0.318	0.473	18800 (17500-20200)	14600 (13300-15900)	14000 (12800-15400)	15600 (14000-17200)	15200 (14000-16400)	19600 (18100-21300)	0.0444	0.44	0.0348	131000 (118000-145000)	81000 (71700-91600)	107000 (97400-118000)	99600 (89300-111000)	104000 (90300-120000)	113000 (98200-130000)	0.0078	0.594	0.692
1013	MSI 3	Biogenic amines	w/o MS2:Choline		0.54	0.21	0.582	18800 (17500-20200)	14600 (13300-15900)	14000 (12800-15400)	15600 (14000-17200)	15200 (14000-16400)	19600 (18100-21300)	0.0444	0.44	0.0348	67800 (58100-79200)	40000 (33100-48500)	58500 (47700-71800)	49000 (39000-61600)	47100 (40200-55100)	89800 (76700-105000)	0.0513	0.547	0.0092
1014	MSI 3	Biogenic amines	w/o MS2:Melezitose		0.403	0.187	0.735	18800 (17500-20200)	14600 (13300-15900)	14000 (12800-15400)	15600 (14000-17200)	15200 (14000-16400)	19600 (18100-21300)	0.0444	0.44	0.0348	6290 (5880-6730)	4830 (4450-5250)	5080 (4600-5610)	5260 (4710-5880)	5490 (5080-5940)	6820 (6310-7370)	0.0268	0.804	0.0676
1015	MSI 3	Complex lipids	w/o MS2:Plasmenyl-PC 37:6; PC(P-15:0/22:6)	129	1	0.13	0	7220 (6760-7710)	8010 (7500-8550)	6600 (6150-7090)	6230 (5760-6750)	6530 (6140-6940)	8030 (7550-8540)	0.283	0.571	0.0264	7220 (6760-7710)	8010 (7500-8550)	6600 (6150-7090)	6230 (5760-6750)	6530 (6140-6940)	8030 (7550-8540)	0.283	0.571	0.0264
1016	MSI 3	Complex lipids	w/o MS2:PC 36:1; PC(10:0/26:1)	130	0.392	0.27	0.832	11200 (9950-12600)	11300 (9810-13100)	9580 (8400-10900)	10600 (9180-12200)	10300 (9240-11600)	13300 (11500-15500)	0.952	0.6	0.194	4680 (4120-5310)	3600 (3080-4210)	4100 (3450-4870)	3410 (2830-4100)	3900 (3400-4480)	4590 (3810-5540)	0.226	0.45	0.494
1017	MSI 1	Complex lipids	CE (16:1)		0.833	0.424	0.29	11200 (9950-12600)	11300 (9810-13100)	9580 (8400-10900)	10600 (9180-12200)	10300 (9240-11600)	13300 (11500-15500)	0.952	0.6	0.194	8200 (7030-9560)	11100 (9230-13500)	7740 (6450-9290)	10500 (8650-12800)	10200 (9020-11500)	12900 (10900-15200)	0.238	0.245	0.274
1018	MSI 1	Complex lipids	CE (16:1) 2		0.856	0.518	0.3	11200 (9950-12600)	11300 (9810-13100)	9580 (8400-10900)	10600 (9180-12200)	10300 (9240-11600)	13300 (11500-15500)	0.952	0.6	0.194	17200 (14900-19800)	24800 (20800-29500)	16600 (14100-19600)	21400 (18000-25500)	22300 (19700-25300)	28300 (23900-33400)	0.131	0.285	0.273
1019	MSI 1	Complex lipids	CE (18:3) 2		0.656	0.529	0.731	11200 (9950-12600)	11300 (9810-13100)	9580 (8400-10900)	10600 (9180-12200)	10300 (9240-11600)	13300 (11500-15500)	0.952	0.6	0.194	29500 (26700-32600)	43000 (38100-48700)	31000 (28000-34200)	33100 (29700-36900)	33000 (30100-36200)	39300 (34700-44600)	0.0308	0.642	0.276
1020	MSI 1	Complex lipids	TG 58:7; TG(18:1/20:3/20:3)		0.24	0.0852	0.831	11200 (9950-12600)	11300 (9810-13100)	9580 (8400-10900)	10600 (9180-12200)	10300 (9240-11600)	13300 (11500-15500)	0.952	0.6	0.194	30500 (24900-37300)	17900 (13900-22900)	18200 (14000-23800)	21300 (16100-28400)	18400 (14300-23700)	32700 (23300-45900)	0.124	0.677	0.191
1021	MSI 3	Complex lipids	w/o MS2:DG 32:1; DG(10:0/22:1)		0.31	0.132	0.795	11200 (9950-12600)	11300 (9810-13100)	9580 (8400-10900)	10600 (9180-12200)	10300 (9240-11600)	13300 (11500-15500)	0.952	0.6	0.194	3310 (2770-3970)	2750 (2200-3430)	2590 (2010-3340)	2570 (1960-3380)	2250 (1760-2880)	2600 (1860-3630)	0.536	0.982	0.733
1022	MSI 3	Biogenic amines	w/o MS2:Vicriviroc Malate	131	0.632	0.27	0.504	3850 (3570-4150)	3410 (3160-3670)	3710 (3370-4080)	3850 (3460-4280)	3670 (3430-3930)	3610 (3350-3890)	0.271	0.784	0.871	8760 (8220-9350)	8080 (7580-8620)	9470 (8840-10100)	8800 (8150-9510)	7760 (6990-8620)	8530 (7590-9590)	0.393	0.462	0.549
1023	MSI 1	Biogenic amines	Cystine		0.513	0.261	0.659	3850 (3570-4150)	3410 (3160-3670)	3710 (3370-4080)	3850 (3460-4280)	3670 (3430-3930)	3610 (3350-3890)	0.271	0.784	0.871	2020 (1630-2500)	1780 (1440-2200)	1930 (1640-2270)	2770 (2310-3320)	2720 (2200-3380)	1500 (1180-1900)	0.689	0.135	0.0726
1024	MSI 3	Biogenic amines	w/o MS2:1,4-Phenylenediamine		0.33	0.0749	0.725	3850 (3570-4150)	3410 (3160-3670)	3710 (3370-4080)	3850 (3460-4280)	3670 (3430-3930)	3610 (3350-3890)	0.271	0.784	0.871	2410 (1970-2950)	2460 (2010-3010)	1990 (1470-2690)	1920 (1370-2690)	2060 (1620-2620)	2350 (1800-3080)	0.944	0.938	0.713
1025	MSI 3	Biogenic amines	w/o MS2:Galactose		0.525	0.225	0.613	3850 (3570-4150)	3410 (3160-3670)	3710 (3370-4080)	3850 (3460-4280)	3670 (3430-3930)	3610 (3350-3890)	0.271	0.784	0.871	5160 (4500-5930)	3810 (3320-4370)	5190 (4820-5590)	4690 (4320-5100)	4170 (3730-4660)	5650 (5000-6400)	0.138	0.345	0.0761
1026	MSI 2	Complex lipids	Gal-Gal-Cer(d18:1/16:0) or Lactosylceramide(d18:1/16:0)	132	0.421	0.244	0.765	21400 (20100-22800)	28100 (26100-30200)	21900 (20100-23800)	22300 (20300-24400)	21200 (19700-22700)	22400 (20300-24600)	0.0147	0.885	0.656	131000 (123000-140000)	157000 (146000-169000)	135000 (129000-141000)	149000 (143000-156000)	127000 (120000-134000)	148000 (138000-160000)	0.0896	0.1	0.107
1027	MSI 1	Complex lipids	PC (32:0) Oxidized		0.747	0.597	0.627	21400 (20100-22800)	28100 (26100-30200)	21900 (20100-23800)	22300 (20300-24400)	21200 (19700-22700)	22400 (20300-24600)	0.0147	0.885	0.656	42900 (40000-46100)	59100 (54400-64200)	43800 (39500-48600)	47100 (42100-52600)	48200 (44000-52800)	53700 (47600-60700)	0.0119	0.622	0.486
1028	MSI 1	Complex lipids	PC (34:1) Oxidized		0.786	0.593	0.524	21400 (20100-22800)	28100 (26100-30200)	21900 (20100-23800)	22300 (20300-24400)	21200 (19700-22700)	22400 (20300-24600)	0.0147	0.885	0.656	90100 (85200-95400)	118000 (110000-126000)	90000 (82700-97900)	89100 (81400-97600)	93600 (87300-100000)	92500 (84200-102000)	0.00827	0.939	0.922
1029	MSI 3	Complex lipids	w/o MS2:Plasmenyl-PC 38:1; PC(P-14:0/24:1)		0.694	0.463	0.569	21400 (20100-22800)	28100 (26100-30200)	21900 (20100-23800)	22300 (20300-24400)	21200 (19700-22700)	22400 (20300-24600)	0.0147	0.885	0.656	8580 (7650-9620)	11800 (10300-13500)	9990 (8840-11300)	9370 (8220-10700)	9130 (8350-9990)	8350 (7400-9410)	0.102	0.711	0.559
1030	MSI 3	Complex lipids	w/o MS2:Plasmenyl-PC 40:2; PC(P-14:0/26:2)		0.735	0.469	0.499	21400 (20100-22800)	28100 (26100-30200)	21900 (20100-23800)	22300 (20300-24400)	21200 (19700-22700)	22400 (20300-24600)	0.0147	0.885	0.656	11400 (10400-12500)	18000 (16200-20100)	12100 (10700-13600)	11900 (10500-13500)	10700 (9520-11900)	11700 (10000-13600)	0.00626	0.922	0.648
1031	MSI 3	Complex lipids	w/o MS2:Plasmenyl-PC 42:2; PC(P-16:0/26:2)		0.576	0.411	0.72	21400 (20100-22800)	28100 (26100-30200)	21900 (20100-23800)	22300 (20300-24400)	21200 (19700-22700)	22400 (20300-24600)	0.0147	0.885	0.656	7100 (6500-7750)	9120 (8250-10100)	6960 (6180-7840)	6180 (5440-7010)	5720 (5160-6340)	6710 (5840-7710)	0.0919	0.481	0.371
1032	MSI 1	Complex lipids	PC (o-32:0)		0.619	0.482	0.735	21400 (20100-22800)	28100 (26100-30200)	21900 (20100-23800)	22300 (20300-24400)	21200 (19700-22700)	22400 (20300-24600)	0.0147	0.885	0.656	5920 (5670-6170)	6430 (6130-6760)	5390 (4920-5910)	6320 (5720-6980)	6030 (5710-6380)	5830 (5410-6280)	0.236	0.236	0.716
1033	MSI 1	Complex lipids	TG (58:2)	133	0.935	0.878	0.535	6480 (5680-7390)	7930 (6950-9050)	8070 (7140-9120)	7130 (6330-8030)	5260 (4670-5920)	6060 (5380-6820)	0.296	0.476	0.418	27400 (23100-32500)	33100 (27900-39300)	35300 (30200-41100)	30000 (25900-34900)	21200 (18300-24600)	26600 (22900-30800)	0.448	0.461	0.304
1034	MSI 1	Complex lipids	TG (58:3)		0.953	0.753	0.189	6480 (5680-7390)	7930 (6950-9050)	8070 (7140-9120)	7130 (6330-8030)	5260 (4670-5920)	6060 (5380-6820)	0.296	0.476	0.418	14200 (12000-16900)	20000 (16800-23800)	21000 (17900-24700)	17000 (14500-19800)	11900 (10300-13700)	15000 (13000-17300)	0.186	0.341	0.277
1035	MSI 1	Complex lipids	TG (58:4) A		0.749	0.62	0.661	6480 (5680-7390)	7930 (6950-9050)	8070 (7140-9120)	7130 (6330-8030)	5260 (4670-5920)	6060 (5380-6820)	0.296	0.476	0.418	6400 (5580-7350)	9390 (8180-10800)	8420 (7410-9560)	7840 (6920-8870)	6490 (5730-7350)	8490 (7490-9610)	0.0648	0.691	0.148
1036	MSI 3	Complex lipids	w/o MS2:TG 59:3; TG(15:0/22:0/22:3)		0.702	0.558	0.673	6480 (5680-7390)	7930 (6950-9050)	8070 (7140-9120)	7130 (6330-8030)	5260 (4670-5920)	6060 (5380-6820)	0.296	0.476	0.418	3770 (3390-4180)	5080 (4570-5640)	4910 (4390-5480)	4460 (4010-4970)	3630 (3250-4050)	4310 (3860-4810)	0.058	0.544	0.292
1037	MSI 3	Complex lipids	w/o MS2:TG 60:2; TG(16:0/22:0/22:2)		0.943	0.837	0.349	6480 (5680-7390)	7930 (6950-9050)	8070 (7140-9120)	7130 (6330-8030)	5260 (4670-5920)	6060 (5380-6820)	0.296	0.476	0.418	14400 (12300-17000)	16400 (13900-19200)	18400 (15900-21400)	15000 (13000-17300)	10300 (8890-12000)	12300 (10500-14300)	0.594	0.324	0.446
1038	MSI 3	Complex lipids	w/o MS2:TG 60:4; TG(16:0/22:0/22:4)		0.692	0.451	0.561	6480 (5680-7390)	7930 (6950-9050)	8070 (7140-9120)	7130 (6330-8030)	5260 (4670-5920)	6060 (5380-6820)	0.296	0.476	0.418	5070 (4320-5960)	6540 (5560-7680)	6490 (5360-7860)	4510 (3750-5430)	3480 (2930-4120)	4320 (3650-5120)	0.286	0.183	0.383
1039	MSI 3	Complex lipids	w/o MS2:TG 62:2; TG(18:0/22:0/22:2)		0.787	0.693	0.693	6480 (5680-7390)	7930 (6950-9050)	8070 (7140-9120)	7130 (6330-8030)	5260 (4670-5920)	6060 (5380-6820)	0.296	0.476	0.418	4790 (4230-5440)	5000 (4410-5680)	5650 (5030-6340)	5160 (4620-5770)	3890 (3510-4320)	4450 (4010-4930)	0.815	0.58	0.382
1040	MSI 3	Complex lipids	w/o MS2:TG 62:3; TG(18:0/22:0/22:3)		0.795	0.568	0.475	6480 (5680-7390)	7930 (6950-9050)	8070 (7140-9120)	7130 (6330-8030)	5260 (4670-5920)	6060 (5380-6820)	0.296	0.476	0.418	4580 (4090-5140)	4830 (4310-5420)	4970 (4430-5580)	4800 (4300-5370)	3480 (3110-3910)	3730 (3330-4190)	0.747	0.832	0.678
1041	MSI 3	Complex lipids	w/o MS2:TG 63:2; TG(19:0/22:0/22:2)		0.894	0.811	0.561	6480 (5680-7390)	7930 (6950-9050)	8070 (7140-9120)	7130 (6330-8030)	5260 (4670-5920)	6060 (5380-6820)	0.296	0.476	0.418	5950 (5080-6970)	7060 (6020-8270)	7360 (6410-8450)	6120 (5350-7000)	4300 (3650-5070)	5680 (4820-6680)	0.461	0.349	0.251
1042	MSI 3	Complex lipids	w/o MS2:TG 63:3; TG(19:0/22:0/22:3)		0.806	0.583	0.464	6480 (5680-7390)	7930 (6950-9050)	8070 (7140-9120)	7130 (6330-8030)	5260 (4670-5920)	6060 (5380-6820)	0.296	0.476	0.418	2960 (2580-3400)	3990 (3480-4590)	3750 (3260-4300)	3590 (3140-4100)	2670 (2370-3000)	2810 (2490-3160)	0.142	0.82	0.772
1043	MSI 3	Complex lipids	w/o MS2:TG 65:2; TG(21:0/22:0/22:2)		0.392	0.291	0.858	6480 (5680-7390)	7930 (6950-9050)	8070 (7140-9120)	7130 (6330-8030)	5260 (4670-5920)	6060 (5380-6820)	0.296	0.476	0.418	3170 (2770-3630)	3400 (2970-3890)	3320 (2880-3820)	3700 (3230-4240)	2550 (2120-3070)	1970 (1640-2380)	0.718	0.584	0.347
1044	MSI 3	Biogenic amines	w/o MS2:THIOPURINE S-METHYLETHER	134	0.429	0.0774	0.619	4060 (3660-4490)	4700 (4180-5290)	4030 (3590-4510)	4760 (4260-5320)	4240 (3810-4710)	4580 (4110-5090)	0.383	0.31	0.621	2320 (2080-2570)	1920 (1700-2170)	1730 (1500-1980)	2090 (1830-2390)	1640 (1370-1970)	2020 (1680-2420)	0.29	0.341	0.443
1045	MSI 3	Complex lipids	w/o MS2:Plasmenyl-PC 37:0; PC(P-14:0/23:0)		0.424	0.286	0.807	4060 (3660-4490)	4700 (4180-5290)	4030 (3590-4510)	4760 (4260-5320)	4240 (3810-4710)	4580 (4110-5090)	0.383	0.31	0.621	7170 (6440-7970)	8010 (7080-9060)	7700 (7020-8440)	7780 (7120-8510)	7820 (7220-8470)	6990 (6450-7580)	0.53	0.936	0.347
1046	MSI 1	Complex lipids	FA (10:0)- (capric acid)		0.503	0.122	0.566	4060 (3660-4490)	4700 (4180-5290)	4030 (3590-4510)	4760 (4260-5320)	4240 (3810-4710)	4580 (4110-5090)	0.383	0.31	0.621	1950 (1450-2610)	1890 (1340-2660)	2010 (1520-2660)	2740 (2090-3590)	1950 (1490-2550)	2970 (2270-3880)	0.951	0.442	0.287
1047	MSI 1	Complex lipids	FA (12:0)- (lauric acid)		0.6	0.256	0.537	4060 (3660-4490)	4700 (4180-5290)	4030 (3590-4510)	4760 (4260-5320)	4240 (3810-4710)	4580 (4110-5090)	0.383	0.31	0.621	6660 (5820-7620)	8690 (7430-10200)	6210 (5370-7200)	8010 (6950-9230)	6760 (5910-7720)	8230 (7200-9410)	0.238	0.234	0.317
1048	MSI 3	Complex lipids	w/o MS2:SM 45:6; SM(d19:2/26:4)		0.223	0.0935	0.858	4060 (3660-4490)	4700 (4180-5290)	4030 (3590-4510)	4760 (4260-5320)	4240 (3810-4710)	4580 (4110-5090)	0.383	0.31	0.621	5120 (4560-5750)	9130 (7990-10400)	6360 (5490-7360)	6840 (5930-7880)	8070 (7000-9300)	5820 (5050-6700)	0.00556	0.73	0.123
1049	MSI 3	Biogenic amines	w/o MS2:Phe-Asp-Lys	135	0.828	0.463	0.32	43800 (39000-49200)	21100 (18400-24100)	26800 (24400-29400)	24700 (22500-27000)	33500 (30400-36800)	24100 (21900-26500)	0.0008	0.542	0.0233	69600 (62300-77700)	41300 (36300-46900)	50400 (46500-54600)	48100 (44500-51900)	61300 (53900-69600)	45000 (39600-51200)	0.00809	0.678	0.107
1050	MSI 3	Biogenic amines	w/o MS2:2-Aminobiphenyl		0.93	0.461	0.13	43800 (39000-49200)	21100 (18400-24100)	26800 (24400-29400)	24700 (22500-27000)	33500 (30400-36800)	24100 (21900-26500)	0.0008	0.542	0.0233	88600 (79400-98700)	51900 (45800-58900)	64000 (59100-69300)	60800 (56300-65700)	76400 (70200-83100)	65800 (60500-71500)	0.00631	0.657	0.229
1051	MSI 3	Biogenic amines	w/o MS2:Lys-Arg		0.236	0.0811	0.831	43800 (39000-49200)	21100 (18400-24100)	26800 (24400-29400)	24700 (22500-27000)	33500 (30400-36800)	24100 (21900-26500)	0.0008	0.542	0.0233	47900 (30200-76000)	19000 (11100-32400)	23900 (15600-36800)	21500 (14200-32700)	25100 (18400-34300)	14700 (10800-20000)	0.231	0.864	0.243
1052	MSI 3	Biogenic amines	w/o MS2:Met-Gln-Arg		0.88	0.392	0.198	43800 (39000-49200)	21100 (18400-24100)	26800 (24400-29400)	24700 (22500-27000)	33500 (30400-36800)	24100 (21900-26500)	0.0008	0.542	0.0233	12400 (10100-15200)	4830 (3810-6110)	6660 (5550-7980)	5880 (4930-7010)	10700 (8940-12800)	7700 (6450-9190)	0.00944	0.635	0.214
1053	MSI 3	Biogenic amines	w/o MS2:Trimipramine	136	0.643	0.0808	0.389	3140 (2810-3520)	2830 (2530-3160)	2460 (2050-2950)	2950 (2410-3620)	2850 (2490-3250)	2740 (2400-3130)	0.52	0.487	0.85	6050 (4920-7440)	4820 (3920-5920)	3730 (2840-4900)	5510 (4060-7480)	4020 (3220-5020)	2870 (2300-3580)	0.451	0.323	0.302
1054	MSI 3	Biogenic amines	w/o MS2:Ecgonine-methyl-ester (EME)		0.643	0.178	0.434	3140 (2810-3520)	2830 (2530-3160)	2460 (2050-2950)	2950 (2410-3620)	2850 (2490-3250)	2740 (2400-3130)	0.52	0.487	0.85	1630 (1300-2050)	1660 (1320-2090)	1620 (1330-1970)	1580 (1270-1970)	2010 (1660-2450)	2620 (2160-3190)	0.962	0.928	0.358
1055	MSI 3	Biogenic amines	w/o MS2:MLS001077272-01!Enalapril maleate salt	137	0.678	0.28	0.447	14400 (13800-15000)	12300 (11700-12900)	12900 (12200-13700)	11700 (11100-12300)	13100 (12200-14100)	11900 (11100-12800)	0.0364	0.228	0.372	10500 (9950-11100)	8740 (8230-9290)	9120 (8440-9850)	8500 (7890-9160)	10000 (9210-11000)	9290 (8510-10100)	0.0451	0.528	0.543
1056	MSI 3	Biogenic amines	w/o MS2:Genistein_1		0.716	0.447	0.513	14400 (13800-15000)	12300 (11700-12900)	12900 (12200-13700)	11700 (11100-12300)	13100 (12200-14100)	11900 (11100-12800)	0.0364	0.228	0.372	47100 (44600-49700)	41800 (39300-44400)	43900 (41600-46300)	43100 (41000-45400)	46100 (43200-49200)	41200 (38600-44000)	0.183	0.821	0.246
1057	MSI 3	Biogenic amines	w/o MS2:Ile-Ser-Lys		0.655	0.329	0.515	14400 (13800-15000)	12300 (11700-12900)	12900 (12200-13700)	11700 (11100-12300)	13100 (12200-14100)	11900 (11100-12800)	0.0364	0.228	0.372	6010 (5670-6380)	5050 (4720-5410)	5370 (5000-5760)	4350 (4060-4660)	4880 (4430-5370)	4460 (4050-4900)	0.084	0.046	0.524
1058	MSI 3	Biogenic amines	w/o MS2:MLS001332546-01!Glycocholic acid hydrate475-31-0	138	0.811	0.527	0.4	1130 (894-1430)	779 (595-1020)	1090 (934-1280)	1150 (988-1340)	1090 (903-1330)	823 (679-999)	0.339	0.819	0.317	6490 (4900-8600)	3420 (2470-4730)	6560 (5420-7950)	6820 (5660-8210)	6120 (4960-7560)	4990 (4040-6160)	0.176	0.889	0.508
1059	MSI 3	Biogenic amines	w/o MS2:Pellasoren A		0.438	0.152	0.662	1130 (894-1430)	779 (595-1020)	1090 (934-1280)	1150 (988-1340)	1090 (903-1330)	823 (679-999)	0.339	0.819	0.317	8610 (7650-9690)	7860 (6850-9000)	7270 (6630-7970)	7310 (6690-8000)	7090 (6170-8140)	6680 (5820-7670)	0.636	0.962	0.768
1060	MSI 3	Biogenic amines	w/o MS2:Smenospongiarine		0.654	0.314	0.505	1130 (894-1430)	779 (595-1020)	1090 (934-1280)	1150 (988-1340)	1090 (903-1330)	823 (679-999)	0.339	0.819	0.317	5220 (4090-6650)	5070 (3830-6710)	4160 (3300-5260)	4500 (3590-5640)	4840 (3700-6330)	3240 (2480-4240)	0.942	0.818	0.314
1061	MSI 3	Complex lipids	w/o MS2:SM 42:2; SM(d16:0/26:2)	139	0.594	0.11	0.456	5440 (4840-6110)	4040 (3600-4540)	5680 (5070-6370)	4430 (3970-4950)	4830 (4380-5320)	4610 (4180-5090)	0.087	0.129	0.752	4880 (4010-5950)	2920 (2400-3560)	4990 (4160-5970)	2750 (2310-3270)	3980 (3410-4640)	2450 (2100-2860)	0.0807	0.0248	0.0386
1062	MSI 3	Biogenic amines	w/o MS2:Dinotefuran		0.594	0.0972	0.449	5440 (4840-6110)	4040 (3600-4540)	5680 (5070-6370)	4430 (3970-4950)	4830 (4380-5320)	4610 (4180-5090)	0.087	0.129	0.752	6060 (5170-7110)	5590 (4770-6560)	6480 (5730-7340)	7140 (6330-8060)	5860 (4820-7110)	8690 (7150-10500)	0.73	0.577	0.172
1063	MSI 3	Biogenic amines	w/o MS2:Acepromazine	140	0.654	0.084	0.377	7700 (6360-9310)	6470 (5190-8060)	5050 (4210-6050)	6430 (5400-7660)	5940 (4940-7150)	7400 (6020-9090)	0.58	0.353	0.432	4970 (3620-6830)	4560 (3160-6590)	2550 (1880-3460)	4270 (3180-5740)	3180 (2350-4310)	5220 (3720-7330)	0.87	0.244	0.285
1064	MSI 3	Biogenic amines	w/o MS2:Lys-Trp		0.654	0.24	0.455	7700 (6360-9310)	6470 (5190-8060)	5050 (4210-6050)	6430 (5400-7660)	5940 (4940-7150)	7400 (6020-9090)	0.58	0.353	0.432	11900 (10600-13300)	9170 (8050-10500)	10000 (8770-11400)	9680 (8530-11000)	11100 (9690-12700)	10500 (9020-12200)	0.17	0.867	0.779
1065	MSI 1	Complex lipids	PC (32:1) Oxidized	141	0.88	0.648	0.341	70000 (65300-75000)	87600 (80900-94900)	69900 (64800-75400)	73000 (67800-78600)	70000 (65200-75100)	78500 (73100-84300)	0.0571	0.691	0.273	49000 (45200-53000)	63500 (57900-69600)	47400 (43500-51600)	51800 (47700-56300)	51100 (47200-55200)	57800 (53400-62500)	0.057	0.467	0.287
1066	MSI 1	Complex lipids	PC (34:2) 2		0.38	0.156	0.734	70000 (65300-75000)	87600 (80900-94900)	69900 (64800-75400)	73000 (67800-78600)	70000 (65200-75100)	78500 (73100-84300)	0.0571	0.691	0.273	11500000 (11000000-12100000)	13400000 (12700000-14200000)	11600000 (10400000-12900000)	10300000 (9250000-11400000)	8730000 (7720000-9880000)	12800000 (11300000-14500000)	0.0555	0.416	0.0412
1067	MSI 1	Complex lipids	PE (38:4)		0.665	0.644	0.94	70000 (65300-75000)	87600 (80900-94900)	69900 (64800-75400)	73000 (67800-78600)	70000 (65200-75100)	78500 (73100-84300)	0.0571	0.691	0.273	58600 (53600-64000)	83900 (75700-92900)	68000 (63100-73300)	69700 (64800-75000)	75300 (68200-83200)	86600 (78400-95600)	0.0203	0.814	0.344
1068	MSI 3	Complex lipids	w/o MS2:Plasmenyl-PE 37:3; PE(P-15:0/22:3)		0.704	0.357	0.46	70000 (65300-75000)	87600 (80900-94900)	69900 (64800-75400)	73000 (67800-78600)	70000 (65200-75100)	78500 (73100-84300)	0.0571	0.691	0.273	5580 (5000-6240)	7370 (6490-8380)	5640 (5270-6030)	5950 (5570-6350)	6110 (5590-6680)	6170 (5650-6740)	0.137	0.58	0.943
1069	MSI 3	Complex lipids	w/o MS2:Plasmenyl-PE 39:6; PE(P-17:0/22:6)		0.183	0.0894	0.897	70000 (65300-75000)	87600 (80900-94900)	69900 (64800-75400)	73000 (67800-78600)	70000 (65200-75100)	78500 (73100-84300)	0.0571	0.691	0.273	9080 (8010-10300)	9800 (8480-11300)	7930 (6790-9250)	9410 (8090-10900)	8180 (7180-9320)	7580 (6650-8640)	0.711	0.443	0.689
1070	MSI 3	Biogenic amines	w/o MS2:Undulatoside A	142	0.575	0.452	0.776	16200 (15000-17400)	14400 (13200-15700)	14400 (13400-15500)	17000 (15600-18400)	13700 (12400-15100)	16400 (14400-18700)	0.358	0.135	0.287	17800 (16200-19600)	12300 (11000-13800)	14300 (12700-16000)	19300 (17000-21800)	12800 (11400-14400)	14600 (12400-17100)	0.0279	0.0727	0.53
1071	MSI 3	Complex lipids	w/o MS2:""""MLS001158564-01!(3S)-N-[(2S)-3-(1H-indol-3-yl)-1-oxo-1-(4-propan-2-ylanilino)propan-2-yl]-1,2,3,4-tetrahydroisoquinoline-3-carboxamide""""		0.704	0.416	0.507	16200 (15000-17400)	14400 (13200-15700)	14400 (13400-15500)	17000 (15600-18400)	13700 (12400-15100)	16400 (14400-18700)	0.358	0.135	0.287	8680 (8100-9310)	7600 (7010-8230)	8170 (7740-8610)	8510 (8020-9040)	8380 (7530-9320)	9400 (8140-10800)	0.251	0.587	0.53
1072	MSI 3	Biogenic amines	w/o MS2:20-Hydroxy-N-arachidonoyltaurine		0.297	0.15	0.826	16200 (15000-17400)	14400 (13200-15700)	14400 (13400-15500)	17000 (15600-18400)	13700 (12400-15100)	16400 (14400-18700)	0.358	0.135	0.287	5500 (5040-6010)	6050 (5470-6700)	4960 (4410-5580)	6960 (6100-7940)	5650 (5170-6190)	5210 (4610-5880)	0.51	0.0554	0.596
1073	MSI 3	Biogenic amines	w/o MS2:Dipyridamole (Persantine)		0.408	0.15	0.697	16200 (15000-17400)	14400 (13200-15700)	14400 (13400-15500)	17000 (15600-18400)	13700 (12400-15100)	16400 (14400-18700)	0.358	0.135	0.287	9780 (8310-11500)	9580 (7930-11600)	9490 (7640-11800)	11900 (9330-15100)	7780 (6570-9220)	12400 (9860-15500)	0.936	0.471	0.119
1074	MSI 3	Biogenic amines	w/o MS2:Gedunin_1		0.868	0.594	0.324	16200 (15000-17400)	14400 (13200-15700)	14400 (13400-15500)	17000 (15600-18400)	13700 (12400-15100)	16400 (14400-18700)	0.358	0.135	0.287	77000 (70900-83600)	67200 (61100-73900)	68100 (63800-72800)	73100 (67900-78700)	64100 (55700-73800)	84700 (70100-102000)	0.318	0.459	0.255
1075	MSI 3	Biogenic amines	w/o MS2:Leukotriene D4 methyl ester		0.779	0.377	0.356	16200 (15000-17400)	14400 (13200-15700)	14400 (13400-15500)	17000 (15600-18400)	13700 (12400-15100)	16400 (14400-18700)	0.358	0.135	0.287	27800 (25500-30300)	24500 (22200-27000)	24100 (22400-26000)	24200 (22200-26300)	21700 (19200-24400)	26100 (22200-30600)	0.37	0.998	0.365
1076	MSI 3	Biogenic amines	w/o MS2:PF-1052_130138	143	0.814	0.422	0.323	225 (191-264)	279 (231-335)	265 (241-292)	357 (325-393)	363 (322-409)	477 (406-560)	0.419	0.0356	0.192	5350 (4490-6380)	6720 (5490-8230)	7620 (6970-8320)	8570 (7860-9330)	8580 (7470-9850)	9900 (8220-11900)	0.434	0.35	0.548
1077	MSI 3	Biogenic amines	w/o MS2:18b-glycyrrhetinic acid		0.761	0.376	0.382	225 (191-264)	279 (231-335)	265 (241-292)	357 (325-393)	363 (322-409)	477 (406-560)	0.419	0.0356	0.192	3170 (2500-4030)	3930 (2980-5190)	4160 (3450-5020)	5410 (4510-6500)	5710 (4990-6550)	9420 (7840-11300)	0.587	0.322	0.0419
1078	MSI 3	Biogenic amines	w/o MS2:NCGC00160286-01!7-Prenyl-theophylline	144	0.679	0.596	0.794	14400 (13400-15400)	12400 (11500-13300)	13600 (12700-14500)	13800 (12900-14700)	13100 (12200-14000)	14400 (13400-15400)	0.139	0.852	0.349	7180 (6640-7770)	5720 (5290-6190)	5630 (5260-6020)	5940 (5560-6350)	7300 (6510-8190)	6910 (6160-7750)	0.0511	0.58	0.747
1079	MSI 3	Complex lipids	w/o MS2:Plasmenyl-PC 34:2; PC(P-14:0/20:2)		0.385	0.0736	0.664	14400 (13400-15400)	12400 (11500-13300)	13600 (12700-14500)	13800 (12900-14700)	13100 (12200-14000)	14400 (13400-15400)	0.139	0.852	0.349	104000 (87000-125000)	101000 (84200-121000)	145000 (122000-174000)	122000 (102000-145000)	94100 (78000-114000)	103000 (85000-124000)	0.902	0.487	0.757
1080	MSI 3	Biogenic amines	w/o MS2:Biotin		0.622	0.209	0.477	14400 (13400-15400)	12400 (11500-13300)	13600 (12700-14500)	13800 (12900-14700)	13100 (12200-14000)	14400 (13400-15400)	0.139	0.852	0.349	3980 (3640-4360)	3260 (2980-3570)	3050 (2760-3370)	3630 (3300-4000)	3260 (2940-3600)	4190 (3790-4640)	0.129	0.224	0.101
1081	MSI 3	Biogenic amines	w/o MS2:Tyramine	145	0.381	0.0872	0.678	4610 (4280-4950)	6580 (6120-7080)	5530 (5070-6040)	5560 (5110-6060)	4560 (4010-5190)	5490 (4830-6250)	0.0016	0.967	0.336	8180 (7700-8690)	8280 (7790-8790)	7520 (6930-8160)	7710 (7120-8340)	6640 (6150-7170)	8020 (7430-8660)	0.895	0.834	0.102
1082	MSI 3	Biogenic amines	w/o MS2:Tyr-Pro-Arg		0.51	0.188	0.603	4610 (4280-4950)	6580 (6120-7080)	5530 (5070-6040)	5560 (5110-6060)	4560 (4010-5190)	5490 (4830-6250)	0.0016	0.967	0.336	6200 (5860-6560)	6290 (5950-6650)	6000 (5660-6370)	7150 (6760-7570)	6230 (5770-6710)	7060 (6550-7610)	0.858	0.045	0.263
1083	MSI 3	Biogenic amines	w/o MS2:Lagochiline		0.523	0.0594	0.508	4610 (4280-4950)	6580 (6120-7080)	5530 (5070-6040)	5560 (5110-6060)	4560 (4010-5190)	5490 (4830-6250)	0.0016	0.967	0.336	1930 (1630-2280)	5480 (4630-6470)	3750 (2990-4720)	3120 (2500-3900)	2300 (1650-3200)	2920 (2100-4070)	0.0001	0.575	0.621
1084	MSI 3	Biogenic amines	w/o MS2:MLS001332498-01!(R)-(+)-Atenolol	146	0.881	0.351	0.183	10700 (9960-11600)	9890 (9180-10700)	9750 (8840-10700)	10300 (9300-11500)	9750 (9180-10400)	13400 (12400-14600)	0.449	0.679	0.0054	23200 (21800-24700)	18800 (17600-20000)	17800 (16500-19200)	21300 (19600-23100)	19900 (18800-21000)	26600 (24700-28700)	0.0226	0.117	0.00543
1085	MSI 3	Biogenic amines	w/o MS2:Phe-Phe-Arg		0.897	0.439	0.183	10700 (9960-11600)	9890 (9180-10700)	9750 (8840-10700)	10300 (9300-11500)	9750 (9180-10400)	13400 (12400-14600)	0.449	0.679	0.0054	8310 (7800-8850)	6900 (6480-7350)	7230 (6730-7770)	7790 (7210-8420)	7550 (7190-7930)	9260 (8670-9890)	0.0478	0.471	0.0229
1086	MSI 3	Complex lipids	w/o MS2:PG 35:2; PG(11:0/24:2)		0.198	0.0754	0.868	10700 (9960-11600)	9890 (9180-10700)	9750 (8840-10700)	10300 (9300-11500)	9750 (9180-10400)	13400 (12400-14600)	0.449	0.679	0.0054	6410 (5440-7550)	7470 (6340-8810)	7200 (5870-8840)	6650 (5340-8280)	6170 (5280-7200)	9840 (7990-12100)	0.513	0.784	0.0892
1087	MSI 3	Biogenic amines	w/o MS2:Thr-Ala-Lys	147	0.581	0.252	0.56	4640 (4090-5260)	3060 (2620-3580)	5360 (4860-5910)	4560 (4080-5090)	3600 (3130-4140)	6440 (5610-7410)	0.0585	0.257	0.0071	3710 (3040-4540)	2080 (1620-2660)	4820 (4150-5590)	3460 (2930-4090)	3100 (2560-3750)	6940 (5740-8400)	0.0913	0.131	0.0065
1088	MSI 3	Complex lipids	w/o MS2:PE 39:5; PE(13:1/26:4)		0.521	0.245	0.634	4640 (4090-5260)	3060 (2620-3580)	5360 (4860-5910)	4560 (4080-5090)	3600 (3130-4140)	6440 (5610-7410)	0.0585	0.257	0.0071	3970 (3320-4740)	2810 (2260-3500)	3830 (3110-4730)	4310 (3410-5440)	3220 (2480-4170)	5000 (3850-6480)	0.257	0.701	0.252
1089	MSI 3	Biogenic amines	w/o MS2:5-epi-ilimaquinone		0.564	0.307	0.629	4640 (4090-5260)	3060 (2620-3580)	5360 (4860-5910)	4560 (4080-5090)	3600 (3130-4140)	6440 (5610-7410)	0.0585	0.257	0.0071	7270 (6230-8490)	5270 (4360-6380)	7340 (6550-8240)	7860 (6910-8930)	6700 (5950-7540)	9920 (8820-11200)	0.221	0.681	0.0287
1090	MSI 3	Biogenic amines	w/o MS2:Mebeverine		0.373	0.078	0.68	4640 (4090-5260)	3060 (2620-3580)	5360 (4860-5910)	4560 (4080-5090)	3600 (3130-4140)	6440 (5610-7410)	0.0585	0.257	0.0071	4310 (3600-5160)	2860 (2290-3560)	6090 (4920-7530)	3680 (2900-4670)	2510 (2080-3040)	5010 (4140-6050)	0.177	0.11	0.0178
1091	MSI 1	Biogenic amines	Trimethylamine N-oxide	148	0.583	0.22	0.534	9870 (8680-11200)	8420 (7400-9570)	7530 (6390-8870)	9910 (8460-11600)	12000 (10300-13900)	6840 (5610-8350)	0.397	0.247	0.0361	22800 (18700-27800)	13400 (11000-16300)	12700 (10100-15800)	17200 (13900-21400)	20000 (16100-24900)	6300 (4700-8430)	0.0741	0.338	0.00487
1092	MSI 3	Biogenic amines	Unknown_w/o MS2:MLS001158424-01!		0.316	0.0861	0.748	9870 (8680-11200)	8420 (7400-9570)	7530 (6390-8870)	9910 (8460-11600)	12000 (10300-13900)	6840 (5610-8350)	0.397	0.247	0.0361	7600 (5810-9960)	11000 (8420-14400)	7230 (5130-10200)	11300 (8060-15700)	15700 (12400-19900)	11200 (8150-15500)	0.348	0.374	0.417
1093	MSI 1	Complex lipids	PC (35:1)		0.51	0.0556	0.519	9870 (8680-11200)	8420 (7400-9570)	7530 (6390-8870)	9910 (8460-11600)	12000 (10300-13900)	6840 (5610-8350)	0.397	0.247	0.0361	5560 (4830-6410)	4040 (3510-4650)	4660 (4100-5300)	5020 (4440-5690)	5490 (5010-6010)	4530 (4010-5120)	0.127	0.685	0.227
1094	MSI 2	Complex lipids	PE (p-38:5) or PE (o-38:6)	149	0.629	0.459	0.686	13100 (11900-14400)	14000 (12500-15700)	10800 (10000-11700)	9590 (8810-10400)	12600 (11600-13700)	10100 (9140-11100)	0.661	0.273	0.0886	9790 (8320-11500)	10700 (8830-12900)	6580 (5860-7400)	6870 (6040-7830)	8460 (7400-9680)	7190 (6190-8340)	0.751	0.796	0.421
1095	MSI 3	Complex lipids	w/o MS2:PC 36:5; PC(18:0/18:5)		0.597	0.393	0.665	13100 (11900-14400)	14000 (12500-15700)	10800 (10000-11700)	9590 (8810-10400)	12600 (11600-13700)	10100 (9140-11100)	0.661	0.273	0.0886	8950 (8240-9720)	11400 (10300-12500)	7990 (7300-8750)	8030 (7260-8890)	9290 (8610-10000)	9120 (8390-9920)	0.0882	0.969	0.873
1096	MSI 3	Complex lipids	w/o MS2:PC 37:5; PC(13:1/24:4)		0.732	0.547	0.59	13100 (11900-14400)	14000 (12500-15700)	10800 (10000-11700)	9590 (8810-10400)	12600 (11600-13700)	10100 (9140-11100)	0.661	0.273	0.0886	37900 (33700-42700)	48600 (42400-55800)	30500 (28200-33100)	28400 (25900-31000)	32900 (30300-35800)	29800 (27100-32700)	0.211	0.521	0.426
1097	MSI 3	Complex lipids	w/o MS2:Plasmenyl-PC 36:5; PC(P-14:0/22:5)		0.57	0.411	0.731	13100 (11900-14400)	14000 (12500-15700)	10800 (10000-11700)	9590 (8810-10400)	12600 (11600-13700)	10100 (9140-11100)	0.661	0.273	0.0886	38000 (33500-43100)	31900 (27500-36900)	27800 (22800-33700)	16600 (13400-20700)	32400 (25700-40800)	21600 (16800-28000)	0.405	0.0783	0.251
1098	MSI 3	Complex lipids	w/o MS2:SM 44:8; SM(d18:1/26:7)		0.229	0.116	0.872	13100 (11900-14400)	14000 (12500-15700)	10800 (10000-11700)	9590 (8810-10400)	12600 (11600-13700)	10100 (9140-11100)	0.661	0.273	0.0886	5620 (4480-7040)	5430 (4180-7050)	5840 (4920-6920)	5240 (4330-6340)	8640 (7490-9980)	5360 (4570-6290)	0.928	0.659	0.0344
1099	MSI 3	Complex lipids	w/o MS2:TG 50:12; TG(12:1/16:4/22:7)		0.714	0.47	0.54	13100 (11900-14400)	14000 (12500-15700)	10800 (10000-11700)	9590 (8810-10400)	12600 (11600-13700)	10100 (9140-11100)	0.661	0.273	0.0886	19500 (17600-21600)	20700 (18400-23400)	17500 (15900-19200)	16200 (14600-18000)	17900 (16400-19400)	13600 (12400-14900)	0.715	0.576	0.0373
1100	MSI 3	Complex lipids	w/o MS2:TG 52:12; TG(12:1/18:4/22:7)		0.629	0.395	0.613	13100 (11900-14400)	14000 (12500-15700)	10800 (10000-11700)	9590 (8810-10400)	12600 (11600-13700)	10100 (9140-11100)	0.661	0.273	0.0886	4740 (4230-5310)	5070 (4450-5780)	3810 (3320-4380)	3360 (2880-3930)	3930 (3470-4460)	3390 (2950-3900)	0.713	0.529	0.436
1101	MSI 1	Complex lipids	Plasmenyl-PE 36:4; PE(P-16:0/20:4)	150	0.975	0.548	0.0554	23400 (21200-25800)	26500 (23600-29700)	23200 (21500-25000)	19700 (18200-21400)	25800 (22900-29100)	20300 (17300-23800)	0.443	0.147	0.239	20200 (18100-22500)	23000 (20300-26100)	20100 (18500-21800)	18300 (16800-20000)	23600 (20700-26800)	18500 (15600-22000)	0.46	0.438	0.282
1102	MSI 1	Complex lipids	Plasmenyl-PE 38:4; PE(P-18:0/20:4)		0.905	0.56	0.216	23400 (21200-25800)	26500 (23600-29700)	23200 (21500-25000)	19700 (18200-21400)	25800 (22900-29100)	20300 (17300-23800)	0.443	0.147	0.239	32300 (29100-35900)	31300 (27800-35400)	31400 (29400-33700)	25500 (23600-27400)	33200 (29600-37100)	24600 (21200-28600)	0.859	0.0391	0.13
1103	MSI 3	Complex lipids	w/o MS2:Plasmenyl-PE 38:5; PE(P-20:0/18:5)		0.927	0.584	0.175	23400 (21200-25800)	26500 (23600-29700)	23200 (21500-25000)	19700 (18200-21400)	25800 (22900-29100)	20300 (17300-23800)	0.443	0.147	0.239	17800 (15900-19900)	22100 (19400-25200)	18000 (16500-19600)	14300 (13000-15700)	19400 (17100-22000)	16100 (13600-19100)	0.246	0.0723	0.39
1104	MSI 1	Complex lipids	PE (36:5) Oxidized		0.961	0.562	0.0893	23400 (21200-25800)	26500 (23600-29700)	23200 (21500-25000)	19700 (18200-21400)	25800 (22900-29100)	20300 (17300-23800)	0.443	0.147	0.239	25700 (23500-28100)	30800 (27800-34200)	25300 (23400-27400)	22700 (20800-24700)	29400 (26000-33100)	22900 (19500-27000)	0.221	0.341	0.242
1105	MSI 3	Complex lipids	w/o MS2:DG 50:1; DG(24:0/26:1)	151	0.863	0.312	0.2	3750 (3420-4120)	3370 (3030-3750)	3720 (3400-4060)	3940 (3620-4290)	3950 (3560-4390)	4210 (3790-4670)	0.482	0.637	0.683	3260 (3020-3520)	2960 (2710-3240)	3220 (2950-3510)	3460 (3190-3770)	3260 (2910-3650)	3460 (3090-3880)	0.455	0.556	0.722
1106	MSI 3	Complex lipids	w/o MS2:DG 52:1; DG(26:0/26:1)		0.737	0.264	0.357	3750 (3420-4120)	3370 (3030-3750)	3720 (3400-4060)	3940 (3620-4290)	3950 (3560-4390)	4210 (3790-4670)	0.482	0.637	0.683	4860 (4210-5620)	3850 (3260-4550)	4850 (4320-5450)	4990 (4460-5590)	4820 (4170-5560)	4680 (4050-5400)	0.331	0.865	0.89
1107	MSI 3	Complex lipids	w/o MS2:DG 52:2; DG(26:1/26:1)		0.764	0.188	0.291	3750 (3420-4120)	3370 (3030-3750)	3720 (3400-4060)	3940 (3620-4290)	3950 (3560-4390)	4210 (3790-4670)	0.482	0.637	0.683	3340 (3000-3710)	3360 (2970-3800)	3280 (2960-3640)	3550 (3210-3920)	3930 (3610-4280)	4600 (4230-5010)	0.97	0.603	0.21
1108	MSI 1	Complex lipids	Acylcarnitine C16:0	152	0.767558	0.377049	0.373131	14100 (12200-16300)	26000 (22000-30700)	13500 (11700-15500)	11200 (9560-13100)	16000 (14300-18000)	17700 (15800-19800)	0.0165	0.376	0.559	10600 (9590-11800)	14700 (13000-16600)	8680 (7710-9770)	9100 (7970-10400)	12900 (12000-13900)	13300 (12400-14300)	0.0718	0.78	0.773
1109	MSI 1	Complex lipids	Acylcarnitine C18:1		0.904539	0.435491	0.169105	14100 (12200-16300)	26000 (22000-30700)	13500 (11700-15500)	11200 (9560-13100)	16000 (14300-18000)	17700 (15800-19800)	0.0165	0.376	0.559	13700 (12100-15600)	20700 (17900-23900)	12400 (11100-13900)	11700 (10300-13200)	15700 (14500-17000)	17900 (16600-19400)	0.0572	0.692	0.263
1110	MSI 1	Complex lipids	Acylcarnitine C18:2		0.793098	0.259452	0.279391	14100 (12200-16300)	26000 (22000-30700)	13500 (11700-15500)	11200 (9560-13100)	16000 (14300-18000)	17700 (15800-19800)	0.0165	0.376	0.559	12700 (10900-14800)	24100 (20200-28700)	12300 (10900-13900)	11200 (9780-12900)	13700 (12400-15300)	15900 (14300-17600)	0.0181	0.618	0.353
1111	MSI 1	Complex lipids	PC (32:0) 2		0.205778	0.10336	0.885775	14100 (12200-16300)	26000 (22000-30700)	13500 (11700-15500)	11200 (9560-13100)	16000 (14300-18000)	17700 (15800-19800)	0.0165	0.376	0.559	21100 (14400-31000)	62300 (40100-96900)	24700 (16600-36800)	13200 (8470-20600)	23700 (17400-32300)	25900 (18900-35300)	0.0956	0.28	0.849
1112	MSI 3	Biogenic amines	w/o MS2:ML 236A_120179	153	0.490519	0.119766	0.578802	7530 (6830-8310)	6140 (5440-6930)	5670 (5120-6280)	7400 (6610-8290)	6950 (6470-7450)	8440 (7810-9140)	0.22	0.0776	0.0745	7410 (6210-8840)	8540 (6870-10600)	6410 (5480-7500)	9470 (7950-11300)	8220 (7640-8840)	10900 (10000-11800)	0.631	0.0933	0.0168
1113	MSI 3	Biogenic amines	w/o MS2:phenylglucoside		0.46437	0.27342	0.737193	7530 (6830-8310)	6140 (5440-6930)	5670 (5120-6280)	7400 (6610-8290)	6950 (6470-7450)	8440 (7810-9140)	0.22	0.0776	0.0745	4410 (4090-4750)	3410 (3110-3740)	4080 (3810-4370)	4750 (4400-5130)	4420 (4120-4740)	4490 (4160-4860)	0.0491	0.129	0.877
1114	MSI 3	Biogenic amines	w/o MS2:3-OH-C10-HSL		0.447643	0.166132	0.662404	7530 (6830-8310)	6140 (5440-6930)	5670 (5120-6280)	7400 (6610-8290)	6950 (6470-7450)	8440 (7810-9140)	0.22	0.0776	0.0745	6250 (5590-7000)	5520 (4810-6330)	5600 (5050-6200)	6410 (5720-7180)	5760 (5120-6470)	7320 (6430-8340)	0.505	0.36	0.179
1115	MSI 3	Biogenic amines	w/o MS2:Creatine		0.532848	0.274367	0.643785	7530 (6830-8310)	6140 (5440-6930)	5670 (5120-6280)	7400 (6610-8290)	6950 (6470-7450)	8440 (7810-9140)	0.22	0.0776	0.0745	5080 (4180-6170)	2900 (2280-3680)	2190 (1580-3030)	3320 (2310-4770)	3620 (3030-4340)	4480 (3670-5470)	0.0939	0.377	0.437
1116	MSI 3	Biogenic amines	w/o MS2:Gliocladic acid_130132		0.723073	0.596033	0.68552	7530 (6830-8310)	6140 (5440-6930)	5670 (5120-6280)	7400 (6610-8290)	6950 (6470-7450)	8440 (7810-9140)	0.22	0.0776	0.0745	23400 (21900-24900)	18800 (17400-20300)	18300 (16900-19700)	23200 (21300-25300)	21300 (20200-22500)	26900 (25300-28500)	0.0468	0.0392	0.0093
1117	MSI 3	Biogenic amines	w/o MS2:THIABENDAZOLE	154	0.603156	0.193804	0.492243	5070 (4650-5510)	4130 (3720-4580)	4050 (3790-4340)	4260 (3960-4580)	5210 (4610-5890)	5000 (4420-5650)	0.158	0.613	0.818	3150 (2690-3700)	2300 (1890-2800)	2270 (2000-2590)	2300 (2000-2650)	3630 (3070-4300)	3080 (2600-3640)	0.242	0.946	0.503
1118	MSI 3	Biogenic amines	w/o MS2:ANILINE-2-SULFONIC ACID		0.647413	0.189366	0.434953	5070 (4650-5510)	4130 (3720-4580)	4050 (3790-4340)	4260 (3960-4580)	5210 (4610-5890)	5000 (4420-5650)	0.158	0.613	0.818	3930 (3520-4400)	3510 (3060-4020)	3440 (3020-3930)	3610 (3130-4160)	3690 (3190-4280)	4210 (3630-4870)	0.541	0.804	0.548
1119	MSI 3	Biogenic amines	w/o MS2:Jasmonic acid		0.651926	0.488201	0.6801	5070 (4650-5510)	4130 (3720-4580)	4050 (3790-4340)	4260 (3960-4580)	5210 (4610-5890)	5000 (4420-5650)	0.158	0.613	0.818	10500 (9860-11100)	8750 (8120-9430)	8500 (7930-9110)	9290 (8620-10000)	10500 (9540-11600)	9640 (8730-10600)	0.0848	0.375	0.544
1120	MSI 3	Biogenic amines	w/o MS2:MLS000563224-01!	155	0.706388	0.12668	0.336202	6830 (6520-7160)	7290 (6960-7640)	6870 (6450-7310)	6400 (6020-6800)	7070 (6530-7650)	5900 (5300-6570)	0.341	0.438	0.194	6270 (5930-6630)	6820 (6450-7210)	6350 (5920-6820)	6090 (5680-6530)	6320 (5740-6950)	5530 (4860-6290)	0.3	0.677	0.418
1121	MSI 3	Biogenic amines	w/o MS2:Betulinic Acid		0.699428	0.188672	0.370469	6830 (6520-7160)	7290 (6960-7640)	6870 (6450-7310)	6400 (6020-6800)	7070 (6530-7650)	5900 (5300-6570)	0.341	0.438	0.194	6660 (6170-7190)	7000 (6480-7550)	6830 (6260-7460)	6230 (5720-6780)	6750 (6100-7470)	4900 (4280-5620)	0.662	0.464	0.0753
1122	MSI 3	Biogenic amines	w/o MS2:Leucomalachite Green		0.529122	0.153378	0.556185	6830 (6520-7160)	7290 (6960-7640)	6870 (6450-7310)	6400 (6020-6800)	7070 (6530-7650)	5900 (5300-6570)	0.341	0.438	0.194	7640 (7250-8050)	8120 (7710-8560)	7460 (6950-8000)	6920 (6460-7410)	8260 (7610-8970)	7580 (6790-8470)	0.425	0.461	0.542
1123	MSI 3	Biogenic amines	w/o MS2:PyroGlu-Lys-Lys	156	0.51779	0.102494	0.537278	3930 (3560-4330)	5940 (5380-6550)	5660 (5220-6140)	4910 (4490-5380)	5380 (4980-5810)	5700 (5270-6160)	0.0058	0.228	0.611	2330 (2040-2670)	3780 (3300-4330)	3540 (3140-3990)	2970 (2600-3400)	3190 (2880-3530)	3470 (3140-3850)	0.017	0.315	0.568
1124	MSI 3	Complex lipids	w/o MS2:PC 30:0; PC(10:0/20:0)		0.470439	0.341792	0.80455	3930 (3560-4330)	5940 (5380-6550)	5660 (5220-6140)	4910 (4490-5380)	5380 (4980-5810)	5700 (5270-6160)	0.0058	0.228	0.611	210000 (186000-239000)	240000 (211000-272000)	197000 (163000-239000)	224000 (181000-278000)	191000 (167000-219000)	240000 (210000-275000)	0.471	0.64	0.247
1125	MSI 3	Complex lipids	w/o MS2:SM 43:1; SM(d17:1/26:0)		0.596892	0.207131	0.508416	3930 (3560-4330)	5940 (5380-6550)	5660 (5220-6140)	4910 (4490-5380)	5380 (4980-5810)	5700 (5270-6160)	0.0058	0.228	0.611	6160 (5490-6910)	8360 (7450-9380)	8520 (7680-9460)	6050 (5390-6800)	6370 (5630-7200)	6890 (6090-7790)	0.0711	0.0303	0.661
1126	MSI 3	Biogenic amines	w/o MS2:MLS000069541-01!NABUMETONE	157	0.659066	0.0944326	0.376486	11000 (10100-11900)	10500 (9630-11400)	11800 (10700-13100)	12300 (11000-13700)	10200 (9080-11400)	11400 (10200-12800)	0.69	0.804	0.499	6710 (5690-7920)	7760 (6580-9160)	9120 (7280-11400)	10700 (8410-13600)	6570 (5640-7650)	7080 (6080-8240)	0.541	0.619	0.738
1127	MSI 3	Biogenic amines	w/o MS2:Smenospongidine		0.659066	0.0589	0.362271	11000 (10100-11900)	10500 (9630-11400)	11800 (10700-13100)	12300 (11000-13700)	10200 (9080-11400)	11400 (10200-12800)	0.69	0.804	0.499	17900 (16000-20000)	14100 (12600-15800)	15300 (13000-18100)	14100 (11800-16800)	15800 (13000-19200)	18500 (15200-22400)	0.143	0.708	0.592
1128	MSI 3	Complex lipids	w/o MS2:PG 44:9; PG(26:4/18:5)	158	0.680168	0.348268	0.490741	11000 (10400-11700)	12800 (12000-13600)	10400 (9670-11200)	10100 (9340-11000)	11500 (11000-12100)	10800 (10200-11400)	0.115	0.806	0.359	10000 (9280-10800)	13000 (11900-14200)	10600 (10000-11300)	9140 (8540-9790)	10800 (10200-11500)	11200 (10400-12000)	0.0505	0.0981	0.738
1129	MSI 3	Complex lipids	w/o MS2:PG 44:9; PG(26:4/18:5); 2		0.624382	0.298028	0.535089	11000 (10400-11700)	12800 (12000-13600)	10400 (9670-11200)	10100 (9340-11000)	11500 (11000-12100)	10800 (10200-11400)	0.115	0.806	0.359	10100 (9480-10900)	11800 (10900-12800)	8070 (6890-9440)	8660 (7260-10300)	10100 (9360-10800)	9160 (8440-9940)	0.18	0.753	0.392
1130	MSI 3	Complex lipids	w/o MS2:SM 36:3; SM(d16:1/20:2)		0.422747	0.176748	0.701187	11000 (10400-11700)	12800 (12000-13600)	10400 (9670-11200)	10100 (9340-11000)	11500 (11000-12100)	10800 (10200-11400)	0.115	0.806	0.359	13200 (12300-14200)	13600 (12500-14800)	13100 (12300-14000)	13100 (12200-14100)	14000 (13200-14900)	12200 (11400-13000)	0.812	0.984	0.133
1131	MSI 3	Complex lipids	w/o MS2:SM 33:5; SM(d21:2/12:3)	159	0.61764	0.0706949	0.411447	5090 (4420-5870)	4540 (3940-5240)	4700 (4110-5390)	4720 (4140-5380)	3960 (3280-4780)	7000 (5430-9010)	0.583	0.985	0.0883	3520 (2780-4450)	2630 (2080-3320)	2670 (2220-3220)	3300 (2750-3960)	2490 (1870-3310)	5760 (3930-8450)	0.396	0.425	0.0961
1132	MSI 1	Biogenic amines	Cotinine		0.61764	0.236331	0.500688	5090 (4420-5870)	4540 (3940-5240)	4700 (4110-5390)	4720 (4140-5380)	3960 (3280-4780)	7000 (5430-9010)	0.583	0.985	0.0883	7370 (6650-8170)	7850 (7080-8700)	8280 (7100-9650)	6750 (5820-7830)	6290 (5230-7580)	8490 (6620-10900)	0.671	0.346	0.351
1133	MSI 1	Complex lipids	FA (18:1)- (oleic acid)	160	0.613201	0.0997262	0.429646	15700 (13700-18100)	14400 (12600-16600)	17800 (15900-20000)	22700 (20300-25500)	19900 (17000-23400)	28200 (22700-34900)	0.663	0.145	0.214	52200 (39100-69600)	63200 (47400-84300)	89000 (70300-113000)	139000 (110000-175000)	96600 (71800-130000)	206000 (138000-308000)	0.642	0.188	0.146
1134	MSI 3	Biogenic amines	w/o MS2:L-beta-Homothreonine		0.613201	0.0609415	0.411901	15700 (13700-18100)	14400 (12600-16600)	17800 (15900-20000)	22700 (20300-25500)	19900 (17000-23400)	28200 (22700-34900)	0.663	0.145	0.214	4750 (4310-5230)	3300 (2990-3630)	3570 (3230-3950)	3720 (3380-4110)	4110 (3750-4510)	3840 (3400-4350)	0.0124	0.765	0.667
1135	MSI 3	Biogenic amines	w/o MS2:1,2Alpha-Epoxydeacetoxydihydrogedunin	161	1	0.109227	0	2080 (1660-2600)	4660 (3600-6030)	2430 (2050-2880)	2970 (2520-3500)	4710 (3950-5610)	2600 (2050-3300)	0.0374	0.411	0.0598	2080 (1660-2600)	4660 (3600-6030)	2430 (2050-2880)	2970 (2520-3500)	4710 (3950-5610)	2600 (2050-3300)	0.0374	0.411	0.0598
1136	MSI 3	Complex lipids	w/o MS2:PG 48:9; PG(26:4/22:5)	162	0.522246	0.0619373	0.509299	12600 (10700-14800)	20200 (16700-24300)	14000 (11700-16800)	12800 (10800-15200)	11600 (9510-14200)	15700 (12000-20600)	0.0877	0.714	0.379	4120 (3220-5270)	14400 (10800-19200)	5560 (4400-7020)	5890 (4690-7390)	5020 (3740-6730)	4310 (2900-6390)	0.00504	0.861	0.762
1137	MSI 1	Biogenic amines	1,7-Dimethylxanthine		0.522246	0.100841	0.531334	12600 (10700-14800)	20200 (16700-24300)	14000 (11700-16800)	12800 (10800-15200)	11600 (9510-14200)	15700 (12000-20600)	0.0877	0.714	0.379	38300 (30800-47500)	28200 (22000-36300)	35500 (26500-47500)	27800 (21000-37000)	26900 (21000-34300)	57400 (41300-79700)	0.398	0.556	0.0803
1138	MSI 2	Complex lipids	PC (p-38:5) or PC (o-38:6)	163	0.580563	0.330747	0.626725	17200 (15200-19400)	13800 (12300-15600)	14700 (12900-16700)	12400 (11000-14100)	15200 (13700-16900)	12000 (10700-13500)	0.225	0.364	0.138	4440 (3590-5500)	2930 (2370-3630)	3950 (3180-4900)	2370 (1920-2920)	3760 (3100-4570)	3240 (2610-4020)	0.178	0.1	0.612
1139	MSI 1	Complex lipids	PC (38:6) Oxidized		0.643988	0.439784	0.63549	17200 (15200-19400)	13800 (12300-15600)	14700 (12900-16700)	12400 (11000-14100)	15200 (13700-16900)	12000 (10700-13500)	0.225	0.364	0.138	83900 (69500-101000)	61600 (51000-74400)	61000 (50700-73400)	58400 (48800-69900)	72600 (65000-81000)	50300 (44500-56800)	0.256	0.866	0.0335
1140	MSI 1	Complex lipids	PC (40:6) Oxidized		0.576122	0.283819	0.591858	17200 (15200-19400)	13800 (12300-15600)	14700 (12900-16700)	12400 (11000-14100)	15200 (13700-16900)	12000 (10700-13500)	0.225	0.364	0.138	28700 (24600-33500)	27700 (23800-32400)	28400 (23000-35000)	23300 (19000-28600)	28300 (23000-34800)	20000 (15900-25200)	0.882	0.508	0.269
1141	MSI 1	Complex lipids	PC (44:6) Oxidized		0.410862	0.287976	0.827414	17200 (15200-19400)	13800 (12300-15600)	14700 (12900-16700)	12400 (11000-14100)	15200 (13700-16900)	12000 (10700-13500)	0.225	0.364	0.138	5150 (4620-5750)	5440 (4870-6060)	3810 (3290-4420)	4060 (3510-4690)	5000 (4530-5520)	4800 (4300-5360)	0.734	0.766	0.785
1142	MSI 3	Complex lipids	w/o MS2:Plasmenyl-PC 40:6; PC(P-18:0/22:6)		0.582876	0.414542	0.712474	17200 (15200-19400)	13800 (12300-15600)	14700 (12900-16700)	12400 (11000-14100)	15200 (13700-16900)	12000 (10700-13500)	0.225	0.364	0.138	26900 (23800-30400)	18700 (16500-21100)	26000 (24200-27900)	22800 (21300-24500)	21100 (18800-23600)	16000 (14100-18200)	0.0425	0.207	0.115
1143	MSI 3	Complex lipids	w/o MS2:PC 39:6; PC(17:1/22:5)	164	0.615264	0.0743675	0.415647	5060 (4170-6140)	6510 (5200-8150)	7100 (6200-8140)	5190 (4450-6040)	6890 (6240-7610)	5690 (5100-6360)	0.435	0.118	0.209	51700 (47200-56600)	59200 (53300-65800)	46400 (40100-53800)	28600 (24300-33800)	40700 (36500-45300)	38500 (34100-43400)	0.372	0.0307	0.733
1144	MSI 3	Biogenic amines	w/o MS2:Gabapentin (Neurontin)		0.615264	0.140624	0.447692	5060 (4170-6140)	6510 (5200-8150)	7100 (6200-8140)	5190 (4450-6040)	6890 (6240-7610)	5690 (5100-6360)	0.435	0.118	0.209	2990 (2460-3640)	3160 (2520-3950)	4520 (3830-5340)	2130 (1770-2560)	4500 (4030-5020)	4000 (3530-4520)	0.866	0.00415	0.481
1145	MSI 3	Complex lipids	w/o MS2:SM 33:1; SM(d16:1/17:0)	165	0.836906	0.744062	0.63724	7360 (6580-8240)	7890 (6930-8990)	6460 (5970-6980)	5580 (5110-6090)	7910 (7320-8540)	7780 (7010-8630)	0.709	0.201	0.902	18200 (16600-20100)	19000 (17000-21300)	17300 (16700-18000)	15800 (15200-16500)	18000 (16600-19500)	16400 (14800-18300)	0.789	0.11	0.52
1146	MSI 3	Complex lipids	w/o MS2:SM 33:2; SM(d16:1/17:1)		0.778341	0.627047	0.594333	7360 (6580-8240)	7890 (6930-8990)	6460 (5970-6980)	5580 (5110-6090)	7910 (7320-8540)	7780 (7010-8630)	0.709	0.201	0.902	4550 (3950-5230)	5420 (4610-6370)	4850 (4630-5080)	4430 (4200-4660)	5670 (5240-6130)	5420 (4880-6020)	0.448	0.177	0.741
1147	MSI 3	Complex lipids	w/o MS2:SM 36:1; SM(d16:0/20:1)		0.484052	0.311072	0.748915	7360 (6580-8240)	7890 (6930-8990)	6460 (5970-6980)	5580 (5110-6090)	7910 (7320-8540)	7780 (7010-8630)	0.709	0.201	0.902	3340 (2810-3970)	3410 (2790-4170)	2060 (1550-2750)	1630 (1190-2250)	3990 (3540-4490)	4270 (3630-5010)	0.944	0.572	0.742
1148	MSI 3	Complex lipids	w/o MS2:SM 41:3; SM(d18:1/23:2)		0.686843	0.324494	0.463589	7360 (6580-8240)	7890 (6930-8990)	6460 (5970-6980)	5580 (5110-6090)	7910 (7320-8540)	7780 (7010-8630)	0.709	0.201	0.902	6090 (5490-6760)	6310 (5600-7110)	5480 (4940-6080)	4510 (4020-5070)	6100 (5680-6540)	6000 (5460-6590)	0.839	0.202	0.89
1149	MSI 3	Complex lipids	w/o MS2:SM 42:2; SM(d19:0/23:2)		0.891098	0.586478	0.263351	7360 (6580-8240)	7890 (6930-8990)	6460 (5970-6980)	5580 (5110-6090)	7910 (7320-8540)	7780 (7010-8630)	0.709	0.201	0.902	12800 (11600-14100)	13800 (12300-15400)	11800 (11300-12300)	10400 (9940-11000)	12500 (11600-13400)	12500 (11300-13800)	0.655	0.0649	0.999
1150	MSI 3	Biogenic amines	w/o MS2:MLS000863638-01!methyl 6-(1-hydroxyethyl)phenazine-1-carboxylate	166	0.63155	0.210766	0.466844	2780 (2440-3170)	3040 (2610-3540)	2130 (1820-2500)	3060 (2580-3620)	2420 (2150-2720)	2490 (2210-2800)	0.676	0.117	0.875	3110 (2900-3340)	2810 (2590-3050)	3450 (3260-3650)	3270 (3080-3480)	3310 (3110-3530)	3100 (2910-3300)	0.387	0.515	0.479
1151	MSI 2	Complex lipids	PC (p-40:4) or PC (o-40:5)		0.63155	0.0701196	0.396233	2780 (2440-3170)	3040 (2610-3540)	2130 (1820-2500)	3060 (2580-3620)	2420 (2150-2720)	2490 (2210-2800)	0.676	0.117	0.875	2480 (1890-3250)	3290 (2410-4500)	1320 (963-1800)	2860 (2040-4000)	1770 (1380-2270)	2000 (1550-2570)	0.529	0.0935	0.744
1152	MSI 3	Biogenic amines	w/o MS2:nicotiflorin	167	0.382497	0.189042	0.761448	11700 (10800-12700)	10400 (9470-11500)	12300 (11600-13100)	11100 (10400-11900)	11700 (10900-12500)	13000 (12000-14000)	0.385	0.261	0.314	5690 (5210-6220)	6380 (5760-7060)	6640 (6100-7230)	6480 (5880-7130)	6050 (5620-6510)	7080 (6530-7680)	0.441	0.838	0.16
1153	MSI 3	Biogenic amines	w/o MS2:Phosphatidylethanolamine (16:0/16:1) Abbr: PPoPE or (14:0/18:1) Abbr: MOPE		0.598963	0.283054	0.559369	11700 (10800-12700)	10400 (9470-11500)	12300 (11600-13100)	11100 (10400-11900)	11700 (10900-12500)	13000 (12000-14000)	0.385	0.261	0.314	19900 (17100-23100)	13000 (10900-15400)	18700 (16800-20900)	18000 (15900-20400)	19200 (17300-21100)	22100 (19800-24600)	0.0923	0.799	0.346
1154	MSI 3	Biogenic amines	w/o MS2:[(2R,3R,4R,5R,6R)-2-[[(2R,3R,4R)-3,4-dihydroxy-4-(hydroxymethyl)oxolan-2-yl]oxymethyl]-4-[(2S,3R,4R,5R,6S)-4,5-dihydroxy-6-methyl-3-[(2S,3R,4S,5S)-3,4,5-trihydroxyoxan-2-yl]oxyoxan-2-yl]oxy-6-[2-(3,4-dihydroxyphenyl)ethoxy]-5-hydroxyoxan-3-yl] (E)-3-(3,4-dihydroxyphenyl)prop-2-enoate		0.599048	0.452305	0.732072	11700 (10800-12700)	10400 (9470-11500)	12300 (11600-13100)	11100 (10400-11900)	11700 (10900-12500)	13000 (12000-14000)	0.385	0.261	0.314	5880 (5480-6310)	5550 (5120-6020)	6160 (5520-6880)	5090 (4500-5750)	5930 (5520-6370)	6070 (5610-6570)	0.618	0.231	0.827
1155	MSI 3	Biogenic amines	w/o MS2:1-Hexadecanoyl-2-(9Z-octadecenoyl)-sn-glycero-3-phosphoric acid		0.681506	0.367595	0.503623	11700 (10800-12700)	10400 (9470-11500)	12300 (11600-13100)	11100 (10400-11900)	11700 (10900-12500)	13000 (12000-14000)	0.385	0.261	0.314	28400 (25400-31700)	25700 (22600-29100)	30200 (28400-32200)	26100 (24300-28000)	27300 (25100-29600)	29800 (27200-32600)	0.576	0.113	0.48
1156	MSI 3	Complex lipids	w/o MS2:Plasmenyl-PC 36:1; PC(P-14:0/22:1)	168	1	0.0941862	0	27300 (22900-32400)	39800 (32200-49200)	27000 (24000-30400)	36000 (32100-40300)	36300 (33200-39600)	32000 (29200-34900)	0.196	0.0939	0.335	27300 (22900-32400)	39800 (32200-49200)	27000 (24000-30400)	36000 (32100-40300)	36300 (33200-39600)	32000 (29200-34900)	0.196	0.0939	0.335
1157	MSI 3	Biogenic amines	w/o MS2:N4-Acetyl-Sulfamethoxazole	169	0.635151	0.0648131	0.390135	7470 (6210-8970)	5470 (4430-6770)	8120 (6700-9850)	7360 (6110-8870)	5780 (4500-7440)	7090 (5360-9380)	0.31	0.72	0.591	11200 (9880-12700)	9580 (8270-11100)	12700 (11900-13500)	10700 (10100-11400)	8650 (6910-10800)	12000 (9330-15300)	0.455	0.0797	0.338
1158	MSI 3	Complex lipids	w/o MS2:SM 38:3; SM(d17:0/21:3)		0.635151	0.120491	0.414833	7470 (6210-8970)	5470 (4430-6770)	8120 (6700-9850)	7360 (6110-8870)	5780 (4500-7440)	7090 (5360-9380)	0.31	0.72	0.591	4970 (3540-6980)	3130 (2110-4630)	5200 (3630-7430)	5040 (3560-7130)	3870 (2630-5690)	4200 (2730-6460)	0.409	0.953	0.887
1159	MSI 3	Biogenic amines	w/o MS2:Isorenieratene	170	1	0.118228	0	22300 (20800-24000)	23800 (21900-25800)	20800 (19400-22400)	19200 (17700-20800)	21700 (20700-22700)	20500 (19300-21900)	0.595	0.433	0.503	22300 (20800-24000)	23800 (21900-25800)	20800 (19400-22400)	19200 (17700-20800)	21700 (20700-22700)	20500 (19300-21900)	0.595	0.433	0.503
1160	MSI 3	Biogenic amines	w/o MS2:Trp(O)-Val	171	0.854632	0.227328	0.188136	8190 (7010-9570)	6510 (5440-7790)	7250 (6370-8250)	8030 (6990-9230)	6070 (5130-7190)	7190 (5960-8670)	0.374	0.578	0.509	6020 (5350-6770)	4580 (3990-5240)	5080 (4710-5480)	5470 (5040-5930)	4500 (4080-4970)	5330 (4770-5950)	0.168	0.493	0.264
1161	MSI 3	Biogenic amines	w/o MS2:Gly-Ala_1		0.854632	0.179066	0.177076	8190 (7010-9570)	6510 (5440-7790)	7250 (6370-8250)	8030 (6990-9230)	6070 (5130-7190)	7190 (5960-8670)	0.374	0.578	0.509	11200 (8990-13800)	9260 (7220-11900)	10300 (8550-12500)	11800 (9610-14500)	8190 (6370-10500)	9690 (7320-12800)	0.6	0.631	0.659
1162	MSI 1	Complex lipids	SM (d41:1)	172	0.505854	0.102842	0.55079	13400 (11000-16400)	17000 (13900-20700)	15800 (12500-19900)	23200 (18100-29700)	19500 (16800-22800)	23800 (20500-27700)	0.421	0.249	0.381	41900 (30700-57100)	79700 (58500-109000)	46000 (31300-67600)	76500 (50600-116000)	69400 (50100-96300)	88100 (63500-122000)	0.161	0.359	0.623
1163	MSI 3	Biogenic amines	w/o MS2:Kaurenic acid		0.505854	0.188616	0.609016	13400 (11000-16400)	17000 (13900-20700)	15800 (12500-19900)	23200 (18100-29700)	19500 (16800-22800)	23800 (20500-27700)	0.421	0.249	0.381	4280 (3270-5620)	3610 (2750-4740)	5420 (4330-6770)	7010 (5520-8910)	5500 (4970-6080)	6440 (5830-7130)	0.667	0.42	0.293
1164	MSI 3	Complex lipids	w/o MS2:PC 38:3; PC(14:1/24:2)	173	0.691542	0.366682	0.487051	7420 (7040-7830)	8090 (7580-8630)	7660 (7360-7990)	7920 (7610-8250)	8410 (8080-8760)	9030 (8550-9530)	0.337	0.564	0.316	5380 (4860-5960)	6240 (5500-7070)	5510 (5140-5910)	5970 (5580-6390)	6690 (6250-7160)	6640 (6060-7280)	0.389	0.42	0.947
[truncated: 11 more rows]
